# Supplementary material for: Transcriptional analyses of differential cultivars during resistant and susceptible interactions with Peronospora effusa, the causal agent of spinach downy mildew
Source: Sci Rep. 2020 Apr 21;10:6719. doi: 10.1038/s41598-020-63668-3 (PMC7174412; doi:10.1038/s41598-020-63668-3)
Supplement: Supplementary file 3 — Supplementary File 1 [file 41598_2020_63668_MOESM3_ESM.xlsx]

## Sheet: 48 hpi _ Solo vs. Viro
Supplematary file 1 Transcriptional analyses of differential cultivars during resistant and susceptible interactions with Peronospora effusa, the causal agent of spinach downy mildew
Authors: Shyam L. Kandel, Amanda M. Hulse-Kemp, Kevin Stoffel, Steven T. Koike, Ainong Shi, Beiquan Mou, Allen Van Deynze, and Steven J. Klosterman
Name	Chromosome	Region	Max group mean	Log₂ fold change	Fold change	P-value	FDR p-value	Bonferroni
Spiol01Chr12872	Spov3_chr01	46797..59488	24.1763	-0.296711	-1.22834	0.0152917	0.0917188	1
Spiol01Chr33123	Spov3_chr01	96599..96865	0	#NUM!	#NUM!	#NUM!	#NUM!	#NUM!
Spiol01Chr02016	Spov3_chr01	172247..173110	0	#NUM!	#NUM!	#NUM!	#NUM!	#NUM!
Spiol01Chr13966	Spov3_chr01	260420..271115	38.6019	0.0684676	1.0486	0.593884	0.999951	1
Spiol01Chr02318	Spov3_chr01	complement(271977..272528)	0	#NUM!	#NUM!	#NUM!	#NUM!	#NUM!
Spiol01Chr14333	Spov3_chr01	complement(353797..357314)	0.793253	-4.38122	-20.8392	0.0139395	0.0853586	1
Spiol01Chr02319	Spov3_chr01	complement(386071..386814)	0	#NUM!	#NUM!	#NUM!	#NUM!	#NUM!
Spiol01Chr16095	Spov3_chr01	complement(387734..390836)	0	#NUM!	#NUM!	#NUM!	#NUM!	#NUM!
Spiol01Chr14332	Spov3_chr01	430643..432180	9.13689	-0.081585	-1.05818	0.660916	0.999951	1
Spiol01Chr14334	Spov3_chr01	complement(433728..459040)	6.23368	-0.563222	-1.47757	2.23085e-05	0.00037881	0.778075
Spiol01Chr33346	Spov3_chr01	519425..531059	0	#NUM!	#NUM!	#NUM!	#NUM!	#NUM!
Spiol01Chr14525	Spov3_chr01	588197..593741	19.6992	0.575335	1.49002	0.000144693	0.00189773	1
Spiol01Chr16354	Spov3_chr01	645489..649107	0	#NUM!	#NUM!	#NUM!	#NUM!	#NUM!
Spiol01Chr02407	Spov3_chr01	649438..652285	0	#NUM!	#NUM!	#NUM!	#NUM!	#NUM!
Spiol01Chr16355	Spov3_chr01	658139..659764	0.80979	-0.973594	-1.96373	0.241534	0.700617	1
Spiol01Chr14663	Spov3_chr01	694398..711722	0.011973	-1.41386	-2.6645	0.470431	0.996055	1
Spiol01Chr33386	Spov3_chr01	complement(715668..738324)	0.0418687	-0.28313	-1.21683	0.794253	0.999951	1
Spiol01Chr16506	Spov3_chr01	716361..723171	2.04453	-0.0730756	-1.05196	0.768471	0.999951	1
Spiol01Chr16507	Spov3_chr01	724454..725611	0.214171	1.12554	2.18184	0.188608	0.584787	1
Spiol01Chr02448	Spov3_chr01	complement(740850..741925)	0.0999527	-0.528959	-1.44289	0.56572	0.999951	1
Spiol01Chr14664	Spov3_chr01	complement(755296..762794)	17.5809	-0.0959849	-1.06879	0.502429	0.999951	1
Spiol01Chr16508	Spov3_chr01	complement(764872..769364)	78.6113	-0.0105507	-1.00734	0.933246	0.999951	1
Spiol01Chr02497	Spov3_chr01	827694..829688	0.0147922	0.395516	1.31541	0.778017	0.999951	1
Spiol01Chr33402	Spov3_chr01	845486..846033	0	#NUM!	#NUM!	#NUM!	#NUM!	#NUM!
Spiol01Chr14812	Spov3_chr01	866541..869602	6.49229	0.266713	1.20306	0.140579	0.482918	1
Spiol01Chr16646	Spov3_chr01	complement(872206..872513)	0	#NUM!	#NUM!	#NUM!	#NUM!	#NUM!
Spiol01Chr16647	Spov3_chr01	complement(872522..873122)	0	#NUM!	#NUM!	#NUM!	#NUM!	#NUM!
Spiol01Chr14996	Spov3_chr01	945556..946086	1.73224	-0.8059	-1.74824	0.158276	0.520934	1
Spiol01Chr02552	Spov3_chr01	complement(946716..951214)	2.23748	-0.826119	-1.77291	0.00927002	0.0617258	1
Spiol01Chr14995	Spov3_chr01	complement(953153..957992)	10.0372	-0.515139	-1.42913	0.000145721	0.00190926	1
Spiol01Chr33124	Spov3_chr01	complement(971290..1002458)	0.378572	-4.71407	-26.2468	0.0082352	0.0560256	1
Spiol01Chr15318	Spov3_chr01	complement(1004192..1009290)	0.423907	-1.44244	-2.7178	0.00209864	0.0182352	1
Spiol01Chr02017	Spov3_chr01	complement(1009370..1010894)	0.140765	0.327391	1.25474	0.757569	0.999951	1
Spiol01Chr12873	Spov3_chr01	1027189..1029270	0.0542406	0.395523	1.31542	0.778013	0.999951	1
Spiol01Chr15481	Spov3_chr01	1048371..1049744	28.6478	0.353711	1.27784	0.00873731	0.0587733	1
Spiol01Chr02090	Spov3_chr01	1102143..1103000	5.46178	1.90921	3.75602	1.44583e-07	4.44687e-06	0.00504275
Spiol01Chr02190	Spov3_chr01	1310606..1311946	0	#NUM!	#NUM!	#NUM!	#NUM!	#NUM!
Spiol01Chr02191	Spov3_chr01	1313325..1313924	0	#NUM!	#NUM!	#NUM!	#NUM!	#NUM!
Spiol01Chr15742	Spov3_chr01	1321065..1322837	0	#NUM!	#NUM!	#NUM!	#NUM!	#NUM!
Spiol01Chr15743	Spov3_chr01	complement(1323000..1323506)	0	#NUM!	#NUM!	#NUM!	#NUM!	#NUM!
Spiol01Chr15744	Spov3_chr01	complement(1369332..1370224)	0	#NUM!	#NUM!	#NUM!	#NUM!	#NUM!
Spiol01Chr15755	Spov3_chr01	1387912..1402418	0	#NUM!	#NUM!	#NUM!	#NUM!	#NUM!
Spiol01Chr15756	Spov3_chr01	1404965..1406634	0	#NUM!	#NUM!	#NUM!	#NUM!	#NUM!
Spiol01Chr33265	Spov3_chr01	1408681..1408938	0	#NUM!	#NUM!	#NUM!	#NUM!	#NUM!
Spiol01Chr02200	Spov3_chr01	1507584..1508951	0.709147	-2.76228	-6.78467	4.66076e-06	9.61312e-05	0.162558
Spiol01Chr13914	Spov3_chr01	complement(1511380..1521885)	30.4242	0.205056	1.15273	0.114994	0.418659	1
Spiol01Chr02201	Spov3_chr01	1531733..1534282	0.271054	0.546029	1.46006	0.252833	0.715029	1
Spiol01Chr13915	Spov3_chr01	complement(1535136..1536409)	13.4449	0.356165	1.28002	0.0457218	0.215819	1
Spiol01Chr13916	Spov3_chr01	complement(1537777..1539726)	0.170928	-2.53668	-5.80254	0.154686	0.514458	1
Spiol01Chr33276	Spov3_chr01	complement(1594629..1596393)	0.0176866	1.03535	2.0496	0.610001	0.999951	1
Spiol01Chr13929	Spov3_chr01	1614319..1615415	0	#NUM!	#NUM!	#NUM!	#NUM!	#NUM!
Spiol01Chr33274	Spov3_chr01	1656757..1658995	253.613	-0.127556	-1.09244	0.326597	0.835918	1
Spiol01Chr33275	Spov3_chr01	complement(1662485..1666705)	0.0235378	-1.41684	-2.67	0.469496	0.996055	1
Spiol01Chr13930	Spov3_chr01	1671479..1675591	23.2495	-0.655454	-1.57511	0.00119982	0.0113377	1
Spiol01Chr13949	Spov3_chr01	complement(1862836..1865268)	316.344	-0.159074	-1.11657	0.256967	0.715029	1
Spiol01Chr13948	Spov3_chr01	1866825..1870809	176.06	0.332823	1.25948	0.0108451	0.0699546	1
Spiol01Chr02218	Spov3_chr01	1874124..1875497	0.12715	1.05934	2.08398	0.311898	0.808981	1
Spiol01Chr13956	Spov3_chr01	complement(1948739..1953325)	53.461	-0.0512919	-1.03619	0.685625	0.999951	1
Spiol01Chr13973	Spov3_chr01	complement(2081427..2103177)	11.2805	-0.286961	-1.22007	0.0282649	0.148557	1
Spiol01Chr15850	Spov3_chr01	2118714..2119111	0	#NUM!	#NUM!	#NUM!	#NUM!	#NUM!
Spiol01Chr02231	Spov3_chr01	2120223..2122038	0	#NUM!	#NUM!	#NUM!	#NUM!	#NUM!
Spiol01Chr02234	Spov3_chr01	2272851..2273156	0	#NUM!	#NUM!	#NUM!	#NUM!	#NUM!
Spiol01Chr02235	Spov3_chr01	2273199..2273522	0.0480191	1.03538	2.04966	0.609987	0.999951	1
Spiol01Chr02236	Spov3_chr01	2273552..2274130	0	#NUM!	#NUM!	#NUM!	#NUM!	#NUM!
Spiol01Chr15873	Spov3_chr01	2294827..2295722	0.738495	0.0872595	1.06235	0.877525	0.999951	1
Spiol01Chr14006	Spov3_chr01	2458294..2461095	7.69501	0.192707	1.14291	0.315856	0.81578	1
Spiol01Chr02239	Spov3_chr01	complement(2475792..2479006)	0.385454	-1.15612	-2.22857	0.111196	0.408673	1
Spiol01Chr02246	Spov3_chr01	2583146..2584792	0.289578	1.41064	2.65855	0.0381541	0.187455	1
Spiol01Chr02247	Spov3_chr01	2584914..2585498	0.25602	-1.06169	-2.08738	0.211975	0.636035	1
Spiol01Chr14056	Spov3_chr01	2585571..2592452	1.14248	0.161469	1.11843	0.501755	0.999951	1
Spiol01Chr02249	Spov3_chr01	complement(2600075..2606248)	0	#NUM!	#NUM!	#NUM!	#NUM!	#NUM!
Spiol01Chr14057	Spov3_chr01	2609092..2624190	0	#NUM!	#NUM!	#NUM!	#NUM!	#NUM!
Spiol01Chr02248	Spov3_chr01	2653711..2654338	0.0644205	-0.24422	-1.18445	0.874303	0.999951	1
Spiol01Chr33294	Spov3_chr01	complement(2674084..2686248)	0.0609619	-0.268917	-1.2049	0.827324	0.999951	1
Spiol01Chr15924	Spov3_chr01	complement(2687012..2692481)	0.674092	-3.16286	-8.95605	0.0162181	0.0961507	1
Spiol01Chr14087	Spov3_chr01	2697279..2699383	0	#NUM!	#NUM!	#NUM!	#NUM!	#NUM!
Spiol01Chr02253	Spov3_chr01	2701683..2701991	0	#NUM!	#NUM!	#NUM!	#NUM!	#NUM!
Spiol01Chr14088	Spov3_chr01	2727854..2730240	0	#NUM!	#NUM!	#NUM!	#NUM!	#NUM!
Spiol01Chr14106	Spov3_chr01	complement(2740644..2742032)	0	#NUM!	#NUM!	#NUM!	#NUM!	#NUM!
Spiol01Chr15936	Spov3_chr01	2807130..2810577	0	#NUM!	#NUM!	#NUM!	#NUM!	#NUM!
Spiol01Chr02262	Spov3_chr01	complement(2893689..2894828)	0.014812	-1.4139	-2.66456	0.470419	0.996055	1
Spiol01Chr33297	Spov3_chr01	complement(2898873..2901317)	0	#NUM!	#NUM!	#NUM!	#NUM!	#NUM!
Spiol01Chr15950	Spov3_chr01	2928412..2929652	2.26212	1.81819	3.52639	0.0139826	0.085555	1
Spiol01Chr33298	Spov3_chr01	2935972..2937571	0	#NUM!	#NUM!	#NUM!	#NUM!	#NUM!
Spiol01Chr14160	Spov3_chr01	2984072..2987339	0	#NUM!	#NUM!	#NUM!	#NUM!	#NUM!
Spiol01Chr02263	Spov3_chr01	2989664..2990710	0	#NUM!	#NUM!	#NUM!	#NUM!	#NUM!
Spiol01Chr15961	Spov3_chr01	2993064..3001293	0.00641375	1.03238	2.0454	0.611026	0.999951	1
Spiol01Chr15962	Spov3_chr01	3020872..3022556	0.0423199	-0.242115	-1.18273	0.875359	0.999951	1
Spiol01Chr15963	Spov3_chr01	3022582..3024568	0	#NUM!	#NUM!	#NUM!	#NUM!	#NUM!
Spiol01Chr02268	Spov3_chr01	complement(3045556..3046353)	0.878259	-1.12985	-2.18836	0.0275407	0.145828	1
Spiol01Chr14161	Spov3_chr01	complement(3046405..3048963)	0	#NUM!	#NUM!	#NUM!	#NUM!	#NUM!
Spiol01Chr02264	Spov3_chr01	complement(3049710..3050903)	0	#NUM!	#NUM!	#NUM!	#NUM!	#NUM!
Spiol01Chr02265	Spov3_chr01	complement(3052584..3053870)	0	#NUM!	#NUM!	#NUM!	#NUM!	#NUM!
Spiol01Chr14162	Spov3_chr01	complement(3053919..3056564)	0	#NUM!	#NUM!	#NUM!	#NUM!	#NUM!
Spiol01Chr02266	Spov3_chr01	complement(3056680..3058488)	0	#NUM!	#NUM!	#NUM!	#NUM!	#NUM!
Spiol01Chr02267	Spov3_chr01	complement(3059779..3060243)	0	#NUM!	#NUM!	#NUM!	#NUM!	#NUM!
Spiol01Chr15980	Spov3_chr01	3090127..3094409	0	#NUM!	#NUM!	#NUM!	#NUM!	#NUM!
Spiol01Chr14202	Spov3_chr01	complement(3107925..3109206)	0.233801	-3.30963	-9.91512	0.0128134	0.079788	1
Spiol01Chr33304	Spov3_chr01	complement(3109309..3114208)	0	#NUM!	#NUM!	#NUM!	#NUM!	#NUM!
Spiol01Chr15981	Spov3_chr01	complement(3114543..3116921)	0.0238056	1.03535	2.0496	0.610001	0.999951	1
Spiol01Chr15982	Spov3_chr01	complement(3144788..3146399)	0	#NUM!	#NUM!	#NUM!	#NUM!	#NUM!
Spiol01Chr14203	Spov3_chr01	complement(3180306..3180819)	0	#NUM!	#NUM!	#NUM!	#NUM!	#NUM!
Spiol01Chr15993	Spov3_chr01	3222443..3223147	0.176074	-0.25764	-1.19552	0.817624	0.999951	1
Spiol01Chr02278	Spov3_chr01	3223169..3223939	0	#NUM!	#NUM!	#NUM!	#NUM!	#NUM!
Spiol01Chr14264	Spov3_chr01	3288964..3290998	6.20106	-0.139063	-1.10119	0.55154	0.999951	1
Spiol01Chr16011	Spov3_chr01	3328384..3329557	0	#NUM!	#NUM!	#NUM!	#NUM!	#NUM!
Spiol01Chr02281	Spov3_chr01	complement(3334344..3334709)	0	#NUM!	#NUM!	#NUM!	#NUM!	#NUM!
Spiol01Chr16012	Spov3_chr01	complement(3335169..3339096)	0	#NUM!	#NUM!	#NUM!	#NUM!	#NUM!
Spiol01Chr02282	Spov3_chr01	complement(3339136..3339588)	0	#NUM!	#NUM!	#NUM!	#NUM!	#NUM!
Spiol01Chr02290	Spov3_chr01	complement(3434041..3435896)	0	#NUM!	#NUM!	#NUM!	#NUM!	#NUM!
Spiol01Chr02289	Spov3_chr01	3478257..3478517	138.512	0.235205	1.17707	0.0809624	0.326754	1
Spiol01Chr14280	Spov3_chr01	3487230..3488614	0.0220503	-1.41684	-2.67	0.469496	0.996055	1
Spiol01Chr02298	Spov3_chr01	3494597..3498262	2.70395	-1.27998	-2.42836	0.0029294	0.0240065	1
Spiol01Chr14307	Spov3_chr01	complement(3742915..3769663)	228.49	0.521024	1.43497	0.000547892	0.00589432	1
Spiol01Chr02309	Spov3_chr01	complement(3863663..3863941)	0	#NUM!	#NUM!	#NUM!	#NUM!	#NUM!
Spiol01Chr16074	Spov3_chr01	complement(3863966..3873021)	0	#NUM!	#NUM!	#NUM!	#NUM!	#NUM!
Spiol01Chr33322	Spov3_chr01	complement(3895654..3899884)	0.110096	-2.0818	-4.23334	0.257826	0.715029	1
Spiol01Chr14335	Spov3_chr01	4056558..4060514	0.165062	1.68004	3.20437	0.0459165	0.216504	1
Spiol01Chr02320	Spov3_chr01	complement(4061250..4062626)	0.0348233	-0.724613	-1.65246	0.526429	0.999951	1
Spiol01Chr02325	Spov3_chr01	complement(4085380..4086024)	0	#NUM!	#NUM!	#NUM!	#NUM!	#NUM!
Spiol01Chr16106	Spov3_chr01	4098672..4099120	0.0530995	-1.4139	-2.66456	0.470419	0.996055	1
Spiol01Chr16107	Spov3_chr01	complement(4103313..4107828)	6.85561	-0.466793	-1.38203	0.0729592	0.303226	1
Spiol01Chr02326	Spov3_chr01	4108533..4109227	0	#NUM!	#NUM!	#NUM!	#NUM!	#NUM!
Spiol01Chr14344	Spov3_chr01	4148800..4155749	0.0781854	3.15272	8.89328	0.0818053	0.329203	1
Spiol01Chr14345	Spov3_chr01	4165779..4171766	5.14069	0.0382232	1.02685	0.852737	0.999951	1
Spiol01Chr16124	Spov3_chr01	4243299..4252365	15.0513	0.467874	1.38307	0.00206259	0.0179802	1
Spiol01Chr33331	Spov3_chr01	4302496..4330093	0.0639489	1.03533	2.04959	0.610006	0.999951	1
Spiol01Chr33332	Spov3_chr01	complement(4338261..4362031)	0	#NUM!	#NUM!	#NUM!	#NUM!	#NUM!
Spiol01Chr16134	Spov3_chr01	complement(4363513..4368680)	10.1458	0.647729	1.5667	8.20502e-05	0.00116663	1
Spiol01Chr16144	Spov3_chr01	complement(4420097..4423272)	0	#NUM!	#NUM!	#NUM!	#NUM!	#NUM!
Spiol01Chr16145	Spov3_chr01	complement(4453310..4456065)	0	#NUM!	#NUM!	#NUM!	#NUM!	#NUM!
Spiol01Chr02338	Spov3_chr01	4468916..4469980	0.0495129	-2.53504	-5.79593	0.154953	0.514458	1
Spiol01Chr14368	Spov3_chr01	4470002..4474296	0	#NUM!	#NUM!	#NUM!	#NUM!	#NUM!
Spiol01Chr14369	Spov3_chr01	4474476..4477359	0	#NUM!	#NUM!	#NUM!	#NUM!	#NUM!
Spiol01Chr14378	Spov3_chr01	4563446..4565463	6.37855	-0.234574	-1.17656	0.185859	0.579044	1
Spiol01Chr14379	Spov3_chr01	4566550..4569266	59.5138	-0.535717	-1.44966	0.000202686	0.0025347	1
Spiol01Chr16153	Spov3_chr01	complement(4570396..4582386)	0.651324	-1.8122	-3.51177	0.052364	0.237559	1
Spiol01Chr16152	Spov3_chr01	4571356..4571868	0.60722	-3.39291	-10.5043	0.0513117	0.23418	1
Spiol01Chr33337	Spov3_chr01	complement(4603868..4605119)	0.0159178	-1.41684	-2.67001	0.469495	0.996055	1
Spiol01Chr33338	Spov3_chr01	4623417..4626564	0	#NUM!	#NUM!	#NUM!	#NUM!	#NUM!
Spiol01Chr16169	Spov3_chr01	complement(4660684..4663267)	0.0368357	-0.292236	-1.22454	0.760659	0.999951	1
Spiol01Chr14399	Spov3_chr01	4764018..4764509	1.58332	-0.169797	-1.1249	0.757786	0.999951	1
Spiol01Chr14400	Spov3_chr01	complement(4766390..4767563)	1.61095	-0.0239149	-1.01671	0.944224	0.999951	1
Spiol01Chr14407	Spov3_chr01	complement(4814794..4816743)	1.96897	0.446744	1.36296	0.384356	0.915988	1
Spiol01Chr16188	Spov3_chr01	complement(4833203..4835362)	0	#NUM!	#NUM!	#NUM!	#NUM!	#NUM!
Spiol01Chr16187	Spov3_chr01	4837794..4841671	0	#NUM!	#NUM!	#NUM!	#NUM!	#NUM!
Spiol01Chr16199	Spov3_chr01	complement(4889922..4898452)	0.0145187	-2.0795	-4.22662	0.258397	0.715029	1
Spiol01Chr02346	Spov3_chr01	complement(4899006..4900538)	0	#NUM!	#NUM!	#NUM!	#NUM!	#NUM!
Spiol01Chr02349	Spov3_chr01	5005248..5005877	0.0475049	1.67429	3.19162	0.384467	0.915988	1
Spiol01Chr16220	Spov3_chr01	5006002..5007548	0	#NUM!	#NUM!	#NUM!	#NUM!	#NUM!
Spiol01Chr16218	Spov3_chr01	complement(5023985..5028015)	4.92309	-0.169945	-1.12502	0.592963	0.999951	1
Spiol01Chr16219	Spov3_chr01	complement(5060640..5065476)	1.33553	1.88935	3.70468	0.0227041	0.125316	1
Spiol01Chr16233	Spov3_chr01	complement(5083119..5083585)	0	#NUM!	#NUM!	#NUM!	#NUM!	#NUM!
Spiol01Chr02353	Spov3_chr01	5099938..5101716	0	#NUM!	#NUM!	#NUM!	#NUM!	#NUM!
Spiol01Chr16232	Spov3_chr01	complement(5149910..5157236)	0.0674038	-1.41684	-2.67	0.469496	0.996055	1
Spiol01Chr14437	Spov3_chr01	complement(5175913..5180233)	3.73627	0.278489	1.21292	0.574748	0.999951	1
Spiol01Chr14438	Spov3_chr01	complement(5181233..5181990)	0.684301	3.29169	9.79258	0.00808857	0.055208	1
Spiol01Chr14439	Spov3_chr01	complement(5226246..5229424)	679.268	-0.174093	-1.12825	0.230858	0.67828	1
Spiol01Chr33351	Spov3_chr01	5230369..5250742	1.45747	-0.00179284	-1.00124	0.997203	0.999951	1
Spiol01Chr16249	Spov3_chr01	complement(5230783..5233382)	2.74934	2.23707	4.7144	4.39595e-06	9.12642e-05	0.153322
Spiol01Chr16250	Spov3_chr01	complement(5233479..5234044)	0	#NUM!	#NUM!	#NUM!	#NUM!	#NUM!
Spiol01Chr16251	Spov3_chr01	complement(5245818..5248662)	0.0192668	0.395387	1.3153	0.778084	0.999951	1
Spiol01Chr16248	Spov3_chr01	5256380..5257651	0	#NUM!	#NUM!	#NUM!	#NUM!	#NUM!
Spiol01Chr14436	Spov3_chr01	5264447..5270512	15.7475	0.284308	1.21783	0.118596	0.427503	1
Spiol01Chr02359	Spov3_chr01	complement(5270877..5271389)	0	#NUM!	#NUM!	#NUM!	#NUM!	#NUM!
Spiol01Chr16276	Spov3_chr01	complement(5434285..5447742)	0.0144965	-2.0818	-4.23334	0.257826	0.715029	1
Spiol01Chr14461	Spov3_chr01	5452062..5454632	0.0185304	-0.275939	-1.21078	0.831522	0.999951	1
Spiol01Chr02378	Spov3_chr01	complement(5478358..5493584)	0.0124414	-0.658126	-1.57803	0.564774	0.999951	1
Spiol01Chr16295	Spov3_chr01	complement(5508778..5517013)	0.00369234	-1.41684	-2.67001	0.469495	0.996055	1
Spiol01Chr02381	Spov3_chr01	5662091..5665240	0.0046672	1.03239	2.04541	0.611022	0.999951	1
Spiol01Chr14481	Spov3_chr01	5668628..5674070	12.5429	0.21119	1.15764	0.201673	0.613746	1
Spiol01Chr16318	Spov3_chr01	5709086..5709591	0.0350073	-1.41681	-2.66995	0.469506	0.996055	1
Spiol01Chr02388	Spov3_chr01	5709613..5710323	0.0443382	-2.08175	-4.23322	0.257838	0.715029	1
Spiol01Chr14489	Spov3_chr01	5777833..5782028	11.954	0.361496	1.28476	0.0685509	0.289982	1
Spiol01Chr02389	Spov3_chr01	5783268..5784626	6.44735	0.902712	1.86958	1.0562e-06	2.60156e-05	0.0368381
Spiol01Chr14504	Spov3_chr01	complement(5788892..5796527)	9.6599	0.247788	1.18739	0.236376	0.689441	1
Spiol01Chr02397	Spov3_chr01	complement(5855473..5857197)	0	#NUM!	#NUM!	#NUM!	#NUM!	#NUM!
Spiol01Chr16324	Spov3_chr01	complement(5858937..5859322)	0	#NUM!	#NUM!	#NUM!	#NUM!	#NUM!
Spiol01Chr02403	Spov3_chr01	complement(5892029..5892868)	0.0173171	1.03238	2.0454	0.611026	0.999951	1
Spiol01Chr14519	Spov3_chr01	complement(5903266..5905559)	58.6198	0.131281	1.09527	0.351461	0.879673	1
Spiol01Chr16345	Spov3_chr01	5924127..5938177	0.00762046	1.03243	2.04547	0.611006	0.999951	1
Spiol01Chr16356	Spov3_chr01	6037026..6038532	0	#NUM!	#NUM!	#NUM!	#NUM!	#NUM!
Spiol01Chr16358	Spov3_chr01	complement(6063835..6067242)	5.29365	-0.20094	-1.14945	0.539201	0.999951	1
Spiol01Chr16357	Spov3_chr01	complement(6068618..6071047)	0	#NUM!	#NUM!	#NUM!	#NUM!	#NUM!
Spiol01Chr14526	Spov3_chr01	6073389..6075878	0.0523698	0.928126	1.9028	0.376824	0.915988	1
Spiol01Chr16371	Spov3_chr01	complement(6083577..6085504)	0.853797	-6.91583	-120.746	7.25264e-05	0.00105092	1
Spiol01Chr02413	Spov3_chr01	6091253..6092840	0	#NUM!	#NUM!	#NUM!	#NUM!	#NUM!
Spiol01Chr02415	Spov3_chr01	complement(6096715..6097758)	0	#NUM!	#NUM!	#NUM!	#NUM!	#NUM!
Spiol01Chr16372	Spov3_chr01	complement(6118953..6125321)	0	#NUM!	#NUM!	#NUM!	#NUM!	#NUM!
Spiol01Chr02416	Spov3_chr01	complement(6157933..6158388)	0	#NUM!	#NUM!	#NUM!	#NUM!	#NUM!
Spiol01Chr14535	Spov3_chr01	complement(6165796..6166831)	0	#NUM!	#NUM!	#NUM!	#NUM!	#NUM!
Spiol01Chr02414	Spov3_chr01	complement(6170139..6170681)	0	#NUM!	#NUM!	#NUM!	#NUM!	#NUM!
Spiol01Chr16373	Spov3_chr01	complement(6170728..6172651)	0	#NUM!	#NUM!	#NUM!	#NUM!	#NUM!
Spiol01Chr16386	Spov3_chr01	complement(6252207..6253834)	0	#NUM!	#NUM!	#NUM!	#NUM!	#NUM!
Spiol01Chr16387	Spov3_chr01	complement(6254493..6254883)	0	#NUM!	#NUM!	#NUM!	#NUM!	#NUM!
Spiol01Chr02422	Spov3_chr01	complement(6282586..6283914)	0	#NUM!	#NUM!	#NUM!	#NUM!	#NUM!
Spiol01Chr16406	Spov3_chr01	6357554..6360956	0	#NUM!	#NUM!	#NUM!	#NUM!	#NUM!
Spiol01Chr14557	Spov3_chr01	6367191..6370334	0.00979983	1.03243	2.04547	0.611006	0.999951	1
Spiol01Chr16426	Spov3_chr01	complement(6464461..6466317)	0	#NUM!	#NUM!	#NUM!	#NUM!	#NUM!
Spiol01Chr14579	Spov3_chr01	complement(6486647..6487064)	0	#NUM!	#NUM!	#NUM!	#NUM!	#NUM!
Spiol01Chr14592	Spov3_chr01	6505306..6508019	0	#NUM!	#NUM!	#NUM!	#NUM!	#NUM!
Spiol01Chr16435	Spov3_chr01	complement(6519777..6524134)	0	#NUM!	#NUM!	#NUM!	#NUM!	#NUM!
Spiol01Chr16436	Spov3_chr01	complement(6557939..6559381)	5.63562	-0.376657	-1.29833	0.221681	0.658196	1
Spiol01Chr14606	Spov3_chr01	6559285..6567546	18.0516	-0.485618	-1.40019	0.000554198	0.00594383	1
Spiol01Chr16437	Spov3_chr01	complement(6560949..6570781)	1.82095	0.494312	1.40865	0.0699767	0.294125	1
Spiol01Chr02429	Spov3_chr01	complement(6571245..6572243)	1.9048	1.48913	2.8072	0.00190411	0.0167875	1
Spiol01Chr14607	Spov3_chr01	6573157..6579487	20.2945	-0.352475	-1.27675	0.0200621	0.113813	1
Spiol01Chr16448	Spov3_chr01	6582599..6585255	0	#NUM!	#NUM!	#NUM!	#NUM!	#NUM!
Spiol01Chr16449	Spov3_chr01	6616653..6622107	1.7261	5.50314	45.3535	0.0018262	0.0161784	1
Spiol01Chr14608	Spov3_chr01	complement(6630702..6632428)	0.746846	-0.138355	-1.10065	0.828818	0.999951	1
Spiol01Chr02433	Spov3_chr01	6638982..6640211	0	#NUM!	#NUM!	#NUM!	#NUM!	#NUM!
Spiol01Chr02434	Spov3_chr01	complement(6641082..6642515)	0	#NUM!	#NUM!	#NUM!	#NUM!	#NUM!
Spiol01Chr02438	Spov3_chr01	complement(6720656..6727194)	56.6013	-0.430742	-1.34793	0.00100929	0.00980832	1
Spiol01Chr16461	Spov3_chr01	complement(6770806..6772950)	0	#NUM!	#NUM!	#NUM!	#NUM!	#NUM!
Spiol01Chr02439	Spov3_chr01	complement(6772956..6774002)	0	#NUM!	#NUM!	#NUM!	#NUM!	#NUM!
Spiol01Chr14629	Spov3_chr01	complement(6818901..6831703)	0	#NUM!	#NUM!	#NUM!	#NUM!	#NUM!
Spiol01Chr16476	Spov3_chr01	6837830..6841387	0	#NUM!	#NUM!	#NUM!	#NUM!	#NUM!
Spiol01Chr16477	Spov3_chr01	6841426..6844830	0	#NUM!	#NUM!	#NUM!	#NUM!	#NUM!
Spiol01Chr14628	Spov3_chr01	6875021..6876961	0	#NUM!	#NUM!	#NUM!	#NUM!	#NUM!
Spiol01Chr33387	Spov3_chr01	6958916..7009113	0.344882	-1.95759	-3.88413	0.0690434	0.291396	1
Spiol01Chr33388	Spov3_chr01	7011917..7020767	0.0470757	1.03238	2.0454	0.611026	0.999951	1
Spiol01Chr02457	Spov3_chr01	7054127..7082776	0.132227	1.4033	2.64506	0.0580083	0.255844	1
Spiol01Chr16524	Spov3_chr01	complement(7167922..7179385)	10.3781	-0.252061	-1.19091	0.100146	0.380538	1
Spiol01Chr02459	Spov3_chr01	complement(7218358..7219788)	0	#NUM!	#NUM!	#NUM!	#NUM!	#NUM!
Spiol01Chr02466	Spov3_chr01	7247253..7251213	0	#NUM!	#NUM!	#NUM!	#NUM!	#NUM!
Spiol01Chr14701	Spov3_chr01	7257258..7257996	360.732	-1.05518	-2.07797	3.21965e-15	4.14372e-13	1.12295e-10
Spiol01Chr14702	Spov3_chr01	7288635..7289329	36.1958	-0.650443	-1.56965	0.000150329	0.0019608	1
Spiol01Chr02467	Spov3_chr01	7292877..7308338	0	#NUM!	#NUM!	#NUM!	#NUM!	#NUM!
Spiol01Chr14703	Spov3_chr01	complement(7313941..7316051)	38.8983	-0.426765	-1.34422	0.0254303	0.137109	1
Spiol01Chr02468	Spov3_chr01	complement(7324417..7338304)	0	#NUM!	#NUM!	#NUM!	#NUM!	#NUM!
Spiol01Chr16561	Spov3_chr01	7420947..7423951	0.977665	-0.831528	-1.77957	0.0833521	0.333926	1
Spiol01Chr33396	Spov3_chr01	7526627..7553400	0	#NUM!	#NUM!	#NUM!	#NUM!	#NUM!
Spiol01Chr02485	Spov3_chr01	complement(7606436..7607302)	0	#NUM!	#NUM!	#NUM!	#NUM!	#NUM!
Spiol01Chr16583	Spov3_chr01	complement(7658271..7659972)	0.0131376	-1.41389	-2.66455	0.470421	0.996055	1
Spiol01Chr16584	Spov3_chr01	complement(7660006..7664773)	0.00872662	-0.280097	-1.21428	0.829368	0.999951	1
Spiol01Chr02487	Spov3_chr01	complement(7696477..7697106)	0.245832	-0.461515	-1.37699	0.538845	0.999951	1
Spiol01Chr16596	Spov3_chr01	complement(7703189..7705308)	2.35236	-0.0449281	-1.03163	0.890516	0.999951	1
Spiol01Chr33397	Spov3_chr01	7827095..7834243	0	#NUM!	#NUM!	#NUM!	#NUM!	#NUM!
Spiol01Chr33398	Spov3_chr01	7834975..7838862	0	#NUM!	#NUM!	#NUM!	#NUM!	#NUM!
Spiol01Chr02493	Spov3_chr01	complement(7929463..7931645)	8.25745	-0.0340059	-1.02385	0.905069	0.999951	1
Spiol01Chr02498	Spov3_chr01	7944333..7945034	57.4456	-0.421277	-1.33911	0.00128748	0.0120452	1
Spiol01Chr02499	Spov3_chr01	7948288..7961493	0.00390133	-0.244199	-1.18444	0.874315	0.999951	1
Spiol01Chr16648	Spov3_chr01	8024479..8029191	0	#NUM!	#NUM!	#NUM!	#NUM!	#NUM!
Spiol01Chr16649	Spov3_chr01	8029225..8033651	0	#NUM!	#NUM!	#NUM!	#NUM!	#NUM!
Spiol01Chr14813	Spov3_chr01	8033929..8037780	0	#NUM!	#NUM!	#NUM!	#NUM!	#NUM!
Spiol01Chr16659	Spov3_chr01	8061763..8064294	0	#NUM!	#NUM!	#NUM!	#NUM!	#NUM!
Spiol01Chr14824	Spov3_chr01	8094236..8117141	3.70538	0.519667	1.43362	0.00294689	0.0241102	1
Spiol01Chr14825	Spov3_chr01	complement(8120073..8123332)	36.0417	0.368076	1.29063	0.00354402	0.0279404	1
Spiol01Chr16665	Spov3_chr01	8232738..8233237	0	#NUM!	#NUM!	#NUM!	#NUM!	#NUM!
Spiol01Chr14837	Spov3_chr01	8234682..8235995	0	#NUM!	#NUM!	#NUM!	#NUM!	#NUM!
Spiol01Chr14836	Spov3_chr01	8236949..8251895	0.0320008	-1.07015	-2.09966	0.358087	0.890259	1
Spiol01Chr02511	Spov3_chr01	complement(8275655..8276299)	0.0241212	1.03538	2.04966	0.609987	0.999951	1
Spiol01Chr16689	Spov3_chr01	8280200..8290745	0	#NUM!	#NUM!	#NUM!	#NUM!	#NUM!
Spiol01Chr02521	Spov3_chr01	complement(8396349..8400276)	0	#NUM!	#NUM!	#NUM!	#NUM!	#NUM!
Spiol01Chr14855	Spov3_chr01	8430185..8433136	7.73631	-2.32409	-5.0075	0	0	0
Spiol01Chr02522	Spov3_chr01	8472453..8474471	0	#NUM!	#NUM!	#NUM!	#NUM!	#NUM!
Spiol01Chr16701	Spov3_chr01	8474633..8475907	0	#NUM!	#NUM!	#NUM!	#NUM!	#NUM!
Spiol01Chr16703	Spov3_chr01	8475923..8477068	0	#NUM!	#NUM!	#NUM!	#NUM!	#NUM!
Spiol01Chr16704	Spov3_chr01	8477080..8477719	0	#NUM!	#NUM!	#NUM!	#NUM!	#NUM!
Spiol01Chr16702	Spov3_chr01	8477737..8478023	0	#NUM!	#NUM!	#NUM!	#NUM!	#NUM!
Spiol01Chr02523	Spov3_chr01	8540431..8542000	0.346963	0.354644	1.27867	0.519959	0.999951	1
Spiol01Chr14872	Spov3_chr01	8556637..8559305	292.351	0.411983	1.33051	0.00902774	0.0604008	1
Spiol01Chr02524	Spov3_chr01	8562866..8563369	1578.05	0.577781	1.49255	0.000401763	0.00456291	1
Spiol01Chr14873	Spov3_chr01	complement(8566239..8578370)	9.7282	0.0427779	1.0301	0.828039	0.999951	1
Spiol01Chr16735	Spov3_chr01	complement(8593711..8611058)	7.84913	-6.7763	-109.615	1.75415e-14	2.0462e-12	6.11813e-10
Spiol01Chr02532	Spov3_chr01	complement(8668835..8671550)	0	#NUM!	#NUM!	#NUM!	#NUM!	#NUM!
Spiol01Chr16756	Spov3_chr01	complement(8684037..8685014)	17.9578	-0.390723	-1.31105	0.0383474	0.188245	1
Spiol01Chr02533	Spov3_chr01	8703326..8704684	0	#NUM!	#NUM!	#NUM!	#NUM!	#NUM!
Spiol01Chr14918	Spov3_chr01	8731003..8733807	86.0789	-0.724256	-1.65205	4.71041e-09	2.01336e-07	0.00016429
Spiol01Chr16754	Spov3_chr01	8736341..8738153	0.366787	1.95948	3.88922	0.0120294	0.0759797	1
Spiol01Chr16755	Spov3_chr01	8738156..8738486	0.099732	0.398812	1.31842	0.776261	0.999951	1
Spiol01Chr02534	Spov3_chr01	8752561..8755327	0.221044	-1.23912	-2.36054	0.164987	0.537546	1
Spiol01Chr14919	Spov3_chr01	8770709..8773621	4.6127	5.76934	54.5436	0.00122496	0.0115502	1
Spiol01Chr16772	Spov3_chr01	8810704..8818019	4.2323	-0.375363	-1.29717	0.095353	0.36891	1
Spiol01Chr16773	Spov3_chr01	8832917..8834122	0	#NUM!	#NUM!	#NUM!	#NUM!	#NUM!
Spiol01Chr14947	Spov3_chr01	8837055..8846088	6.62327	0.0590596	1.04179	0.78875	0.999951	1
Spiol01Chr16774	Spov3_chr01	complement(8850670..8850895)	0	#NUM!	#NUM!	#NUM!	#NUM!	#NUM!
Spiol01Chr14948	Spov3_chr01	complement(8855704..8858423)	36.6071	-0.679397	-1.60147	3.31359e-06	7.09344e-05	0.115571
Spiol01Chr02547	Spov3_chr01	8904588..8930160	0.00582366	1.67232	3.18726	0.384988	0.915988	1
Spiol01Chr16791	Spov3_chr01	complement(8966648..8967076)	0	#NUM!	#NUM!	#NUM!	#NUM!	#NUM!
Spiol01Chr02548	Spov3_chr01	8986996..8988752	2.3961	-0.0950667	-1.06811	0.770793	0.999951	1
Spiol01Chr02553	Spov3_chr01	complement(8994012..8997592)	170.066	-0.416867	-1.33503	0.0317108	0.162619	1
Spiol01Chr14998	Spov3_chr01	complement(8998752..9002413)	233.132	-0.0455191	-1.03205	0.76511	0.999951	1
Spiol01Chr14997	Spov3_chr01	9032633..9042830	11.5703	0.175658	1.12948	0.216344	0.645699	1
Spiol01Chr16808	Spov3_chr01	complement(9043741..9044381)	0	#NUM!	#NUM!	#NUM!	#NUM!	#NUM!
Spiol01Chr33420	Spov3_chr01	9061142..9084374	0	#NUM!	#NUM!	#NUM!	#NUM!	#NUM!
Spiol01Chr16822	Spov3_chr01	complement(9085176..9095169)	7.00047	0.242231	1.18282	0.0942302	0.365743	1
Spiol01Chr15032	Spov3_chr01	9096815..9097800	0.100291	-1.36252	-2.57133	0.299815	0.786862	1
Spiol01Chr16823	Spov3_chr01	complement(9098457..9100929)	0.202238	-0.087209	-1.06231	0.872716	0.999951	1
Spiol01Chr02560	Spov3_chr01	complement(9130028..9131542)	0.0325726	-0.725941	-1.65398	0.525742	0.999951	1
Spiol01Chr02559	Spov3_chr01	9162507..9166144	0.257095	-0.655883	-1.57558	0.163975	0.535096	1
Spiol01Chr16824	Spov3_chr01	complement(9162880..9167090)	0.605977	-0.304019	-1.23458	0.670857	0.999951	1
Spiol01Chr02561	Spov3_chr01	complement(9169039..9170460)	19.7171	-1.12295	-2.17791	6.731e-11	4.25297e-09	2.34764e-06
Spiol01Chr02570	Spov3_chr01	complement(9203158..9216070)	0	#NUM!	#NUM!	#NUM!	#NUM!	#NUM!
Spiol01Chr02569	Spov3_chr01	9218853..9219638	0	#NUM!	#NUM!	#NUM!	#NUM!	#NUM!
Spiol01Chr16834	Spov3_chr01	complement(9226335..9235770)	0.0464716	-1.06987	-2.09925	0.330071	0.841413	1
Spiol01Chr16835	Spov3_chr01	complement(9257553..9259710)	0	#NUM!	#NUM!	#NUM!	#NUM!	#NUM!
Spiol01Chr16836	Spov3_chr01	complement(9260214..9263275)	0	#NUM!	#NUM!	#NUM!	#NUM!	#NUM!
Spiol01Chr15072	Spov3_chr01	complement(9263508..9267248)	0	#NUM!	#NUM!	#NUM!	#NUM!	#NUM!
Spiol01Chr15108	Spov3_chr01	9352625..9355411	0	#NUM!	#NUM!	#NUM!	#NUM!	#NUM!
Spiol01Chr02576	Spov3_chr01	9355541..9355870	0	#NUM!	#NUM!	#NUM!	#NUM!	#NUM!
Spiol01Chr16844	Spov3_chr01	9355874..9356680	0	#NUM!	#NUM!	#NUM!	#NUM!	#NUM!
Spiol01Chr15125	Spov3_chr01	complement(9398822..9400661)	0	#NUM!	#NUM!	#NUM!	#NUM!	#NUM!
Spiol01Chr15126	Spov3_chr01	complement(9400807..9402802)	0	#NUM!	#NUM!	#NUM!	#NUM!	#NUM!
Spiol01Chr16861	Spov3_chr01	complement(9403794..9407341)	0	#NUM!	#NUM!	#NUM!	#NUM!	#NUM!
Spiol01Chr15124	Spov3_chr01	9444711..9448007	0.872181	1.59565	3.02231	0.000378708	0.00432785	1
Spiol01Chr15127	Spov3_chr01	complement(9448664..9450424)	0	#NUM!	#NUM!	#NUM!	#NUM!	#NUM!
Spiol01Chr15128	Spov3_chr01	complement(9459497..9460784)	0.0190725	-0.244218	-1.18445	0.874304	0.999951	1
Spiol01Chr16872	Spov3_chr01	9503601..9509433	0.00808855	1.03535	2.0496	0.610001	0.999951	1
Spiol01Chr02584	Spov3_chr01	complement(9518681..9524038)	0	#NUM!	#NUM!	#NUM!	#NUM!	#NUM!
Spiol01Chr15185	Spov3_chr01	complement(9584781..9586010)	0	#NUM!	#NUM!	#NUM!	#NUM!	#NUM!
Spiol01Chr15217	Spov3_chr01	9704060..9707750	0	#NUM!	#NUM!	#NUM!	#NUM!	#NUM!
Spiol01Chr16911	Spov3_chr01	complement(9708559..9708976)	0.37329	-0.489161	-1.40363	0.585151	0.999951	1
Spiol01Chr16909	Spov3_chr01	9711994..9712784	0	#NUM!	#NUM!	#NUM!	#NUM!	#NUM!
Spiol01Chr16910	Spov3_chr01	9727508..9737320	0	#NUM!	#NUM!	#NUM!	#NUM!	#NUM!
Spiol01Chr15218	Spov3_chr01	complement(9757029..9758493)	1073.53	-1.16753	-2.24626	1.00501e-06	2.49664e-05	0.0350528
Spiol01Chr33438	Spov3_chr01	complement(9760204..9762153)	0.307666	-1.20852	-2.31101	0.308299	0.802153	1
Spiol01Chr15219	Spov3_chr01	complement(9769881..9771326)	3.6439	-1.72663	-3.30953	0.00122013	0.0115077	1
Spiol01Chr16934	Spov3_chr01	9790929..9794174	0.213472	-0.037149	-1.02608	0.960509	0.999951	1
Spiol01Chr15245	Spov3_chr01	complement(9883889..9886342)	0.0356606	-2.08177	-4.23327	0.257833	0.715029	1
Spiol01Chr16951	Spov3_chr01	complement(9910561..9912835)	0.0522844	-0.0669234	-1.04748	0.93786	0.999951	1
Spiol01Chr15333	Spov3_chr01	complement(10110980..10112304)	0	#NUM!	#NUM!	#NUM!	#NUM!	#NUM!
Spiol01Chr12911	Spov3_chr01	complement(10169251..10171937)	0.0891216	0.601548	1.51734	0.492589	0.999951	1
Spiol01Chr12912	Spov3_chr01	complement(10172022..10172471)	0.174643	-2.88197	-7.37154	0.0993258	0.379104	1
Spiol01Chr02024	Spov3_chr01	complement(10172493..10172867)	0.162422	0.509189	1.42325	0.642908	0.999951	1
Spiol01Chr12913	Spov3_chr01	complement(10178018..10178311)	0.516375	0.602463	1.51831	0.466795	0.996055	1
Spiol01Chr15358	Spov3_chr01	complement(10207710..10219784)	0	#NUM!	#NUM!	#NUM!	#NUM!	#NUM!
Spiol01Chr12951	Spov3_chr01	10234713..10236549	0.575193	0.132908	1.0965	0.79592	0.999951	1
Spiol01Chr12952	Spov3_chr01	complement(10247453..10249714)	0.0765472	-0.268679	-1.2047	0.800999	0.999951	1
Spiol01Chr15378	Spov3_chr01	10293907..10294633	0.0380307	-1.4139	-2.66456	0.470419	0.996055	1
Spiol01Chr15379	Spov3_chr01	10385444..10387862	0	#NUM!	#NUM!	#NUM!	#NUM!	#NUM!
Spiol01Chr33139	Spov3_chr01	10387869..10389380	0	#NUM!	#NUM!	#NUM!	#NUM!	#NUM!
Spiol01Chr13027	Spov3_chr01	10471877..10478602	16.2222	-0.0798269	-1.05689	0.569171	0.999951	1
Spiol01Chr13028	Spov3_chr01	complement(10482041..10484484)	1008.42	0.00964727	1.00671	0.958396	0.999951	1
Spiol01Chr13062	Spov3_chr01	complement(10489264..10499644)	10.9614	0.2446	1.18476	0.166144	0.540405	1
Spiol01Chr13104	Spov3_chr01	complement(10588917..10591546)	13.2661	-0.00537468	-1.00373	0.980977	0.999951	1
Spiol01Chr13105	Spov3_chr01	complement(10600729..10602869)	131.934	-0.232816	-1.17513	0.0686747	0.290279	1
Spiol01Chr15419	Spov3_chr01	10608792..10613297	0.011329	1.03238	2.0454	0.611026	0.999951	1
Spiol01Chr02060	Spov3_chr01	10630479..10634407	4.88113	-0.0268774	-1.0188	0.901554	0.999951	1
Spiol01Chr15433	Spov3_chr01	complement(10649602..10691333)	0	#NUM!	#NUM!	#NUM!	#NUM!	#NUM!
Spiol01Chr13141	Spov3_chr01	10719556..10725556	18.5178	0.51773	1.4317	0.0080465	0.0549436	1
Spiol01Chr13142	Spov3_chr01	complement(10751351..10752944)	5.22932	0.263141	1.20009	0.461096	0.996055	1
Spiol01Chr02078	Spov3_chr01	10853907..10854332	0	#NUM!	#NUM!	#NUM!	#NUM!	#NUM!
Spiol01Chr13224	Spov3_chr01	complement(10861493..10869744)	0.0614337	-0.126774	-1.09185	0.847072	0.999951	1
Spiol01Chr15471	Spov3_chr01	complement(10877541..10879467)	1.21082	1.36284	2.57191	0.030781	0.15886	1
Spiol01Chr15472	Spov3_chr01	complement(10896988..10899331)	2.26355	1.06431	2.09117	0.00659504	0.0466292	1
Spiol01Chr13225	Spov3_chr01	10982245..10985899	0	#NUM!	#NUM!	#NUM!	#NUM!	#NUM!
Spiol01Chr13267	Spov3_chr01	10994411..11005634	35.3387	0.308068	1.23805	0.0140001	0.0856207	1
Spiol01Chr13268	Spov3_chr01	complement(11010941..11017290)	7.96766	-0.0465377	-1.03278	0.79796	0.999951	1
Spiol01Chr02092	Spov3_chr01	11124954..11128192	0	#NUM!	#NUM!	#NUM!	#NUM!	#NUM!
Spiol01Chr33190	Spov3_chr01	11132713..11144695	0	#NUM!	#NUM!	#NUM!	#NUM!	#NUM!
Spiol01Chr15500	Spov3_chr01	11156661..11158905	0.0121311	-1.41389	-2.66455	0.470421	0.996055	1
Spiol01Chr13373	Spov3_chr01	complement(11248961..11265079)	9.48427	-0.189213	-1.14014	0.398156	0.935648	1
Spiol01Chr02105	Spov3_chr01	11301018..11301731	0	#NUM!	#NUM!	#NUM!	#NUM!	#NUM!
Spiol01Chr02106	Spov3_chr01	11301754..11302689	0	#NUM!	#NUM!	#NUM!	#NUM!	#NUM!
Spiol01Chr15534	Spov3_chr01	11302712..11304587	0	#NUM!	#NUM!	#NUM!	#NUM!	#NUM!
Spiol01Chr02107	Spov3_chr01	11304971..11306152	0	#NUM!	#NUM!	#NUM!	#NUM!	#NUM!
Spiol01Chr15552	Spov3_chr01	complement(11308925..11310954)	0	#NUM!	#NUM!	#NUM!	#NUM!	#NUM!
Spiol01Chr13480	Spov3_chr01	complement(11342951..11344823)	0	#NUM!	#NUM!	#NUM!	#NUM!	#NUM!
Spiol01Chr15553	Spov3_chr01	complement(11344830..11374251)	0	#NUM!	#NUM!	#NUM!	#NUM!	#NUM!
Spiol01Chr15551	Spov3_chr01	11469487..11477384	0.485751	1.01379	2.0192	0.00460873	0.0345982	1
Spiol01Chr13536	Spov3_chr01	complement(11499266..11501901)	20.6573	-0.144766	-1.10555	0.297478	0.786138	1
Spiol01Chr15578	Spov3_chr01	11504445..11504468	0	#NUM!	#NUM!	#NUM!	#NUM!	#NUM!
Spiol01Chr02120	Spov3_chr01	11514694..11515863	1.28002	-0.898992	-1.86476	0.0230217	0.126668	1
Spiol01Chr15598	Spov3_chr01	complement(11591193..11592923)	0	#NUM!	#NUM!	#NUM!	#NUM!	#NUM!
Spiol01Chr15616	Spov3_chr01	11733996..11735178	0	#NUM!	#NUM!	#NUM!	#NUM!	#NUM!
Spiol01Chr15619	Spov3_chr01	11736480..11737393	0	#NUM!	#NUM!	#NUM!	#NUM!	#NUM!
Spiol01Chr15617	Spov3_chr01	11737412..11739508	0	#NUM!	#NUM!	#NUM!	#NUM!	#NUM!
Spiol01Chr15618	Spov3_chr01	11739562..11740383	0	#NUM!	#NUM!	#NUM!	#NUM!	#NUM!
Spiol01Chr13629	Spov3_chr01	11743019..11745531	0	#NUM!	#NUM!	#NUM!	#NUM!	#NUM!
Spiol01Chr15620	Spov3_chr01	complement(11773760..11774088)	0	#NUM!	#NUM!	#NUM!	#NUM!	#NUM!
Spiol01Chr15621	Spov3_chr01	complement(11775482..11776641)	0.0257137	-1.41389	-2.66455	0.470421	0.996055	1
Spiol01Chr02132	Spov3_chr01	complement(11782445..11783686)	0	#NUM!	#NUM!	#NUM!	#NUM!	#NUM!
Spiol01Chr02133	Spov3_chr01	complement(11783755..11785200)	0	#NUM!	#NUM!	#NUM!	#NUM!	#NUM!
Spiol01Chr13684	Spov3_chr01	11796766..11806465	0.247044	0.447109	1.36331	0.405074	0.947475	1
Spiol01Chr15665	Spov3_chr01	11951865..11972601	1.16985	-0.456546	-1.37225	0.428082	0.985293	1
Spiol01Chr15664	Spov3_chr01	11972603..11974602	0.0156286	-1.41389	-2.66455	0.470421	0.996055	1
Spiol01Chr13792	Spov3_chr01	12008702..12018130	10.056	-0.0124626	-1.00868	0.93942	0.999951	1
Spiol01Chr13793	Spov3_chr01	complement(12055779..12058479)	2.64534	0.30061	1.23167	0.362736	0.894415	1
Spiol01Chr13794	Spov3_chr01	complement(12061221..12074341)	16.2717	-0.463315	-1.37871	0.000502786	0.00549035	1
Spiol01Chr13843	Spov3_chr01	12117777..12122682	6.10001	0.521542	1.43549	0.011633	0.0739716	1
Spiol01Chr15713	Spov3_chr01	complement(12127110..12131067)	2.44834	0.0474597	1.03344	0.901664	0.999951	1
Spiol01Chr13893	Spov3_chr01	complement(12251947..12253432)	60.0818	-0.080951	-1.05772	0.60334	0.999951	1
Spiol01Chr15734	Spov3_chr01	complement(12298858..12302859)	0.020459	1.03238	2.0454	0.611026	0.999951	1
Spiol01Chr15733	Spov3_chr01	12332657..12333726	0.987172	0.0921748	1.06598	0.836968	0.999951	1
Spiol01Chr33260	Spov3_chr01	complement(12335373..12342225)	5.67832	-0.284866	-1.2183	0.2511	0.715029	1
Spiol01Chr15735	Spov3_chr01	12408474..12411875	0	#NUM!	#NUM!	#NUM!	#NUM!	#NUM!
Spiol01Chr13894	Spov3_chr01	complement(12413147..12414487)	0.02917	1.03239	2.04541	0.611022	0.999951	1
Spiol01Chr33261	Spov3_chr01	complement(12414694..12420336)	0.0300336	1.03243	2.04547	0.611006	0.999951	1
Spiol01Chr02186	Spov3_chr01	complement(12422706..12428064)	0	#NUM!	#NUM!	#NUM!	#NUM!	#NUM!
Spiol01Chr02187	Spov3_chr01	complement(12428973..12430978)	0	#NUM!	#NUM!	#NUM!	#NUM!	#NUM!
Spiol01Chr15736	Spov3_chr01	complement(12436942..12438892)	0	#NUM!	#NUM!	#NUM!	#NUM!	#NUM!
Spiol01Chr15737	Spov3_chr01	complement(12450738..12451826)	7.55281	-5.59828	-48.4452	2.53386e-12	2.04574e-10	8.8376e-08
Spiol01Chr15738	Spov3_chr01	complement(12482654..12482951)	0.062164	1.03238	2.0454	0.611026	0.999951	1
Spiol01Chr02188	Spov3_chr01	12486143..12487967	0	#NUM!	#NUM!	#NUM!	#NUM!	#NUM!
Spiol01Chr15739	Spov3_chr01	complement(12535657..12539492)	0.407605	0.207441	1.15464	0.672197	0.999951	1
Spiol01Chr13895	Spov3_chr01	12547579..12553953	1.79231	0.863464	1.8194	0.0462823	0.217743	1
Spiol01Chr15740	Spov3_chr01	12578581..12596788	4.92748	0.0287215	1.02011	0.829098	0.999951	1
Spiol01Chr13896	Spov3_chr01	complement(12598438..12604066)	192.845	0.103807	1.07461	0.460735	0.996055	1
Spiol01Chr15741	Spov3_chr01	12838643..12840312	0.0202739	1.67013	3.18243	0.385648	0.915988	1
Spiol01Chr13898	Spov3_chr01	12941363..12947083	13.8083	-0.671832	-1.59309	4.95998e-06	0.000101582	0.172994
Spiol01Chr13897	Spov3_chr01	complement(12962859..12965144)	5.39427	0.668899	1.58986	0.0224863	0.124466	1
Spiol01Chr02189	Spov3_chr01	complement(12967483..12981584)	11.3798	1.25948	2.39409	6.55813e-10	3.36374e-08	2.28735e-05
Spiol01Chr02192	Spov3_chr01	13020459..13022628	0	#NUM!	#NUM!	#NUM!	#NUM!	#NUM!
Spiol01Chr33262	Spov3_chr01	complement(13025298..13025810)	0	#NUM!	#NUM!	#NUM!	#NUM!	#NUM!
Spiol01Chr02193	Spov3_chr01	complement(13046175..13051450)	0	#NUM!	#NUM!	#NUM!	#NUM!	#NUM!
Spiol01Chr15745	Spov3_chr01	13117989..13122251	0	#NUM!	#NUM!	#NUM!	#NUM!	#NUM!
Spiol01Chr15746	Spov3_chr01	complement(13123515..13127777)	0	#NUM!	#NUM!	#NUM!	#NUM!	#NUM!
Spiol01Chr33263	Spov3_chr01	13136673..13138200	0	#NUM!	#NUM!	#NUM!	#NUM!	#NUM!
Spiol01Chr15747	Spov3_chr01	complement(13150107..13152752)	0	#NUM!	#NUM!	#NUM!	#NUM!	#NUM!
Spiol01Chr13900	Spov3_chr01	complement(13205111..13205485)	9.05871	0.421607	1.33942	0.204732	0.619847	1
Spiol01Chr02195	Spov3_chr01	13227108..13228007	0	#NUM!	#NUM!	#NUM!	#NUM!	#NUM!
Spiol01Chr15748	Spov3_chr01	13228711..13229421	0	#NUM!	#NUM!	#NUM!	#NUM!	#NUM!
Spiol01Chr15749	Spov3_chr01	13229450..13234398	0	#NUM!	#NUM!	#NUM!	#NUM!	#NUM!
Spiol01Chr13899	Spov3_chr01	13255578..13256725	0.0149654	1.03238	2.0454	0.611026	0.999951	1
Spiol01Chr02194	Spov3_chr01	13256915..13257934	0.0150168	1.03243	2.04547	0.611006	0.999951	1
Spiol01Chr13901	Spov3_chr01	13339825..13348068	0.199005	-0.957741	-1.94227	0.155922	0.515961	1
Spiol01Chr33264	Spov3_chr01	complement(13354381..13373374)	0.0102159	-1.41684	-2.67001	0.469495	0.996055	1
Spiol01Chr13902	Spov3_chr01	complement(13451778..13453568)	0.0250029	1.6701	3.18236	0.385659	0.915988	1
Spiol01Chr13903	Spov3_chr01	13596473..13598078	0.185711	-0.0834041	-1.05952	0.911534	0.999951	1
Spiol01Chr15751	Spov3_chr01	complement(13599054..13599474)	0	#NUM!	#NUM!	#NUM!	#NUM!	#NUM!
Spiol01Chr15750	Spov3_chr01	13641629..13645048	1.11296	0.848611	1.80077	0.130987	0.459507	1
Spiol01Chr13904	Spov3_chr01	complement(13674199..13676119)	4.01077	-0.622532	-1.53957	0.0853746	0.340075	1
Spiol01Chr15752	Spov3_chr01	13708994..13709354	21.232	-0.227648	-1.17092	0.344018	0.865766	1
Spiol01Chr13905	Spov3_chr01	complement(13735316..13743481)	9.30031	-0.229528	-1.17245	0.134124	0.467096	1
Spiol01Chr15753	Spov3_chr01	13746336..13751301	0.479784	-0.301514	-1.23244	0.724224	0.999951	1
Spiol01Chr15754	Spov3_chr01	complement(13953162..13966793)	13.6715	-9.51694	-732.627	5.36409e-09	2.26226e-07	0.000187089
Spiol01Chr15757	Spov3_chr01	complement(13969996..13973475)	0.0262751	-2.4902	-5.61855	0.172323	0.553228	1
Spiol01Chr13906	Spov3_chr01	complement(13983260..13985572)	0.0350979	-0.242107	-1.18272	0.875363	0.999951	1
Spiol01Chr02197	Spov3_chr01	complement(14002454..14002966)	0	#NUM!	#NUM!	#NUM!	#NUM!	#NUM!
Spiol01Chr13907	Spov3_chr01	complement(14003042..14011540)	0	#NUM!	#NUM!	#NUM!	#NUM!	#NUM!
Spiol01Chr02196	Spov3_chr01	complement(14011598..14011891)	0	#NUM!	#NUM!	#NUM!	#NUM!	#NUM!
Spiol01Chr33266	Spov3_chr01	complement(14013922..14035292)	0	#NUM!	#NUM!	#NUM!	#NUM!	#NUM!
Spiol01Chr13908	Spov3_chr01	complement(14063348..14071524)	0.806061	-0.176165	-1.12988	0.714427	0.999951	1
Spiol01Chr15758	Spov3_chr01	complement(14251264..14252405)	3.34093	-0.408303	-1.32712	0.291329	0.773992	1
Spiol01Chr33267	Spov3_chr01	complement(14255049..14255282)	0.282063	-0.627543	-1.54493	0.528847	0.999951	1
Spiol01Chr33268	Spov3_chr01	14287855..14306051	1.7348	-6.32863	-80.3725	0.000283894	0.00338286	1
Spiol01Chr13909	Spov3_chr01	14353537..14355181	10.1478	0.817114	1.76188	0.000258461	0.00312248	1
Spiol01Chr33269	Spov3_chr01	14386075..14390233	0	#NUM!	#NUM!	#NUM!	#NUM!	#NUM!
Spiol01Chr02198	Spov3_chr01	14444208..14445584	0	#NUM!	#NUM!	#NUM!	#NUM!	#NUM!
Spiol01Chr13910	Spov3_chr01	14466062..14469304	28.5593	-0.21391	-1.15983	0.122444	0.437562	1
Spiol01Chr15761	Spov3_chr01	complement(14470065..14490619)	41.2267	-0.279883	-1.2141	0.084748	0.338081	1
Spiol01Chr15759	Spov3_chr01	14534196..14555613	2.79858	-0.00896979	-1.00624	0.950206	0.999951	1
Spiol01Chr15760	Spov3_chr01	14573178..14577653	0	#NUM!	#NUM!	#NUM!	#NUM!	#NUM!
Spiol01Chr02199	Spov3_chr01	14680087..14681340	3.07589	-4.48056	-22.3245	0	0	0
Spiol01Chr15762	Spov3_chr01	14681391..14686855	2.62032	-7.82868	-227.336	0	0	0
Spiol01Chr33270	Spov3_chr01	complement(14768933..14774738)	0.0550308	2.11075	4.31916	0.259922	0.715039	1
Spiol01Chr15763	Spov3_chr01	14859743..14861122	0.0258083	-2.08379	-4.23918	0.257417	0.715029	1
Spiol01Chr13911	Spov3_chr01	14862749..14874642	0.0127286	-1.41684	-2.67	0.469496	0.996055	1
Spiol01Chr13913	Spov3_chr01	complement(14877114..14878897)	0.0641247	-2.08378	-4.23917	0.257418	0.715029	1
Spiol01Chr13912	Spov3_chr01	14884232..14885589	0.249763	0.326258	1.25376	0.65776	0.999951	1
Spiol01Chr15765	Spov3_chr01	complement(14889840..14893205)	7.17502	-0.409436	-1.32817	0.0478652	0.223153	1
Spiol01Chr15764	Spov3_chr01	14896502..14909940	0	#NUM!	#NUM!	#NUM!	#NUM!	#NUM!
Spiol01Chr15766	Spov3_chr01	complement(14937328..14955328)	0.214483	-0.415587	-1.33384	0.37962	0.915988	1
Spiol01Chr15767	Spov3_chr01	complement(14955377..14958908)	0	#NUM!	#NUM!	#NUM!	#NUM!	#NUM!
Spiol01Chr15768	Spov3_chr01	complement(14959209..14959825)	0	#NUM!	#NUM!	#NUM!	#NUM!	#NUM!
Spiol01Chr13917	Spov3_chr01	15010667..15013185	0	#NUM!	#NUM!	#NUM!	#NUM!	#NUM!
Spiol01Chr02203	Spov3_chr01	15013378..15014175	0.022299	-1.41684	-2.67	0.469496	0.996055	1
Spiol01Chr02204	Spov3_chr01	15014307..15014846	0.0583786	-2.08175	-4.23322	0.257838	0.715029	1
Spiol01Chr13918	Spov3_chr01	15031618..15034770	18.3783	0.20967	1.15642	0.124223	0.442153	1
Spiol01Chr02205	Spov3_chr01	15035487..15046270	0.773954	-0.420162	-1.33808	0.0997712	0.379769	1
Spiol01Chr15769	Spov3_chr01	15064301..15064569	0	#NUM!	#NUM!	#NUM!	#NUM!	#NUM!
Spiol01Chr15770	Spov3_chr01	15064950..15065876	0	#NUM!	#NUM!	#NUM!	#NUM!	#NUM!
Spiol01Chr02202	Spov3_chr01	complement(15075472..15078235)	0.0475783	1.03239	2.04541	0.611022	0.999951	1
Spiol01Chr02206	Spov3_chr01	15080788..15087946	0	#NUM!	#NUM!	#NUM!	#NUM!	#NUM!
Spiol01Chr15771	Spov3_chr01	15151229..15171916	0.712738	4.56623	23.6904	0.00986983	0.0646824	1
Spiol01Chr15772	Spov3_chr01	15181804..15182596	0	#NUM!	#NUM!	#NUM!	#NUM!	#NUM!
Spiol01Chr13919	Spov3_chr01	complement(15224236..15226676)	12.6551	0.0363537	1.02552	0.912594	0.999951	1
Spiol01Chr13921	Spov3_chr01	complement(15318369..15322054)	1.50357	2.92821	7.61163	5.74663e-07	1.51727e-05	0.0200431
Spiol01Chr33271	Spov3_chr01	complement(15323782..15328423)	3.10216	-0.199248	-1.1481	0.438145	0.996055	1
Spiol01Chr15773	Spov3_chr01	complement(15331027..15335043)	0.722844	0.476045	1.39093	0.320388	0.824171	1
Spiol01Chr02207	Spov3_chr01	complement(15337053..15343159)	89.6568	0.0478075	1.03369	0.725052	0.999951	1
Spiol01Chr13920	Spov3_chr01	complement(15375594..15377746)	0	#NUM!	#NUM!	#NUM!	#NUM!	#NUM!
Spiol01Chr13922	Spov3_chr01	15460250..15465892	142.065	-0.404016	-1.32319	0.00293586	0.0240424	1
Spiol01Chr02208	Spov3_chr01	15541813..15543219	0.01071	1.03535	2.0496	0.610001	0.999951	1
Spiol01Chr13923	Spov3_chr01	15543250..15544949	0	#NUM!	#NUM!	#NUM!	#NUM!	#NUM!
Spiol01Chr15774	Spov3_chr01	15545297..15559288	0.0260435	1.67436	3.19177	0.384446	0.915988	1
Spiol01Chr15775	Spov3_chr01	15624252..15625452	0.0169472	-1.41684	-2.67	0.469496	0.996055	1
Spiol01Chr33272	Spov3_chr01	15625476..15627192	0.0169075	-1.41386	-2.6645	0.470431	0.996055	1
Spiol01Chr15776	Spov3_chr01	15631173..15632009	0.799657	-0.451067	-1.36705	0.609623	0.999951	1
Spiol01Chr13924	Spov3_chr01	15640483..15646199	4.81427	1.02935	2.04111	1.07006e-05	0.000199818	0.373216
Spiol01Chr13925	Spov3_chr01	complement(15657494..15658617)	1.37296	-3.07299	-8.41515	1.34498e-05	0.000243436	0.469101
Spiol01Chr13926	Spov3_chr01	15703933..15707961	6.04819	0.303714	1.23432	0.192337	0.59308	1
Spiol01Chr13927	Spov3_chr01	complement(15732058..15735778)	0.0221659	1.17528	2.25837	0.361384	0.893565	1
Spiol01Chr13928	Spov3_chr01	complement(15737636..15738810)	0.0373882	-0.268899	-1.20489	0.827156	0.999951	1
Spiol01Chr33273	Spov3_chr01	15870967..15926836	0.0592087	0.393818	1.31387	0.77899	0.999951	1
Spiol01Chr15777	Spov3_chr01	16020370..16021670	0	#NUM!	#NUM!	#NUM!	#NUM!	#NUM!
Spiol01Chr13931	Spov3_chr01	16026020..16026747	0	#NUM!	#NUM!	#NUM!	#NUM!	#NUM!
Spiol01Chr15778	Spov3_chr01	complement(16045626..16048537)	0	#NUM!	#NUM!	#NUM!	#NUM!	#NUM!
Spiol01Chr15779	Spov3_chr01	complement(16136638..16139188)	0	#NUM!	#NUM!	#NUM!	#NUM!	#NUM!
Spiol01Chr02209	Spov3_chr01	complement(16155054..16155485)	0	#NUM!	#NUM!	#NUM!	#NUM!	#NUM!
Spiol01Chr02210	Spov3_chr01	complement(16155536..16156591)	0	#NUM!	#NUM!	#NUM!	#NUM!	#NUM!
Spiol01Chr15781	Spov3_chr01	complement(16171038..16173502)	0	#NUM!	#NUM!	#NUM!	#NUM!	#NUM!
Spiol01Chr15782	Spov3_chr01	complement(16224166..16224813)	0	#NUM!	#NUM!	#NUM!	#NUM!	#NUM!
Spiol01Chr15783	Spov3_chr01	complement(16224847..16226632)	0	#NUM!	#NUM!	#NUM!	#NUM!	#NUM!
Spiol01Chr02211	Spov3_chr01	16251873..16252187	0	#NUM!	#NUM!	#NUM!	#NUM!	#NUM!
Spiol01Chr15784	Spov3_chr01	complement(16252001..16272307)	0.00518536	-1.41684	-2.67001	0.469495	0.996055	1
Spiol01Chr15780	Spov3_chr01	16252217..16252565	0	#NUM!	#NUM!	#NUM!	#NUM!	#NUM!
Spiol01Chr13933	Spov3_chr01	complement(16301136..16301634)	0.0445358	1.03533	2.04959	0.610006	0.999951	1
Spiol01Chr15786	Spov3_chr01	complement(16320054..16320701)	0.0337028	1.03533	2.04959	0.610006	0.999951	1
Spiol01Chr15785	Spov3_chr01	16328776..16329082	8.58778	0.375001	1.29684	0.243417	0.704496	1
Spiol01Chr13934	Spov3_chr01	complement(16329190..16330480)	54.3338	0.722863	1.65045	0.000137479	0.00182042	1
Spiol01Chr13932	Spov3_chr01	16351112..16351676	0.0761059	1.67431	3.19168	0.384459	0.915988	1
Spiol01Chr02212	Spov3_chr01	16364175..16367259	0	#NUM!	#NUM!	#NUM!	#NUM!	#NUM!
Spiol01Chr33277	Spov3_chr01	16367724..16375724	0	#NUM!	#NUM!	#NUM!	#NUM!	#NUM!
Spiol01Chr15787	Spov3_chr01	complement(16413265..16420554)	39.6951	-0.1788	-1.13194	0.147206	0.499779	1
Spiol01Chr02213	Spov3_chr01	16425276..16425755	0.784998	-0.0708203	-1.05031	0.901091	0.999951	1
Spiol01Chr02214	Spov3_chr01	16425850..16426405	0.0383536	-1.41681	-2.66995	0.469506	0.996055	1
Spiol01Chr15788	Spov3_chr01	16497932..16500782	0	#NUM!	#NUM!	#NUM!	#NUM!	#NUM!
Spiol01Chr13936	Spov3_chr01	complement(16503214..16503669)	0.114639	-2.08372	-4.23899	0.257434	0.715029	1
Spiol01Chr13937	Spov3_chr01	complement(16504156..16505097)	0	#NUM!	#NUM!	#NUM!	#NUM!	#NUM!
Spiol01Chr15789	Spov3_chr01	16507011..16507483	0	#NUM!	#NUM!	#NUM!	#NUM!	#NUM!
Spiol01Chr15790	Spov3_chr01	16507486..16508475	0	#NUM!	#NUM!	#NUM!	#NUM!	#NUM!
Spiol01Chr02216	Spov3_chr01	16512592..16516521	0.0160676	2.11569	4.33398	0.258806	0.715029	1
Spiol01Chr13938	Spov3_chr01	complement(16517587..16518304)	0	#NUM!	#NUM!	#NUM!	#NUM!	#NUM!
Spiol01Chr13939	Spov3_chr01	complement(16518793..16521289)	0	#NUM!	#NUM!	#NUM!	#NUM!	#NUM!
Spiol01Chr15791	Spov3_chr01	16522875..16527616	15.5101	0.00483306	1.00336	0.971063	0.999951	1
Spiol01Chr13940	Spov3_chr01	complement(16531867..16533559)	1.77931	-0.722038	-1.64951	0.076908	0.314466	1
Spiol01Chr15792	Spov3_chr01	16535087..16536423	0	#NUM!	#NUM!	#NUM!	#NUM!	#NUM!
Spiol01Chr02215	Spov3_chr01	complement(16536651..16538388)	0	#NUM!	#NUM!	#NUM!	#NUM!	#NUM!
Spiol01Chr15794	Spov3_chr01	complement(16539445..16541660)	0	#NUM!	#NUM!	#NUM!	#NUM!	#NUM!
Spiol01Chr15793	Spov3_chr01	complement(16542223..16543209)	0	#NUM!	#NUM!	#NUM!	#NUM!	#NUM!
Spiol01Chr13935	Spov3_chr01	16557541..16560376	1.32	1.51142	2.8509	0.00730124	0.0506247	1
Spiol01Chr33278	Spov3_chr01	16656235..16666786	0.643054	0.0225877	1.01578	0.960258	0.999951	1
Spiol01Chr15796	Spov3_chr01	complement(16704204..16707808)	1.41358	0.0664612	1.04714	0.883535	0.999951	1
Spiol01Chr15795	Spov3_chr01	16744382..16747672	0	#NUM!	#NUM!	#NUM!	#NUM!	#NUM!
Spiol01Chr33279	Spov3_chr01	16829017..16830721	0.367729	0.305804	1.23611	0.717813	0.999951	1
Spiol01Chr33280	Spov3_chr01	16858348..16868790	1.90799	-0.11975	-1.08655	0.770716	0.999951	1
Spiol01Chr15797	Spov3_chr01	16869752..16870429	0	#NUM!	#NUM!	#NUM!	#NUM!	#NUM!
Spiol01Chr33281	Spov3_chr01	16990862..17010130	0	#NUM!	#NUM!	#NUM!	#NUM!	#NUM!
Spiol01Chr15798	Spov3_chr01	17010289..17025575	22.2576	0.0608365	1.04307	0.650306	0.999951	1
Spiol01Chr13941	Spov3_chr01	17072258..17072841	24.0364	3.73947	13.3565	0	0	0
Spiol01Chr15799	Spov3_chr01	17100959..17104256	0	#NUM!	#NUM!	#NUM!	#NUM!	#NUM!
Spiol01Chr15800	Spov3_chr01	17202214..17220300	0.00575859	1.03239	2.04541	0.611022	0.999951	1
Spiol01Chr15801	Spov3_chr01	complement(17348680..17356107)	0.0734539	-3.15582	-8.91246	0.0732651	0.303882	1
Spiol01Chr15803	Spov3_chr01	complement(17422683..17423582)	0.152611	0.834548	1.7833	0.53087	0.999951	1
Spiol01Chr15802	Spov3_chr01	17457818..17476548	4.36521	0.463344	1.37873	0.00161102	0.0145342	1
Spiol01Chr15806	Spov3_chr01	complement(17492886..17501960)	0.746029	-0.0521331	-1.0368	0.926256	0.999951	1
Spiol01Chr15804	Spov3_chr01	17521843..17522605	0.0741442	-2.08378	-4.23917	0.257418	0.715029	1
Spiol01Chr13943	Spov3_chr01	complement(17535247..17538550)	0	#NUM!	#NUM!	#NUM!	#NUM!	#NUM!
Spiol01Chr02217	Spov3_chr01	complement(17538815..17539990)	0	#NUM!	#NUM!	#NUM!	#NUM!	#NUM!
Spiol01Chr15805	Spov3_chr01	17543095..17547731	0	#NUM!	#NUM!	#NUM!	#NUM!	#NUM!
Spiol01Chr13942	Spov3_chr01	17549271..17552966	0	#NUM!	#NUM!	#NUM!	#NUM!	#NUM!
Spiol01Chr13944	Spov3_chr01	17609106..17610820	0.118777	1.08251	2.11771	0.28403	0.760627	1
Spiol01Chr13945	Spov3_chr01	complement(17611013..17616099)	9.04527	-0.448013	-1.36416	0.0151787	0.0911876	1
Spiol01Chr13946	Spov3_chr01	complement(17687763..17692143)	0	#NUM!	#NUM!	#NUM!	#NUM!	#NUM!
Spiol01Chr15807	Spov3_chr01	complement(17737343..17738936)	0	#NUM!	#NUM!	#NUM!	#NUM!	#NUM!
Spiol01Chr33282	Spov3_chr01	17795140..17796823	0	#NUM!	#NUM!	#NUM!	#NUM!	#NUM!
Spiol01Chr13947	Spov3_chr01	17799137..17800658	5.65461	0.300069	1.2312	0.5152	0.999951	1
Spiol01Chr33283	Spov3_chr01	complement(17802602..17804851)	0	#NUM!	#NUM!	#NUM!	#NUM!	#NUM!
Spiol01Chr15809	Spov3_chr01	complement(17925829..17926043)	0	#NUM!	#NUM!	#NUM!	#NUM!	#NUM!
Spiol01Chr15810	Spov3_chr01	complement(17926047..17926662)	0	#NUM!	#NUM!	#NUM!	#NUM!	#NUM!
Spiol01Chr15808	Spov3_chr01	17973922..17974581	0.0292194	-1.41684	-2.67	0.469496	0.996055	1
Spiol01Chr15812	Spov3_chr01	complement(18014249..18029141)	0.0082977	1.03538	2.04966	0.609987	0.999951	1
Spiol01Chr15811	Spov3_chr01	18070940..18075749	0	#NUM!	#NUM!	#NUM!	#NUM!	#NUM!
Spiol01Chr13950	Spov3_chr01	18154129..18160019	26.0193	-0.261058	-1.19836	0.151064	0.509333	1
Spiol01Chr15813	Spov3_chr01	complement(18160477..18169163)	0.156356	-1.06132	-2.08683	0.126919	0.448909	1
Spiol01Chr15814	Spov3_chr01	18302336..18305239	1.43498	-0.411629	-1.33019	0.249575	0.715029	1
Spiol01Chr13951	Spov3_chr01	complement(18321907..18323334)	38.8561	-0.538441	-1.4524	0.00571922	0.0412821	1
Spiol01Chr13953	Spov3_chr01	complement(18473249..18475092)	0.426928	-1.34493	-2.54019	0.188313	0.584182	1
Spiol01Chr13952	Spov3_chr01	18477190..18480440	96.6983	-0.0664979	-1.04717	0.616399	0.999951	1
Spiol01Chr15815	Spov3_chr01	complement(18665829..18669182)	3.24049	0.74664	1.67788	0.108436	0.4019	1
Spiol01Chr15818	Spov3_chr01	complement(18719665..18738432)	1.39007	1.40224	2.64311	1.46303e-07	4.48791e-06	0.00510275
Spiol01Chr13954	Spov3_chr01	18722694..18723920	0.0176916	1.03239	2.04541	0.611022	0.999951	1
Spiol01Chr15817	Spov3_chr01	18726004..18726370	0	#NUM!	#NUM!	#NUM!	#NUM!	#NUM!
Spiol01Chr02219	Spov3_chr01	18726434..18727195	0.0190897	1.03238	2.0454	0.611026	0.999951	1
Spiol01Chr15816	Spov3_chr01	18727227..18729314	0	#NUM!	#NUM!	#NUM!	#NUM!	#NUM!
Spiol01Chr13955	Spov3_chr01	complement(18912778..18916500)	0	#NUM!	#NUM!	#NUM!	#NUM!	#NUM!
Spiol01Chr13957	Spov3_chr01	19039031..19041306	0.00873563	1.03535	2.0496	0.610001	0.999951	1
Spiol01Chr15819	Spov3_chr01	19097275..19099558	0	#NUM!	#NUM!	#NUM!	#NUM!	#NUM!
Spiol01Chr02220	Spov3_chr01	complement(19103565..19107535)	0.0264289	-2.53503	-5.79587	0.154956	0.514458	1
Spiol01Chr15820	Spov3_chr01	complement(19110547..19114172)	0	#NUM!	#NUM!	#NUM!	#NUM!	#NUM!
Spiol01Chr15821	Spov3_chr01	complement(19129681..19130594)	0	#NUM!	#NUM!	#NUM!	#NUM!	#NUM!
Spiol01Chr15822	Spov3_chr01	complement(19130922..19131203)	0	#NUM!	#NUM!	#NUM!	#NUM!	#NUM!
Spiol01Chr02221	Spov3_chr01	complement(19195164..19195676)	0	#NUM!	#NUM!	#NUM!	#NUM!	#NUM!
Spiol01Chr13958	Spov3_chr01	complement(19196492..19197481)	0	#NUM!	#NUM!	#NUM!	#NUM!	#NUM!
Spiol01Chr13959	Spov3_chr01	complement(19205617..19207628)	152.552	-0.0582982	-1.04124	0.639918	0.999951	1
Spiol01Chr15823	Spov3_chr01	19212714..19216005	0.828621	-0.85029	-1.80286	0.245862	0.709101	1
Spiol01Chr15824	Spov3_chr01	complement(19258786..19264020)	0.00953321	1.03538	2.04966	0.609987	0.999951	1
Spiol01Chr13960	Spov3_chr01	19268546..19271960	799.571	-0.152625	-1.11159	0.317114	0.81801	1
Spiol01Chr15825	Spov3_chr01	complement(19299227..19303995)	20.2755	0.230018	1.17285	0.061757	0.268139	1
Spiol01Chr15826	Spov3_chr01	19380628..19392386	1.04626	0.927925	1.90254	0.0127968	0.0797155	1
Spiol01Chr13961	Spov3_chr01	19428773..19432471	0	#NUM!	#NUM!	#NUM!	#NUM!	#NUM!
Spiol01Chr02224	Spov3_chr01	complement(19434207..19435232)	0	#NUM!	#NUM!	#NUM!	#NUM!	#NUM!
Spiol01Chr02222	Spov3_chr01	complement(19435434..19435931)	0	#NUM!	#NUM!	#NUM!	#NUM!	#NUM!
Spiol01Chr15827	Spov3_chr01	complement(19435955..19439101)	0	#NUM!	#NUM!	#NUM!	#NUM!	#NUM!
Spiol01Chr13962	Spov3_chr01	19440592..19445314	0	#NUM!	#NUM!	#NUM!	#NUM!	#NUM!
Spiol01Chr02223	Spov3_chr01	complement(19470393..19472828)	0	#NUM!	#NUM!	#NUM!	#NUM!	#NUM!
Spiol01Chr13963	Spov3_chr01	19602060..19605578	14.6815	0.780436	1.71765	9.82381e-06	0.000185272	0.342635
Spiol01Chr02225	Spov3_chr01	19673764..19677037	0	#NUM!	#NUM!	#NUM!	#NUM!	#NUM!
Spiol01Chr13964	Spov3_chr01	complement(19696893..19697787)	0	#NUM!	#NUM!	#NUM!	#NUM!	#NUM!
Spiol01Chr02226	Spov3_chr01	complement(19732561..19736159)	0	#NUM!	#NUM!	#NUM!	#NUM!	#NUM!
Spiol01Chr13965	Spov3_chr01	19899165..19901717	0.45092	-1.39322	-2.62665	0.00439543	0.033333	1
Spiol01Chr15828	Spov3_chr01	19930638..19934931	0.623601	-0.134491	-1.09771	0.70152	0.999951	1
Spiol01Chr15829	Spov3_chr01	19944791..19944814	0	#NUM!	#NUM!	#NUM!	#NUM!	#NUM!
Spiol01Chr15830	Spov3_chr01	20031048..20034824	0	#NUM!	#NUM!	#NUM!	#NUM!	#NUM!
Spiol01Chr02227	Spov3_chr01	complement(20062830..20064080)	0.117103	-0.313021	-1.24231	0.738902	0.999951	1
Spiol01Chr15831	Spov3_chr01	complement(20077265..20080208)	0	#NUM!	#NUM!	#NUM!	#NUM!	#NUM!
Spiol01Chr15832	Spov3_chr01	complement(20080221..20081947)	0	#NUM!	#NUM!	#NUM!	#NUM!	#NUM!
Spiol01Chr15834	Spov3_chr01	complement(20179591..20184171)	5.19316	0.24634	1.18619	0.39106	0.92494	1
Spiol01Chr33284	Spov3_chr01	20181943..20208455	0.1841	-1.36254	-2.57138	0.299211	0.786852	1
Spiol01Chr13967	Spov3_chr01	20235169..20235612	264.204	-0.621234	-1.53819	0.000725969	0.00747354	1
Spiol01Chr15833	Spov3_chr01	20249903..20250908	2.57131	-1.63192	-3.09924	0.00123928	0.01166	1
Spiol01Chr15835	Spov3_chr01	20293665..20294579	0	#NUM!	#NUM!	#NUM!	#NUM!	#NUM!
Spiol01Chr13968	Spov3_chr01	complement(20303582..20304739)	0	#NUM!	#NUM!	#NUM!	#NUM!	#NUM!
Spiol01Chr15836	Spov3_chr01	20306061..20306344	0	#NUM!	#NUM!	#NUM!	#NUM!	#NUM!
Spiol01Chr15837	Spov3_chr01	20335013..20355733	0	#NUM!	#NUM!	#NUM!	#NUM!	#NUM!
Spiol01Chr15838	Spov3_chr01	20355758..20359924	0	#NUM!	#NUM!	#NUM!	#NUM!	#NUM!
Spiol01Chr02228	Spov3_chr01	complement(20381467..20382999)	0	#NUM!	#NUM!	#NUM!	#NUM!	#NUM!
Spiol01Chr15839	Spov3_chr01	20383447..20387274	4.5673	-3.26421	-9.60784	3.73309e-06	7.89586e-05	0.130203
Spiol01Chr15840	Spov3_chr01	20398674..20403053	0.0823309	-2.8916	-7.42091	0.0198443	0.112802	1
Spiol01Chr15841	Spov3_chr01	20464391..20469275	1.74915	-0.373051	-1.29509	0.416048	0.966172	1
Spiol01Chr13969	Spov3_chr01	20550525..20551529	27.3995	-0.22841	-1.17154	0.204714	0.619847	1
Spiol01Chr13970	Spov3_chr01	complement(20552601..20557658)	12.6907	0.644206	1.56288	8.34403e-06	0.000161735	0.291023
Spiol01Chr13971	Spov3_chr01	complement(20589341..20592241)	22.1004	0.251703	1.19061	0.118988	0.428533	1
Spiol01Chr15842	Spov3_chr01	20593433..20593965	0	#NUM!	#NUM!	#NUM!	#NUM!	#NUM!
Spiol01Chr02229	Spov3_chr01	20596768..20601288	0.0341973	2.95541	7.75653	0.102274	0.385653	1
Spiol01Chr33285	Spov3_chr01	20602943..20603743	0	#NUM!	#NUM!	#NUM!	#NUM!	#NUM!
Spiol01Chr15844	Spov3_chr01	complement(20635517..20637539)	0	#NUM!	#NUM!	#NUM!	#NUM!	#NUM!
Spiol01Chr02230	Spov3_chr01	20643792..20645210	0.179006	2.38128	5.20999	0.0242073	0.131757	1
Spiol01Chr15843	Spov3_chr01	20647023..20650275	0	#NUM!	#NUM!	#NUM!	#NUM!	#NUM!
Spiol01Chr15845	Spov3_chr01	complement(20706673..20708946)	0	#NUM!	#NUM!	#NUM!	#NUM!	#NUM!
Spiol01Chr15846	Spov3_chr01	20785256..20788013	2.60926	0.967428	1.95535	0.00134906	0.0125006	1
Spiol01Chr13972	Spov3_chr01	complement(20794794..20800808)	7.27752	-0.0909752	-1.06509	0.520348	0.999951	1
Spiol01Chr15847	Spov3_chr01	20915032..20918292	4.25502	6.65866	101.032	0.000189389	0.00239012	1
Spiol01Chr15848	Spov3_chr01	20918348..20918684	4.1873	6.23458	75.3003	0.000475035	0.00523484	1
Spiol01Chr15849	Spov3_chr01	complement(20943086..20945101)	0	#NUM!	#NUM!	#NUM!	#NUM!	#NUM!
Spiol01Chr15851	Spov3_chr01	20994461..20994806	0	#NUM!	#NUM!	#NUM!	#NUM!	#NUM!
Spiol01Chr13974	Spov3_chr01	21003026..21005343	0.0200378	-2.07954	-4.22672	0.258387	0.715029	1
Spiol01Chr13975	Spov3_chr01	complement(21028330..21029100)	0.0719882	2.11249	4.32437	0.25948	0.715029	1
Spiol01Chr15852	Spov3_chr01	21105394..21139894	15.1632	-0.0321244	-1.02252	0.792576	0.999951	1
Spiol01Chr13976	Spov3_chr01	complement(21159379..21160112)	0.388725	-0.414396	-1.33274	0.540586	0.999951	1
Spiol01Chr13977	Spov3_chr01	complement(21215466..21218137)	10.1063	1.01974	2.02755	1.30834e-07	4.06343e-06	0.00456323
Spiol01Chr02232	Spov3_chr01	complement(21275920..21285709)	0	#NUM!	#NUM!	#NUM!	#NUM!	#NUM!
Spiol01Chr33286	Spov3_chr01	complement(21286155..21289499)	0	#NUM!	#NUM!	#NUM!	#NUM!	#NUM!
Spiol01Chr15853	Spov3_chr01	complement(21289551..21301326)	0	#NUM!	#NUM!	#NUM!	#NUM!	#NUM!
Spiol01Chr13978	Spov3_chr01	complement(21486069..21486625)	0	#NUM!	#NUM!	#NUM!	#NUM!	#NUM!
Spiol01Chr13979	Spov3_chr01	21488719..21491052	0	#NUM!	#NUM!	#NUM!	#NUM!	#NUM!
Spiol01Chr15854	Spov3_chr01	complement(21495626..21496488)	0.0496363	-2.08378	-4.23917	0.257418	0.715029	1
Spiol01Chr33287	Spov3_chr01	complement(21496497..21501842)	0.0103517	-0.242107	-1.18272	0.875363	0.999951	1
Spiol01Chr13980	Spov3_chr01	complement(21546357..21548918)	12.0749	-0.0968344	-1.06942	0.58991	0.999951	1
Spiol01Chr13981	Spov3_chr01	complement(21584778..21592211)	3.44315	-0.722225	-1.64972	0.0435079	0.207936	1
Spiol01Chr15855	Spov3_chr01	complement(21595878..21598452)	0	#NUM!	#NUM!	#NUM!	#NUM!	#NUM!
Spiol01Chr15856	Spov3_chr01	21730795..21734831	0.00979554	1.03238	2.0454	0.611026	0.999951	1
Spiol01Chr33288	Spov3_chr01	21744426..21748585	10.3383	-0.435904	-1.35276	0.00264138	0.0220292	1
Spiol01Chr33289	Spov3_chr01	21755508..21757973	0.0383536	-1.41681	-2.66995	0.469506	0.996055	1
Spiol01Chr15858	Spov3_chr01	complement(21793476..21794308)	0.0225832	1.03239	2.04541	0.611022	0.999951	1
Spiol01Chr15857	Spov3_chr01	21808519..21814411	1.80169	0.325748	1.25331	0.226123	0.667799	1
Spiol01Chr15859	Spov3_chr01	complement(21811178..21829067)	17.256	0.0186654	1.01302	0.895471	0.999951	1
Spiol01Chr15860	Spov3_chr01	complement(21917777..21918291)	0	#NUM!	#NUM!	#NUM!	#NUM!	#NUM!
Spiol01Chr15861	Spov3_chr01	complement(21918316..21918531)	0	#NUM!	#NUM!	#NUM!	#NUM!	#NUM!
Spiol01Chr15862	Spov3_chr01	complement(21918586..21918828)	0	#NUM!	#NUM!	#NUM!	#NUM!	#NUM!
Spiol01Chr15863	Spov3_chr01	complement(21926815..21928531)	0	#NUM!	#NUM!	#NUM!	#NUM!	#NUM!
Spiol01Chr13982	Spov3_chr01	complement(21934484..21940531)	12.7872	0.838727	1.78847	2.90525e-07	8.32614e-06	0.0101329
Spiol01Chr15864	Spov3_chr01	complement(21981438..21981925)	0	#NUM!	#NUM!	#NUM!	#NUM!	#NUM!
Spiol01Chr15865	Spov3_chr01	22119091..22121989	0	#NUM!	#NUM!	#NUM!	#NUM!	#NUM!
Spiol01Chr13983	Spov3_chr01	complement(22144770..22145521)	0.10488	-2.49092	-5.62136	0.173086	0.555117	1
Spiol01Chr13984	Spov3_chr01	complement(22230825..22234737)	7.42154	-0.182565	-1.1349	0.552292	0.999951	1
Spiol01Chr13985	Spov3_chr01	complement(22451228..22457269)	6.56931	-0.484138	-1.39875	0.0301658	0.156449	1
Spiol01Chr15866	Spov3_chr01	complement(22511603..22513572)	0.0176963	1.67007	3.18231	0.385667	0.915988	1
Spiol01Chr15867	Spov3_chr01	22617977..22624786	0	#NUM!	#NUM!	#NUM!	#NUM!	#NUM!
Spiol01Chr13987	Spov3_chr01	complement(22654039..22655639)	0	#NUM!	#NUM!	#NUM!	#NUM!	#NUM!
Spiol01Chr33290	Spov3_chr01	22659522..22660527	0	#NUM!	#NUM!	#NUM!	#NUM!	#NUM!
Spiol01Chr13986	Spov3_chr01	22664807..22674289	0	#NUM!	#NUM!	#NUM!	#NUM!	#NUM!
Spiol01Chr13989	Spov3_chr01	complement(22709562..22710791)	0.0527154	0.398754	1.31837	0.776294	0.999951	1
Spiol01Chr15868	Spov3_chr01	complement(22711476..22711766)	0	#NUM!	#NUM!	#NUM!	#NUM!	#NUM!
Spiol01Chr15869	Spov3_chr01	complement(22711805..22714113)	0	#NUM!	#NUM!	#NUM!	#NUM!	#NUM!
Spiol01Chr02233	Spov3_chr01	22752312..22753967	0	#NUM!	#NUM!	#NUM!	#NUM!	#NUM!
Spiol01Chr13988	Spov3_chr01	22754046..22755088	0	#NUM!	#NUM!	#NUM!	#NUM!	#NUM!
Spiol01Chr15870	Spov3_chr01	22818594..22828208	0	#NUM!	#NUM!	#NUM!	#NUM!	#NUM!
Spiol01Chr15871	Spov3_chr01	22904296..22906005	0.0226565	1.67232	3.18728	0.384985	0.915988	1
Spiol01Chr15872	Spov3_chr01	22928145..22932258	0.434776	-0.542566	-1.45656	0.615803	0.999951	1
Spiol01Chr33291	Spov3_chr01	22942159..22946980	0.276888	-1.90569	-3.74687	0.0562002	0.250036	1
Spiol01Chr15874	Spov3_chr01	complement(23014013..23014423)	0	#NUM!	#NUM!	#NUM!	#NUM!	#NUM!
Spiol01Chr15875	Spov3_chr01	complement(23014497..23015526)	0	#NUM!	#NUM!	#NUM!	#NUM!	#NUM!
Spiol01Chr13990	Spov3_chr01	23033970..23035937	0.00944171	1.03535	2.0496	0.610001	0.999951	1
Spiol01Chr15876	Spov3_chr01	complement(23078609..23079977)	1.38076	-6.7011	-104.047	5.94358e-05	0.000881753	1
Spiol01Chr13992	Spov3_chr01	complement(23103635..23117757)	10.7159	-0.174876	-1.12887	0.377052	0.915988	1
Spiol01Chr15877	Spov3_chr01	complement(23123191..23126215)	6.27759	0.455932	1.37167	0.0139703	0.0854983	1
Spiol01Chr15878	Spov3_chr01	complement(23139834..23140897)	0	#NUM!	#NUM!	#NUM!	#NUM!	#NUM!
Spiol01Chr15879	Spov3_chr01	complement(23168720..23172508)	0.0392377	-0.909371	-1.87823	0.512814	0.999951	1
Spiol01Chr13991	Spov3_chr01	23174424..23177757	1.12494	0.416269	1.33447	0.409825	0.955665	1
Spiol01Chr13993	Spov3_chr01	complement(23178351..23181920)	0.0320825	1.44863	2.7295	0.249615	0.715029	1
Spiol01Chr13995	Spov3_chr01	complement(23301500..23303433)	0.31162	2.47708	5.56771	0.0117675	0.0746095	1
Spiol01Chr15880	Spov3_chr01	complement(23314794..23316139)	0	#NUM!	#NUM!	#NUM!	#NUM!	#NUM!
Spiol01Chr13994	Spov3_chr01	23328404..23329417	0	#NUM!	#NUM!	#NUM!	#NUM!	#NUM!
Spiol01Chr13996	Spov3_chr01	23409264..23426148	0	#NUM!	#NUM!	#NUM!	#NUM!	#NUM!
Spiol01Chr15882	Spov3_chr01	complement(23427570..23431422)	0	#NUM!	#NUM!	#NUM!	#NUM!	#NUM!
Spiol01Chr15881	Spov3_chr01	23447613..23450032	0	#NUM!	#NUM!	#NUM!	#NUM!	#NUM!
Spiol01Chr13999	Spov3_chr01	complement(23500887..23507637)	0	#NUM!	#NUM!	#NUM!	#NUM!	#NUM!
Spiol01Chr13997	Spov3_chr01	23558432..23573290	9.50529	0.367505	1.29012	0.0177269	0.103236	1
Spiol01Chr13998	Spov3_chr01	23576928..23577997	16.4542	-0.605117	-1.5211	0.00049547	0.00542234	1
Spiol01Chr14000	Spov3_chr01	23584347..23588583	13.1126	0.323325	1.25121	0.0333778	0.169085	1
Spiol01Chr15883	Spov3_chr01	23589890..23593047	205.774	-0.312762	-1.24208	0.0115813	0.0737236	1
Spiol01Chr14001	Spov3_chr01	23597408..23599813	8.20781	0.427035	1.34447	0.145096	0.494771	1
Spiol01Chr15884	Spov3_chr01	complement(23603347..23606200)	77.9907	-0.00342294	-1.00238	0.985452	0.999951	1
Spiol01Chr02237	Spov3_chr01	23645270..23645752	0	#NUM!	#NUM!	#NUM!	#NUM!	#NUM!
Spiol01Chr14002	Spov3_chr01	23651946..23653971	1.77828	0.506904	1.421	0.292606	0.776379	1
Spiol01Chr15885	Spov3_chr01	23704682..23705442	0	#NUM!	#NUM!	#NUM!	#NUM!	#NUM!
Spiol01Chr15886	Spov3_chr01	23705476..23706100	0	#NUM!	#NUM!	#NUM!	#NUM!	#NUM!
Spiol01Chr14003	Spov3_chr01	23765318..23772927	24.918	-0.116603	-1.08418	0.4078	0.952281	1
Spiol01Chr15887	Spov3_chr01	complement(23774633..23775542)	0.0592461	-2.53501	-5.79582	0.154959	0.514458	1
Spiol01Chr15888	Spov3_chr01	complement(23781190..23781810)	0.0375875	1.03238	2.0454	0.611026	0.999951	1
Spiol01Chr14004	Spov3_chr01	complement(23783291..23789167)	0.167789	0.495073	1.40939	0.527904	0.999951	1
Spiol01Chr15889	Spov3_chr01	23860611..23864580	19.4244	-0.420429	-1.33833	0.00531969	0.0390085	1
Spiol01Chr02238	Spov3_chr01	complement(23880135..23880857)	0.0215189	1.03538	2.04966	0.609987	0.999951	1
Spiol01Chr15891	Spov3_chr01	complement(23885175..23887515)	0.0199001	-2.0818	-4.23334	0.257826	0.715029	1
Spiol01Chr15890	Spov3_chr01	23962286..23968978	4.89154	0.0213052	1.01488	0.943881	0.999951	1
Spiol01Chr14005	Spov3_chr01	complement(23972249..23982718)	61.6662	0.383978	1.30494	0.0039531	0.0305509	1
Spiol01Chr14007	Spov3_chr01	23988477..23992849	0.294504	-0.233407	-1.17561	0.714271	0.999951	1
Spiol01Chr14009	Spov3_chr01	complement(23995396..23997204)	1.18054	-0.140368	-1.10219	0.658854	0.999951	1
Spiol01Chr14010	Spov3_chr01	complement(24034124..24040347)	14.2768	0.224626	1.16847	0.110962	0.408026	1
Spiol01Chr14011	Spov3_chr01	complement(24041944..24043115)	0	#NUM!	#NUM!	#NUM!	#NUM!	#NUM!
Spiol01Chr15892	Spov3_chr01	complement(24043184..24044490)	0	#NUM!	#NUM!	#NUM!	#NUM!	#NUM!
Spiol01Chr14008	Spov3_chr01	24049078..24052467	0.827012	0.334182	1.26066	0.338274	0.855446	1
Spiol01Chr15893	Spov3_chr01	complement(24054695..24060425)	4.13778	0.395363	1.31527	0.0668911	0.285072	1
Spiol01Chr14012	Spov3_chr01	complement(24079111..24084110)	0	#NUM!	#NUM!	#NUM!	#NUM!	#NUM!
Spiol01Chr14015	Spov3_chr01	complement(24092169..24108418)	23.2224	-0.914733	-1.88522	1.00562e-07	3.20895e-06	0.00350739
Spiol01Chr14013	Spov3_chr01	24123922..24126716	5.56497	-0.0941677	-1.06745	0.543975	0.999951	1
Spiol01Chr14016	Spov3_chr01	complement(24128806..24137232)	32.6701	0.84179	1.79227	4.34669e-09	1.86935e-07	0.000151604
Spiol01Chr14014	Spov3_chr01	24145166..24148475	7.72212	-0.186466	-1.13797	0.354218	0.88391	1
Spiol01Chr15894	Spov3_chr01	complement(24150740..24153398)	0.26742	-0.28313	-1.21683	0.794333	0.999951	1
Spiol01Chr02240	Spov3_chr01	complement(24153443..24155254)	2.58541	-0.195738	-1.14531	0.359945	0.893153	1
Spiol01Chr14017	Spov3_chr01	24193998..24203625	0.0384143	2.45068	5.46674	0.183518	0.575072	1
Spiol01Chr14018	Spov3_chr01	24230475..24237465	3.83457	0.880822	1.84142	4.34458e-06	9.05589e-05	0.15153
Spiol01Chr14019	Spov3_chr01	complement(24245282..24247682)	2.11578	1.59597	3.02298	0.00147324	0.0134971	1
Spiol01Chr14020	Spov3_chr01	complement(24249381..24259935)	1.43408	1.30932	2.47824	1.12193e-05	0.00020781	0.391306
Spiol01Chr14021	Spov3_chr01	complement(24278654..24281541)	239.379	1.09195	2.13161	1.34595e-05	0.000243486	0.469442
Spiol01Chr14022	Spov3_chr01	24333031..24333992	0.835922	-0.957267	-1.94163	0.0600747	0.262732	1
Spiol01Chr15897	Spov3_chr01	complement(24333150..24350909)	3.35969	0.133922	1.09727	0.479883	0.999951	1
Spiol01Chr15895	Spov3_chr01	24350872..24358664	0.030518	1.17638	2.2601	0.360994	0.893565	1
Spiol01Chr15896	Spov3_chr01	24364240..24378913	11.5031	-0.349098	-1.27376	0.0570351	0.252734	1
Spiol01Chr02241	Spov3_chr01	24385463..24387539	0.181829	0.166286	1.12217	0.850748	0.999951	1
Spiol01Chr14025	Spov3_chr01	complement(24388781..24395410)	9.73777	-0.27054	-1.20626	0.106305	0.395699	1
Spiol01Chr33292	Spov3_chr01	complement(24410045..24415823)	0	#NUM!	#NUM!	#NUM!	#NUM!	#NUM!
Spiol01Chr14023	Spov3_chr01	24420202..24426782	3.73144	0.548365	1.46243	0.0563958	0.250666	1
Spiol01Chr14024	Spov3_chr01	24429025..24433035	2.02799	-0.0299099	-1.02095	0.914175	0.999951	1
Spiol01Chr14026	Spov3_chr01	complement(24498496..24503556)	8.68976	-0.380522	-1.30181	0.0273111	0.144964	1
Spiol01Chr14027	Spov3_chr01	complement(24528231..24530158)	5.18693	-1.20763	-2.30957	4.01846e-08	1.39458e-06	0.00140156
Spiol01Chr02242	Spov3_chr01	24551303..24554785	0	#NUM!	#NUM!	#NUM!	#NUM!	#NUM!
Spiol01Chr15898	Spov3_chr01	complement(24559319..24560460)	0.0569094	2.45067	5.4667	0.18352	0.575072	1
Spiol01Chr14028	Spov3_chr01	complement(24560805..24561936)	0	#NUM!	#NUM!	#NUM!	#NUM!	#NUM!
Spiol01Chr02243	Spov3_chr01	complement(24641950..24643992)	0	#NUM!	#NUM!	#NUM!	#NUM!	#NUM!
Spiol01Chr14029	Spov3_chr01	complement(24644043..24644951)	0	#NUM!	#NUM!	#NUM!	#NUM!	#NUM!
Spiol01Chr14030	Spov3_chr01	complement(24749664..24755677)	0.417499	1.24462	2.36957	0.0906996	0.355921	1
Spiol01Chr15899	Spov3_chr01	24787418..24790170	0	#NUM!	#NUM!	#NUM!	#NUM!	#NUM!
Spiol01Chr14031	Spov3_chr01	24887523..24889429	0	#NUM!	#NUM!	#NUM!	#NUM!	#NUM!
Spiol01Chr14032	Spov3_chr01	complement(24895141..24899549)	3.82548	0.164817	1.12102	0.550805	0.999951	1
Spiol01Chr14033	Spov3_chr01	complement(24928561..24934629)	7.56551	-0.126778	-1.09185	0.469222	0.996055	1
Spiol01Chr14034	Spov3_chr01	complement(24960204..24964262)	0	#NUM!	#NUM!	#NUM!	#NUM!	#NUM!
Spiol01Chr14036	Spov3_chr01	complement(24984062..24986097)	0	#NUM!	#NUM!	#NUM!	#NUM!	#NUM!
Spiol01Chr14037	Spov3_chr01	complement(24994102..24996381)	0.153942	0.0436938	1.03075	0.956157	0.999951	1
Spiol01Chr14035	Spov3_chr01	25055371..25067520	7.75703	0.457508	1.37317	0.00448081	0.0338419	1
Spiol01Chr15900	Spov3_chr01	25095159..25095435	0	#NUM!	#NUM!	#NUM!	#NUM!	#NUM!
Spiol01Chr02244	Spov3_chr01	25095552..25097438	0.00956598	-1.41389	-2.66455	0.470421	0.996055	1
Spiol01Chr15901	Spov3_chr01	25099466..25100982	0	#NUM!	#NUM!	#NUM!	#NUM!	#NUM!
Spiol01Chr14038	Spov3_chr01	complement(25106768..25116015)	0	#NUM!	#NUM!	#NUM!	#NUM!	#NUM!
Spiol01Chr15902	Spov3_chr01	25132727..25137830	0.0488751	-2.37804	-5.19831	0.0477186	0.222623	1
Spiol01Chr14039	Spov3_chr01	25221220..25228396	10.0005	-0.0644536	-1.04569	0.635238	0.999951	1
Spiol01Chr33293	Spov3_chr01	complement(25261726..25265319)	0.877124	0.567734	1.48219	0.381412	0.915988	1
Spiol01Chr14040	Spov3_chr01	25276399..25280943	0.228204	1.31133	2.4817	0.107196	0.398293	1
Spiol01Chr14043	Spov3_chr01	complement(25326594..25327442)	0	#NUM!	#NUM!	#NUM!	#NUM!	#NUM!
Spiol01Chr14044	Spov3_chr01	complement(25327651..25329253)	0	#NUM!	#NUM!	#NUM!	#NUM!	#NUM!
Spiol01Chr15903	Spov3_chr01	complement(25340943..25342905)	2.02817	0.156454	1.11454	0.732472	0.999951	1
Spiol01Chr14045	Spov3_chr01	complement(25349214..25353552)	474.361	-0.222216	-1.16652	0.262475	0.719758	1
Spiol01Chr14041	Spov3_chr01	25356695..25357901	0.187528	0.44488	1.3612	0.56698	0.999951	1
Spiol01Chr14046	Spov3_chr01	complement(25359136..25362311)	4.934	0.663498	1.58392	0.000574747	0.0061228	1
Spiol01Chr14042	Spov3_chr01	25371622..25373297	0	#NUM!	#NUM!	#NUM!	#NUM!	#NUM!
Spiol01Chr15905	Spov3_chr01	complement(25381965..25391037)	0.0511804	-0.569055	-1.48355	0.56866	0.999951	1
Spiol01Chr15904	Spov3_chr01	25468482..25474022	4.28317	-0.587378	-1.50251	0.0277143	0.146524	1
Spiol01Chr15906	Spov3_chr01	complement(25479861..25481682)	0	#NUM!	#NUM!	#NUM!	#NUM!	#NUM!
Spiol01Chr14048	Spov3_chr01	25532434..25535901	0	#NUM!	#NUM!	#NUM!	#NUM!	#NUM!
Spiol01Chr14047	Spov3_chr01	complement(25554118..25557614)	0.0116158	-1.41389	-2.66455	0.470421	0.996055	1
Spiol01Chr15907	Spov3_chr01	complement(25560093..25561622)	0.0212738	1.03243	2.04547	0.611006	0.999951	1
Spiol01Chr14050	Spov3_chr01	complement(25573897..25580067)	0.0334585	1.67231	3.18724	0.38499	0.915988	1
Spiol01Chr14049	Spov3_chr01	25589598..25591500	1.19183	4.79689	27.7977	0.009433	0.0625483	1
Spiol01Chr15908	Spov3_chr01	25628780..25640583	0.0118302	-0.271605	-1.20715	0.825627	0.999951	1
Spiol01Chr15910	Spov3_chr01	complement(25633032..25634703)	0	#NUM!	#NUM!	#NUM!	#NUM!	#NUM!
Spiol01Chr15909	Spov3_chr01	25642917..25644916	0	#NUM!	#NUM!	#NUM!	#NUM!	#NUM!
Spiol01Chr15911	Spov3_chr01	25725101..25725208	0	#NUM!	#NUM!	#NUM!	#NUM!	#NUM!
Spiol01Chr14051	Spov3_chr01	25738464..25740765	0.408838	-3.06879	-8.39069	0.00144705	0.0132782	1
Spiol01Chr02245	Spov3_chr01	25783578..25786696	0.0231094	-1.41386	-2.6645	0.470431	0.996055	1
Spiol01Chr14052	Spov3_chr01	complement(25808715..25820037)	0	#NUM!	#NUM!	#NUM!	#NUM!	#NUM!
Spiol01Chr14055	Spov3_chr01	complement(25893003..25895020)	0	#NUM!	#NUM!	#NUM!	#NUM!	#NUM!
Spiol01Chr14053	Spov3_chr01	25903878..25909129	0.341035	2.08007	4.22827	0.0113926	0.072722	1
Spiol01Chr15912	Spov3_chr01	complement(25930108..25933517)	0.0482971	-1.41681	-2.66995	0.469506	0.996055	1
Spiol01Chr14054	Spov3_chr01	25946108..25949277	1.18999	0.790262	1.72939	0.112704	0.412821	1
Spiol01Chr14059	Spov3_chr01	complement(25996409..25998651)	0.622398	0.667787	1.58863	0.312585	0.809952	1
Spiol01Chr14060	Spov3_chr01	complement(26030096..26032075)	0.982168	0.596833	1.51239	0.0882019	0.348077	1
Spiol01Chr14058	Spov3_chr01	26038909..26046822	0.546522	1.61031	3.05316	0.0060395	0.0432537	1
Spiol01Chr02250	Spov3_chr01	26060622..26066823	13.4604	-0.679657	-1.60176	0.055294	0.247276	1
Spiol01Chr15913	Spov3_chr01	complement(26071151..26071895)	0	#NUM!	#NUM!	#NUM!	#NUM!	#NUM!
Spiol01Chr15915	Spov3_chr01	complement(26075066..26090574)	26.3002	-0.367036	-1.2897	0.00545018	0.0397515	1
Spiol01Chr15916	Spov3_chr01	complement(26107274..26108149)	0	#NUM!	#NUM!	#NUM!	#NUM!	#NUM!
Spiol01Chr33295	Spov3_chr01	complement(26108480..26109178)	0	#NUM!	#NUM!	#NUM!	#NUM!	#NUM!
Spiol01Chr14061	Spov3_chr01	26122827..26124629	4.13779	-0.271732	-1.20726	0.486616	0.999951	1
Spiol01Chr15917	Spov3_chr01	complement(26132093..26134330)	0.0234134	1.6744	3.19186	0.384433	0.915988	1
Spiol01Chr14062	Spov3_chr01	26140331..26143052	14.0456	-0.345539	-1.27063	0.110644	0.407483	1
Spiol01Chr14063	Spov3_chr01	complement(26146466..26156450)	18.3633	-0.565363	-1.47976	0.00139172	0.0128414	1
Spiol01Chr15914	Spov3_chr01	26175624..26179124	0.276576	-0.282436	-1.21625	0.792945	0.999951	1
Spiol01Chr14064	Spov3_chr01	26189534..26192983	0.0454625	-0.569164	-1.48366	0.548433	0.999951	1
Spiol01Chr14066	Spov3_chr01	complement(26197369..26205736)	6.56318	-0.147792	-1.10787	0.433798	0.995526	1
Spiol01Chr15918	Spov3_chr01	26239769..26242122	2.11402	1.07505	2.10679	0.0672982	0.286155	1
Spiol01Chr14065	Spov3_chr01	26248852..26249540	10.4604	0.254052	1.19255	0.522781	0.999951	1
Spiol01Chr14067	Spov3_chr01	complement(26250994..26256042)	55.6582	-0.428561	-1.34589	0.0778046	0.317203	1
Spiol01Chr15919	Spov3_chr01	26279289..26282594	0.103651	2.95137	7.73482	0.102555	0.386361	1
Spiol01Chr14068	Spov3_chr01	26306618..26309361	9.92559	0.708412	1.634	0.000218158	0.00270684	1
Spiol01Chr14069	Spov3_chr01	complement(26324445..26328437)	0	#NUM!	#NUM!	#NUM!	#NUM!	#NUM!
Spiol01Chr14070	Spov3_chr01	complement(26374309..26376306)	5.3688	-0.849183	-1.80148	0.00662974	0.046827	1
Spiol01Chr14071	Spov3_chr01	26447516..26449879	111.381	-0.286436	-1.21962	0.0272019	0.144538	1
Spiol01Chr14072	Spov3_chr01	26487042..26497901	12.0253	0.118585	1.08567	0.330157	0.841571	1
Spiol01Chr14073	Spov3_chr01	26507332..26507791	0	#NUM!	#NUM!	#NUM!	#NUM!	#NUM!
Spiol01Chr15920	Spov3_chr01	26525854..26526457	0.0280277	1.03238	2.0454	0.611026	0.999951	1
Spiol01Chr15921	Spov3_chr01	26526467..26526873	0	#NUM!	#NUM!	#NUM!	#NUM!	#NUM!
Spiol01Chr14074	Spov3_chr01	26528823..26529983	0.015314	1.03535	2.0496	0.610001	0.999951	1
Spiol01Chr14075	Spov3_chr01	26534176..26535498	28.6407	-0.385617	-1.30642	0.0257473	0.138433	1
Spiol01Chr14076	Spov3_chr01	complement(26542227..26543190)	0.646917	0.229079	1.17209	0.788634	0.999951	1
Spiol01Chr14077	Spov3_chr01	complement(26544142..26547195)	1.05001	0.209958	1.15665	0.468732	0.996055	1
Spiol01Chr15922	Spov3_chr01	26586831..26588590	0	#NUM!	#NUM!	#NUM!	#NUM!	#NUM!
Spiol01Chr14078	Spov3_chr01	26630559..26637909	0.073871	-2.88204	-7.37189	0.0993164	0.379104	1
Spiol01Chr14079	Spov3_chr01	26638768..26642583	9.35037	-0.0560217	-1.0396	0.71078	0.999951	1
Spiol01Chr02251	Spov3_chr01	26655873..26663499	31.5786	-0.635371	-1.55334	6.45675e-06	0.000128611	0.225199
Spiol01Chr14080	Spov3_chr01	26715308..26720302	39.7499	0.157431	1.1153	0.339702	0.858101	1
Spiol01Chr14081	Spov3_chr01	26746202..26748742	60.3046	1.10573	2.15207	5.25828e-05	0.000791875	1
Spiol01Chr14082	Spov3_chr01	complement(26749384..26750998)	7.45814	0.390654	1.31099	0.087896	0.347184	1
Spiol01Chr02252	Spov3_chr01	complement(26763651..26764880)	0.435993	2.98372	7.91025	0.000878425	0.00873865	1
Spiol01Chr14083	Spov3_chr01	complement(26834898..26837455)	0	#NUM!	#NUM!	#NUM!	#NUM!	#NUM!
Spiol01Chr14084	Spov3_chr01	complement(26862475..26863246)	0.250958	1.67874	3.20148	0.103987	0.389816	1
Spiol01Chr14085	Spov3_chr01	26906699..26908345	0.815307	-1.3854	-2.61244	0.00693712	0.0485947	1
Spiol01Chr15923	Spov3_chr01	26923113..26932033	11.6124	0.110765	1.0798	0.41482	0.96396	1
Spiol01Chr14086	Spov3_chr01	complement(26932949..26938205)	0.0840232	-1.34828	-2.54608	0.202955	0.616392	1
Spiol01Chr02254	Spov3_chr01	27014006..27019109	0	#NUM!	#NUM!	#NUM!	#NUM!	#NUM!
Spiol01Chr14089	Spov3_chr01	27092212..27095327	2.78364	0.685191	1.60791	0.00034834	0.00403769	1
Spiol01Chr02255	Spov3_chr01	27122748..27129352	0.0530959	-2.53323	-5.78865	0.155298	0.514807	1
Spiol01Chr14090	Spov3_chr01	complement(27157204..27161396)	4.17349	0.198831	1.14777	0.511118	0.999951	1
Spiol01Chr02256	Spov3_chr01	complement(27235021..27240313)	0	#NUM!	#NUM!	#NUM!	#NUM!	#NUM!
Spiol01Chr14091	Spov3_chr01	complement(27244947..27249851)	0.645984	-0.877064	-1.83663	0.0397241	0.19383	1
Spiol01Chr33296	Spov3_chr01	complement(27272651..27282387)	0.270966	0.926476	1.90063	0.375512	0.915988	1
Spiol01Chr02257	Spov3_chr01	complement(27326276..27328865)	0	#NUM!	#NUM!	#NUM!	#NUM!	#NUM!
Spiol01Chr14092	Spov3_chr01	complement(27329044..27330592)	0	#NUM!	#NUM!	#NUM!	#NUM!	#NUM!
Spiol01Chr14094	Spov3_chr01	27349164..27354276	2.73441	0.032904	1.02307	0.922504	0.999951	1
Spiol01Chr14093	Spov3_chr01	complement(27356246..27359941)	428.562	1.52797	2.88381	0	0	0
Spiol01Chr15925	Spov3_chr01	27374680..27375126	0	#NUM!	#NUM!	#NUM!	#NUM!	#NUM!
Spiol01Chr02258	Spov3_chr01	27375201..27375668	0	#NUM!	#NUM!	#NUM!	#NUM!	#NUM!
Spiol01Chr15926	Spov3_chr01	27375850..27376441	0	#NUM!	#NUM!	#NUM!	#NUM!	#NUM!
Spiol01Chr14095	Spov3_chr01	complement(27387818..27390532)	2.13682	-0.592043	-1.50738	0.0496077	0.229016	1
Spiol01Chr15927	Spov3_chr01	27401051..27410216	5.54476	1.17173	2.25282	3.95624e-07	1.08994e-05	0.0137986
Spiol01Chr15928	Spov3_chr01	complement(27467565..27468603)	0	#NUM!	#NUM!	#NUM!	#NUM!	#NUM!
Spiol01Chr02259	Spov3_chr01	complement(27553214..27554938)	1.44265	0.146164	1.10662	0.613341	0.999951	1
Spiol01Chr15929	Spov3_chr01	complement(27556691..27556907)	0	#NUM!	#NUM!	#NUM!	#NUM!	#NUM!
Spiol01Chr02260	Spov3_chr01	27637048..27639462	14.3054	-0.151575	-1.11078	0.252468	0.715029	1
Spiol01Chr15930	Spov3_chr01	complement(27647787..27648545)	0.774499	-0.467664	-1.38287	0.354004	0.883691	1
Spiol01Chr14096	Spov3_chr01	27657171..27667759	78.9408	-1.26413	-2.40182	2.71988e-09	1.2304e-07	9.48641e-05
Spiol01Chr14097	Spov3_chr01	27679655..27681223	0.0774039	1.03538	2.04966	0.609987	0.999951	1
Spiol01Chr15931	Spov3_chr01	27696032..27696928	0	#NUM!	#NUM!	#NUM!	#NUM!	#NUM!
Spiol01Chr15934	Spov3_chr01	complement(27712105..27718136)	20.2351	0.323988	1.25179	0.0552957	0.247276	1
Spiol01Chr14098	Spov3_chr01	27732254..27747266	22.8234	-0.386772	-1.30746	0.00364423	0.0285947	1
Spiol01Chr15932	Spov3_chr01	27751150..27760936	11.4665	-0.229366	-1.17232	0.214454	0.64179	1
Spiol01Chr14100	Spov3_chr01	complement(27764118..27767518)	0.874707	-0.591978	-1.50731	0.0884929	0.349068	1
Spiol01Chr15933	Spov3_chr01	27771105..27777547	4.41384	-0.617994	-1.53474	0.0112543	0.0720364	1
Spiol01Chr14099	Spov3_chr01	27781838..27786861	12.9484	0.0295784	1.02071	0.847634	0.999951	1
Spiol01Chr14102	Spov3_chr01	27789844..27802235	40.5618	-0.782612	-1.72024	8.67327e-10	4.3277e-08	3.02506e-05
Spiol01Chr14101	Spov3_chr01	27811353..27826573	14.6011	0.301676	1.23258	0.0280775	0.147861	1
Spiol01Chr15935	Spov3_chr01	complement(27827003..27831333)	1.60167	0.366743	1.28944	0.415315	0.96479	1
Spiol01Chr14104	Spov3_chr01	27930507..27939721	19.7658	-0.0358425	-1.02516	0.803789	0.999951	1
Spiol01Chr14105	Spov3_chr01	27950106..27956195	4.60632	0.177771	1.13114	0.469521	0.996055	1
Spiol01Chr14103	Spov3_chr01	complement(27956952..27958815)	74.456	1.24019	2.36229	7.77156e-16	1.12472e-13	2.71057e-11
Spiol01Chr14107	Spov3_chr01	27995969..28009841	7.11267	0.416622	1.3348	0.00321314	0.0258877	1
Spiol01Chr15937	Spov3_chr01	complement(28064624..28068046)	0	#NUM!	#NUM!	#NUM!	#NUM!	#NUM!
Spiol01Chr15938	Spov3_chr01	complement(28098766..28101163)	0	#NUM!	#NUM!	#NUM!	#NUM!	#NUM!
Spiol01Chr15939	Spov3_chr01	complement(28116044..28141119)	8.75911	-0.0157679	-1.01099	0.909868	0.999951	1
Spiol01Chr15940	Spov3_chr01	28188956..28207236	0.60253	2.25223	4.76417	0.000623446	0.00656891	1
Spiol01Chr14109	Spov3_chr01	complement(28207942..28209201)	2.57816	-0.552723	-1.46685	0.0664591	0.283647	1
Spiol01Chr15941	Spov3_chr01	28253934..28260638	0.817138	0.668427	1.58934	0.206707	0.624201	1
Spiol01Chr14110	Spov3_chr01	complement(28256815..28268269)	24.7959	-0.288741	-1.22157	0.0368093	0.18257	1
Spiol01Chr14108	Spov3_chr01	28281451..28288289	1.80713	0.776603	1.71309	1.8073e-05	0.000314389	0.630351
Spiol01Chr14111	Spov3_chr01	28316460..28320822	8.68902	-0.00801863	-1.00557	0.96432	0.999951	1
Spiol01Chr14112	Spov3_chr01	28323695..28325509	1.35873	1.60668	3.04549	0.00137807	0.0127289	1
Spiol01Chr14113	Spov3_chr01	complement(28327386..28338369)	2.26623	-0.377584	-1.29916	0.291541	0.774378	1
Spiol01Chr14114	Spov3_chr01	complement(28351921..28356839)	6.80866	0.339021	1.2649	0.0404285	0.196553	1
Spiol01Chr15942	Spov3_chr01	28424692..28427971	91.6282	-0.312361	-1.24174	0.019686	0.112099	1
Spiol01Chr14115	Spov3_chr01	complement(28451648..28457493)	60.9156	-0.684433	-1.60707	9.40444e-07	2.34963e-05	0.0328008
Spiol01Chr14116	Spov3_chr01	complement(28464752..28470621)	6.9069	-0.317079	-1.24581	0.0487919	0.226058	1
Spiol01Chr15943	Spov3_chr01	complement(28472194..28472654)	0.924914	-4.12817	-17.4865	0.000805207	0.00815211	1
Spiol01Chr14117	Spov3_chr01	complement(28473406..28481200)	1.22676	0.184238	1.13622	0.601401	0.999951	1
Spiol01Chr14118	Spov3_chr01	28506618..28509853	82.5049	-0.172848	-1.12728	0.170829	0.55044	1
Spiol01Chr14119	Spov3_chr01	28513822..28521090	51.9115	-0.433107	-1.35014	0.000888807	0.0088254	1
Spiol01Chr14121	Spov3_chr01	complement(28522780..28533057)	13.6045	0.375416	1.29721	0.00971032	0.0639013	1
Spiol01Chr14120	Spov3_chr01	28544170..28552179	0.0408057	0.754985	1.68761	0.441391	0.996055	1
Spiol01Chr14122	Spov3_chr01	complement(28553900..28559820)	156.49	-0.261447	-1.19868	0.0575263	0.25449	1
Spiol01Chr14123	Spov3_chr01	28583573..28595774	5.44332	-0.177611	-1.13101	0.345082	0.868069	1
Spiol01Chr14126	Spov3_chr01	complement(28597809..28603145)	0.150773	0.878033	1.83787	0.327949	0.83784	1
Spiol01Chr14124	Spov3_chr01	28607153..28618138	2.85939	1.06361	2.09015	0.000203514	0.00254152	1
Spiol01Chr15944	Spov3_chr01	28620826..28624600	0.0063425	1.03243	2.04547	0.611006	0.999951	1
Spiol01Chr14127	Spov3_chr01	complement(28626695..28633432)	0.0131761	1.03238	2.0454	0.611026	0.999951	1
Spiol01Chr14125	Spov3_chr01	28668271..28669111	3706.79	-0.31732	-1.24601	0.0655029	0.280389	1
Spiol01Chr14128	Spov3_chr01	complement(28673974..28677542)	1.3529	0.784618	1.72264	0.0191726	0.109713	1
Spiol01Chr15945	Spov3_chr01	complement(28700553..28703578)	0	#NUM!	#NUM!	#NUM!	#NUM!	#NUM!
Spiol01Chr14129	Spov3_chr01	28729149..28737239	28.8008	-0.58895	-1.50415	0.00013126	0.00174937	1
Spiol01Chr14130	Spov3_chr01	28740111..28742165	1.60482	-1.94463	-3.84938	2.36334e-08	8.70416e-07	0.000824284
Spiol01Chr15946	Spov3_chr01	complement(28758060..28763238)	105.514	-0.23451	-1.17651	0.0535303	0.241531	1
Spiol01Chr14132	Spov3_chr01	28820144..28823950	23.0177	0.0631553	1.04475	0.729711	0.999951	1
Spiol01Chr14131	Spov3_chr01	complement(28831941..28834567)	0.0755577	2.45065	5.46664	0.183523	0.575072	1
Spiol01Chr15947	Spov3_chr01	complement(28839707..28856652)	5.25466	0.407907	1.32676	0.0361092	0.180251	1
Spiol01Chr14133	Spov3_chr01	complement(28896509..28905130)	6.42844	-0.106761	-1.07681	0.566648	0.999951	1
Spiol01Chr02261	Spov3_chr01	complement(28924928..28929215)	0	#NUM!	#NUM!	#NUM!	#NUM!	#NUM!
Spiol01Chr15948	Spov3_chr01	28941898..28950479	60.881	-0.700824	-1.62543	2.23606e-07	6.54821e-06	0.00779892
Spiol01Chr15949	Spov3_chr01	28954184..28955945	1.31312	0.352689	1.27694	0.506716	0.999951	1
Spiol01Chr14135	Spov3_chr01	complement(28980549..28985312)	20.256	-0.501746	-1.41593	0.0213589	0.119565	1
Spiol01Chr15951	Spov3_chr01	complement(28989933..28994120)	91.6626	0.822025	1.76789	1.14512e-06	2.79884e-05	0.0399395
Spiol01Chr14136	Spov3_chr01	complement(28998615..29000830)	1.39387	-0.729531	-1.6581	0.120623	0.432873	1
Spiol01Chr14137	Spov3_chr01	complement(29038446..29042737)	23.3837	1.02848	2.03987	4.65746e-08	1.59258e-06	0.00162443
Spiol01Chr14134	Spov3_chr01	29076644..29077294	0	#NUM!	#NUM!	#NUM!	#NUM!	#NUM!
Spiol01Chr14138	Spov3_chr01	29089550..29112749	2.02403	-0.373542	-1.29553	0.0585089	0.257401	1
Spiol01Chr14139	Spov3_chr01	complement(29113800..29127168)	0.111072	1.53773	2.90338	0.144973	0.494412	1
Spiol01Chr14140	Spov3_chr01	complement(29153027..29155660)	2.71202	-0.244315	-1.18453	0.253365	0.715029	1
Spiol01Chr14141	Spov3_chr01	complement(29159268..29159974)	37.9474	-0.101554	-1.07293	0.518591	0.999951	1
Spiol01Chr15952	Spov3_chr01	29167789..29168534	0	#NUM!	#NUM!	#NUM!	#NUM!	#NUM!
Spiol01Chr14142	Spov3_chr01	29186729..29199080	5.61625	0.132464	1.09616	0.541427	0.999951	1
Spiol01Chr14143	Spov3_chr01	29227436..29232613	6.75917	0.42556	1.34309	0.0185226	0.106888	1
Spiol01Chr15953	Spov3_chr01	29239550..29247788	0.0335255	3.32386	10.0134	0.0745469	0.307661	1
Spiol01Chr15954	Spov3_chr01	complement(29249714..29252630)	0	#NUM!	#NUM!	#NUM!	#NUM!	#NUM!
Spiol01Chr14144	Spov3_chr01	complement(29252724..29254229)	0.0242755	-1.41386	-2.6645	0.470431	0.996055	1
Spiol01Chr14146	Spov3_chr01	complement(29294657..29295471)	1.80854	1.26232	2.39881	0.00684276	0.0480688	1
Spiol01Chr14147	Spov3_chr01	complement(29300131..29307563)	40.0258	-0.258986	-1.19664	0.0613703	0.266792	1
Spiol01Chr14145	Spov3_chr01	29342069..29343227	0.0275983	-0.244199	-1.18444	0.874315	0.999951	1
Spiol01Chr15958	Spov3_chr01	complement(29389166..29390418)	4.8444	3.00275	8.01529	3.52098e-05	0.000562293	1
Spiol01Chr15955	Spov3_chr01	29423564..29429128	0.0438759	2.04977	4.14041	0.114867	0.418286	1
Spiol01Chr15956	Spov3_chr01	29429147..29430310	0.209042	2.2843	4.87128	0.0343602	0.173231	1
Spiol01Chr14148	Spov3_chr01	29444128..29452251	13.0286	0.464509	1.37985	0.0297079	0.154696	1
Spiol01Chr15957	Spov3_chr01	29458214..29458901	0.0415302	1.03239	2.04541	0.611022	0.999951	1
Spiol01Chr14149	Spov3_chr01	29461069..29470053	0.0665232	-0.941439	-1.92044	0.316778	0.817272	1
Spiol01Chr14150	Spov3_chr01	29481985..29482614	0	#NUM!	#NUM!	#NUM!	#NUM!	#NUM!
Spiol01Chr15959	Spov3_chr01	29482884..29486729	0.0175572	-2.07954	-4.22672	0.258387	0.715029	1
Spiol01Chr14152	Spov3_chr01	complement(29508359..29514581)	3.41324	1.32284	2.50158	1.69548e-06	3.97597e-05	0.0591348
Spiol01Chr15960	Spov3_chr01	29549165..29568288	6.49619	0.215326	1.16097	0.166248	0.540695	1
Spiol01Chr14151	Spov3_chr01	29570002..29576254	9.40107	0.0890921	1.0637	0.662365	0.999951	1
Spiol01Chr14153	Spov3_chr01	29587555..29594607	26.6961	0.466143	1.38141	0.00251309	0.0211053	1
Spiol01Chr14154	Spov3_chr01	29609738..29621050	36.4498	0.343636	1.26895	0.014952	0.0902552	1
Spiol01Chr14155	Spov3_chr01	complement(29623195..29637534)	6.99764	0.529181	1.44311	0.000963699	0.00944154	1
Spiol01Chr14156	Spov3_chr01	complement(29707355..29719311)	14.6711	-0.640465	-1.55883	4.89842e-05	0.000745731	1
Spiol01Chr14157	Spov3_chr01	29785574..29794362	42.1275	-0.0416734	-1.02931	0.777436	0.999951	1
Spiol01Chr14158	Spov3_chr01	complement(29801437..29809517)	15.4306	0.559818	1.47408	0.0681508	0.288747	1
Spiol01Chr14159	Spov3_chr01	complement(29908820..29911881)	7.34056	-0.10476	-1.07532	0.701831	0.999951	1
Spiol01Chr14164	Spov3_chr01	complement(30056140..30058316)	0	#NUM!	#NUM!	#NUM!	#NUM!	#NUM!
Spiol01Chr02269	Spov3_chr01	complement(30058473..30059140)	0	#NUM!	#NUM!	#NUM!	#NUM!	#NUM!
Spiol01Chr02270	Spov3_chr01	complement(30059341..30059721)	0	#NUM!	#NUM!	#NUM!	#NUM!	#NUM!
Spiol01Chr14163	Spov3_chr01	30062251..30066671	17.4967	-0.402158	-1.32148	0.0569201	0.25233	1
Spiol01Chr15964	Spov3_chr01	30075104..30077902	0.0404066	1.03238	2.0454	0.611026	0.999951	1
Spiol01Chr15965	Spov3_chr01	30078079..30082608	0.0615177	-2.53811	-5.80828	0.154505	0.514458	1
Spiol01Chr14167	Spov3_chr01	complement(30086644..30093563)	40.4025	-0.0428853	-1.03017	0.726844	0.999951	1
Spiol01Chr14165	Spov3_chr01	30096193..30100028	3.97708	-2.19722	-4.58593	4.13062e-09	1.78744e-07	0.000144068
Spiol01Chr15968	Spov3_chr01	complement(30098258..30098570)	2.88058	-1.48585	-2.80083	0.00721489	0.0501376	1
Spiol01Chr14166	Spov3_chr01	30123162..30124021	50.2256	0.121938	1.0882	0.374086	0.913682	1
Spiol01Chr15966	Spov3_chr01	30134479..30134541	2.45323	-1.06274	-2.0889	0.21555	0.644069	1
Spiol01Chr14168	Spov3_chr01	complement(30136097..30140189)	3.63142	-0.540136	-1.45411	0.0603611	0.263555	1
Spiol01Chr33299	Spov3_chr01	complement(30150155..30159226)	0.0122209	1.03239	2.04541	0.611022	0.999951	1
Spiol01Chr15967	Spov3_chr01	30169627..30170352	0.0286667	1.03533	2.04959	0.610006	0.999951	1
Spiol01Chr14169	Spov3_chr01	30213911..30224583	23.6205	-0.0737973	-1.05248	0.606984	0.999951	1
Spiol01Chr14170	Spov3_chr01	30225465..30234305	101.299	1.38006	2.6028	0	0	0
Spiol01Chr14171	Spov3_chr01	30235503..30236158	0.983595	-0.00692971	-1.00481	0.990127	0.999951	1
Spiol01Chr14172	Spov3_chr01	complement(30283321..30285714)	0	#NUM!	#NUM!	#NUM!	#NUM!	#NUM!
Spiol01Chr14173	Spov3_chr01	30294489..30310958	12.6014	-0.188963	-1.13994	0.170326	0.549702	1
Spiol01Chr33300	Spov3_chr01	complement(30313125..30316204)	34.0205	-0.171026	-1.12586	0.270401	0.735478	1
Spiol01Chr14174	Spov3_chr01	30383648..30402524	11.7316	0.000557608	1.00039	0.9968	0.999951	1
Spiol01Chr14175	Spov3_chr01	30417290..30424218	37.9389	1.47484	2.77952	0	0	0
Spiol01Chr15969	Spov3_chr01	complement(30425420..30426604)	15.4183	0.146968	1.10724	0.608558	0.999951	1
Spiol01Chr14176	Spov3_chr01	30428648..30431124	9.84389	1.51185	2.85175	1.64335e-06	3.88062e-05	0.0573167
Spiol01Chr15970	Spov3_chr01	complement(30461800..30462107)	0	#NUM!	#NUM!	#NUM!	#NUM!	#NUM!
Spiol01Chr14177	Spov3_chr01	complement(30462112..30467108)	0	#NUM!	#NUM!	#NUM!	#NUM!	#NUM!
Spiol01Chr15971	Spov3_chr01	complement(30469681..30472644)	0	#NUM!	#NUM!	#NUM!	#NUM!	#NUM!
Spiol01Chr15972	Spov3_chr01	complement(30472697..30474980)	0	#NUM!	#NUM!	#NUM!	#NUM!	#NUM!
Spiol01Chr14178	Spov3_chr01	complement(30475771..30488164)	22.9421	-0.261452	-1.19868	0.107308	0.398582	1
Spiol01Chr14179	Spov3_chr01	30500667..30508568	54.3845	-0.474553	-1.38949	0.000262162	0.00316063	1
Spiol01Chr14180	Spov3_chr01	complement(30510027..30510763)	0.133367	-1.3609	-2.56845	0.299828	0.786862	1
Spiol01Chr15975	Spov3_chr01	complement(30510770..30511255)	0.257636	-1.77939	-3.4328	0.104852	0.392049	1
Spiol01Chr15973	Spov3_chr01	30515151..30521494	2.17813	1.54032	2.90859	2.7098e-05	0.000449418	0.945125
Spiol01Chr14181	Spov3_chr01	complement(30522280..30524886)	0.0634633	1.67231	3.18724	0.38499	0.915988	1
Spiol01Chr14182	Spov3_chr01	complement(30526009..30528149)	276.574	-0.0787802	-1.05612	0.596675	0.999951	1
Spiol01Chr14183	Spov3_chr01	complement(30535589..30543069)	6.07571	-0.182779	-1.13507	0.385573	0.915988	1
Spiol01Chr15974	Spov3_chr01	30569806..30578154	0.00382223	1.03533	2.04959	0.610006	0.999951	1
Spiol01Chr14184	Spov3_chr01	complement(30578701..30583208)	0	#NUM!	#NUM!	#NUM!	#NUM!	#NUM!
Spiol01Chr14185	Spov3_chr01	30583667..30590597	28.6321	-0.0323884	-1.0227	0.873012	0.999951	1
Spiol01Chr14186	Spov3_chr01	30598148..30600128	110.325	-0.0784346	-1.05587	0.560705	0.999951	1
Spiol01Chr14187	Spov3_chr01	30632630..30647468	5.39587	0.354458	1.27851	0.0555748	0.248028	1
Spiol01Chr33301	Spov3_chr01	complement(30665598..30665975)	0.567437	-0.149835	-1.10944	0.858951	0.999951	1
Spiol01Chr14188	Spov3_chr01	30667996..30673351	16.8195	-0.0868603	-1.06206	0.56214	0.999951	1
Spiol01Chr14189	Spov3_chr01	complement(30674999..30678326)	1.32668	0.0313191	1.02195	0.927041	0.999951	1
Spiol01Chr14190	Spov3_chr01	complement(30687323..30690512)	7.52281	-0.33382	-1.26035	0.149396	0.504905	1
Spiol01Chr15976	Spov3_chr01	complement(30705955..30722576)	9.6682	-0.209664	-1.15642	0.140321	0.482275	1
Spiol01Chr14191	Spov3_chr01	complement(30738793..30740926)	0.102867	-1.33869	-2.52922	0.186124	0.579766	1
Spiol01Chr15977	Spov3_chr01	complement(30743315..30765273)	2.36012	0.0637573	1.04518	0.820486	0.999951	1
Spiol01Chr14192	Spov3_chr01	30814886..30816373	6.63953	-0.166132	-1.12205	0.495805	0.999951	1
Spiol01Chr33302	Spov3_chr01	30826535..30829092	0.100086	1.17412	2.25656	0.36186	0.893565	1
Spiol01Chr15978	Spov3_chr01	30829095..30833250	9.97305	0.0358366	1.02515	0.789186	0.999951	1
Spiol01Chr14193	Spov3_chr01	30872469..30875311	0.124954	2.28855	4.88563	0.0531534	0.240296	1
Spiol01Chr14197	Spov3_chr01	complement(30877800..30884876)	0.0280409	1.67013	3.18243	0.385648	0.915988	1
Spiol01Chr14194	Spov3_chr01	30887330..30898441	0.748211	0.849823	1.80228	0.0890296	0.350669	1
Spiol01Chr14195	Spov3_chr01	30901186..30909697	8.8158	-0.181751	-1.13426	0.339283	0.857563	1
Spiol01Chr14198	Spov3_chr01	complement(30910683..30920490)	13.8261	-0.0418922	-1.02946	0.850908	0.999951	1
Spiol01Chr14196	Spov3_chr01	30923335..30928454	0.00483552	-1.4139	-2.66456	0.470419	0.996055	1
Spiol01Chr14199	Spov3_chr01	complement(30932199..30933342)	0.0222753	1.03239	2.04541	0.611022	0.999951	1
Spiol01Chr15979	Spov3_chr01	30941558..30945007	63.3541	-0.731744	-1.66065	4.2991e-05	0.000666122	1
Spiol01Chr14200	Spov3_chr01	complement(30945872..30950993)	14.0924	0.0539013	1.03807	0.712207	0.999951	1
Spiol01Chr14201	Spov3_chr01	complement(30981139..30983611)	4.99053	-0.0243073	-1.01699	0.929646	0.999951	1
Spiol01Chr02271	Spov3_chr01	30983467..30987225	0	#NUM!	#NUM!	#NUM!	#NUM!	#NUM!
Spiol01Chr33303	Spov3_chr01	30987308..30987991	0.06597	1.67007	3.18231	0.385667	0.915988	1
Spiol01Chr14205	Spov3_chr01	complement(30998578..31011806)	35.9391	-0.0291877	-1.02044	0.829486	0.999951	1
Spiol01Chr14204	Spov3_chr01	31051546..31058687	0.98439	1.93199	3.81582	1.45347e-05	0.000260104	0.506943
Spiol01Chr33305	Spov3_chr01	31062512..31063622	2.93993	1.3035	2.46827	0.00026286	0.00316685	1
Spiol01Chr15983	Spov3_chr01	31066340..31072330	1.10935	0.883143	1.84439	0.00151634	0.0138194	1
Spiol01Chr14206	Spov3_chr01	complement(31074633..31080522)	2.06794	1.6696	3.18126	9.55567e-05	0.00132994	1
Spiol01Chr14208	Spov3_chr01	complement(31106296..31110137)	4.19373	2.10635	4.30599	5.24362e-08	1.76532e-06	0.00182887
Spiol01Chr14207	Spov3_chr01	31117802..31120086	0.0154333	1.67013	3.18243	0.385648	0.915988	1
Spiol01Chr02273	Spov3_chr01	complement(31120608..31125959)	0	#NUM!	#NUM!	#NUM!	#NUM!	#NUM!
Spiol01Chr02272	Spov3_chr01	31139694..31154330	4.6609	0.6662	1.58689	0.000417832	0.00471165	1
Spiol01Chr15984	Spov3_chr01	complement(31160347..31172915)	13.5246	-0.404888	-1.32399	0.00484261	0.036113	1
Spiol01Chr15985	Spov3_chr01	31210752..31211767	0	#NUM!	#NUM!	#NUM!	#NUM!	#NUM!
Spiol01Chr15986	Spov3_chr01	complement(31254841..31257404)	3.61242	2.77578	6.84848	3.17797e-05	0.0005153	1
Spiol01Chr14209	Spov3_chr01	31259414..31264550	2.40555	-0.551544	-1.46565	0.0553169	0.247308	1
Spiol01Chr14210	Spov3_chr01	31265590..31267119	0.3151	1.52509	2.87804	0.174629	0.558884	1
Spiol01Chr15987	Spov3_chr01	complement(31268573..31270169)	0	#NUM!	#NUM!	#NUM!	#NUM!	#NUM!
Spiol01Chr15988	Spov3_chr01	31307711..31308846	0	#NUM!	#NUM!	#NUM!	#NUM!	#NUM!
Spiol01Chr14211	Spov3_chr01	31316355..31318623	34.2328	0.028183	1.01973	0.881192	0.999951	1
Spiol01Chr14212	Spov3_chr01	complement(31322147..31324738)	0.0142045	1.03239	2.04541	0.611022	0.999951	1
Spiol01Chr15989	Spov3_chr01	complement(31346945..31350640)	0.0550999	1.03238	2.0454	0.611026	0.999951	1
Spiol01Chr15990	Spov3_chr01	complement(31352555..31371883)	0.699118	2.34247	5.07169	0.00104279	0.0100749	1
Spiol01Chr14216	Spov3_chr01	complement(31387798..31413566)	8.21173	0.152241	1.11129	0.36	0.893183	1
Spiol01Chr14217	Spov3_chr01	complement(31416044..31431909)	26.0769	-0.0917917	-1.06569	0.458778	0.996055	1
Spiol01Chr14213	Spov3_chr01	31498988..31514503	15.98	0.101712	1.07305	0.450952	0.996055	1
Spiol01Chr14214	Spov3_chr01	31517631..31519868	6.45063	-0.583583	-1.49857	0.0543791	0.244443	1
Spiol01Chr15991	Spov3_chr01	31538515..31541701	0.00656937	-1.41681	-2.66995	0.469506	0.996055	1
Spiol01Chr14215	Spov3_chr01	31570321..31583022	3.15796	0.327419	1.25477	0.0894792	0.352241	1
Spiol01Chr14218	Spov3_chr01	complement(31631966..31638059)	0	#NUM!	#NUM!	#NUM!	#NUM!	#NUM!
Spiol01Chr02276	Spov3_chr01	complement(31639385..31642645)	0	#NUM!	#NUM!	#NUM!	#NUM!	#NUM!
Spiol01Chr02274	Spov3_chr01	31647063..31647890	0.202719	0.49725	1.41152	0.555817	0.999951	1
Spiol01Chr02275	Spov3_chr01	31647980..31648537	0.214422	-0.118235	-1.08541	0.893426	0.999951	1
Spiol01Chr33306	Spov3_chr01	31649459..31650028	1.2299	0.375441	1.29724	0.530743	0.999951	1
Spiol01Chr14219	Spov3_chr01	complement(31679284..31684529)	13.6496	-0.403565	-1.32277	0.00960112	0.0633619	1
Spiol01Chr15992	Spov3_chr01	31739832..31751403	9.33717	-0.402605	-1.32189	0.0109058	0.0702311	1
Spiol01Chr14220	Spov3_chr01	complement(31753654..31760976)	27.1143	0.784137	1.72206	8.7694e-09	3.55237e-07	0.000305859
Spiol01Chr14221	Spov3_chr01	31766677..31771938	9.03495	0.709724	1.63549	8.90482e-06	0.000170369	0.310582
Spiol01Chr33307	Spov3_chr01	complement(31807814..31817600)	0	#NUM!	#NUM!	#NUM!	#NUM!	#NUM!
Spiol01Chr14222	Spov3_chr01	31842444..31844668	0	#NUM!	#NUM!	#NUM!	#NUM!	#NUM!
Spiol01Chr14223	Spov3_chr01	31908319..31916328	23.1596	0.360545	1.28391	0.0132132	0.0817341	1
Spiol01Chr14224	Spov3_chr01	31938910..31940564	444.601	-0.0143034	-1.00996	0.916968	0.999951	1
Spiol01Chr02277	Spov3_chr01	complement(31948891..31956547)	0.579162	-0.517864	-1.43183	0.117701	0.425451	1
Spiol01Chr14225	Spov3_chr01	31992920..31998456	0.826745	0.430425	1.34763	0.396429	0.932784	1
Spiol01Chr14226	Spov3_chr01	32004756..32009131	27.4995	-0.164207	-1.12055	0.196606	0.602467	1
Spiol01Chr14227	Spov3_chr01	32021325..32036529	3.24874	-0.274109	-1.20925	0.217167	0.647382	1
Spiol01Chr14228	Spov3_chr01	32038429..32043593	0.641568	-0.105232	-1.07567	0.693288	0.999951	1
Spiol01Chr14232	Spov3_chr01	complement(32045957..32047121)	0.689871	-1.25238	-2.38235	0.0716888	0.29901	1
Spiol01Chr15994	Spov3_chr01	complement(32049014..32053057)	15.1891	-0.176206	-1.12991	0.370646	0.907505	1
Spiol01Chr15995	Spov3_chr01	complement(32059118..32059787)	1.01343	1.3143	2.48682	0.062814	0.27168	1
Spiol01Chr14229	Spov3_chr01	32061131..32061969	0.0988958	1.17298	2.25477	0.362388	0.893858	1
Spiol01Chr14233	Spov3_chr01	complement(32063094..32065724)	109.233	0.0605181	1.04284	0.633129	0.999951	1
Spiol01Chr14230	Spov3_chr01	32069076..32072439	3.27174	0.323929	1.25173	0.153176	0.514458	1
Spiol01Chr14231	Spov3_chr01	32074166..32083736	80.1377	-0.108791	-1.07832	0.381888	0.915988	1
Spiol01Chr15996	Spov3_chr01	complement(32112667..32113536)	0	#NUM!	#NUM!	#NUM!	#NUM!	#NUM!
Spiol01Chr15997	Spov3_chr01	complement(32113539..32115689)	0.00787996	1.03533	2.04959	0.610006	0.999951	1
Spiol01Chr14234	Spov3_chr01	32126375..32136762	3.91647	-0.396473	-1.31629	0.0675181	0.286833	1
Spiol01Chr14235	Spov3_chr01	32140391..32156184	17.3783	-0.492407	-1.40679	0.000164786	0.00212166	1
Spiol01Chr14236	Spov3_chr01	32160850..32183493	2.38255	-0.444298	-1.36065	0.0159549	0.0949662	1
Spiol01Chr15998	Spov3_chr01	complement(32230957..32236190)	0	#NUM!	#NUM!	#NUM!	#NUM!	#NUM!
Spiol01Chr14239	Spov3_chr01	complement(32237641..32240809)	2.48252	0.678299	1.60025	0.00692356	0.0485192	1
Spiol01Chr14237	Spov3_chr01	32279168..32283931	0	#NUM!	#NUM!	#NUM!	#NUM!	#NUM!
Spiol01Chr14238	Spov3_chr01	32284041..32287876	0	#NUM!	#NUM!	#NUM!	#NUM!	#NUM!
Spiol01Chr16000	Spov3_chr01	complement(32289127..32290156)	0.044861	1.67234	3.18732	0.384978	0.915988	1
Spiol01Chr14240	Spov3_chr01	32295699..32304694	7.1727	-0.223476	-1.16754	0.0772811	0.315665	1
Spiol01Chr16001	Spov3_chr01	complement(32306328..32312407)	1.2603	-0.054391	-1.03842	0.870735	0.999951	1
Spiol01Chr14241	Spov3_chr01	complement(32317807..32322310)	2.34476	6.57456	95.3103	9.68482e-09	3.87815e-07	0.000337787
Spiol01Chr15999	Spov3_chr01	32327153..32329389	4.80174	-5.03738	-32.84	0	0	0
Spiol01Chr16002	Spov3_chr01	complement(32352152..32359105)	18.4134	0.240785	1.18164	0.0899869	0.353855	1
Spiol01Chr14242	Spov3_chr01	32397787..32404701	3.80116	0.270094	1.20589	0.421165	0.974679	1
Spiol01Chr14245	Spov3_chr01	complement(32449642..32456713)	3.14747	0.0872189	1.06232	0.703363	0.999951	1
Spiol01Chr14243	Spov3_chr01	32472455..32476186	13.9847	-0.465838	-1.38112	0.103436	0.388672	1
Spiol01Chr16003	Spov3_chr01	complement(32476745..32477105)	1.05007	0.446305	1.36255	0.548607	0.999951	1
Spiol01Chr14244	Spov3_chr01	32480105..32485323	4.0284	0.0582379	1.04119	0.787865	0.999951	1
Spiol01Chr14246	Spov3_chr01	32500300..32503527	20.5207	-0.0556593	-1.03933	0.727616	0.999951	1
Spiol01Chr14247	Spov3_chr01	32512589..32517520	43.01	-0.0992516	-1.07122	0.449935	0.996055	1
Spiol01Chr14249	Spov3_chr01	complement(32522578..32531499)	33.6801	-0.338508	-1.26445	0.00852304	0.0575763	1
Spiol01Chr14248	Spov3_chr01	32534109..32539682	2.56662	0.0400712	1.02816	0.855832	0.999951	1
Spiol01Chr14250	Spov3_chr01	complement(32540119..32544360)	0.859061	1.3732	2.59045	0.00117383	0.0111343	1
Spiol01Chr16004	Spov3_chr01	complement(32564739..32567833)	1.48618	-5.76397	-54.341	0.00051115	0.00556426	1
Spiol01Chr14251	Spov3_chr01	complement(32575526..32580495)	6.75624	0.524117	1.43805	0.0069301	0.0485553	1
Spiol01Chr33308	Spov3_chr01	complement(32582951..32590656)	0	#NUM!	#NUM!	#NUM!	#NUM!	#NUM!
Spiol01Chr14252	Spov3_chr01	complement(32592728..32593758)	0.0375875	1.03238	2.0454	0.611026	0.999951	1
Spiol01Chr14253	Spov3_chr01	complement(32619941..32623950)	95.4665	0.380703	1.30198	0.0118398	0.0749801	1
Spiol01Chr02279	Spov3_chr01	32650602..32651042	0.426641	-0.435178	-1.35208	0.5516	0.999951	1
Spiol01Chr14254	Spov3_chr01	complement(32652320..32656598)	12.9239	0.0894864	1.06399	0.613746	0.999951	1
Spiol01Chr14255	Spov3_chr01	complement(32672662..32675049)	8.45272	-0.529408	-1.44334	0.000275437	0.00330013	1
Spiol01Chr14256	Spov3_chr01	complement(32679975..32684634)	16.3357	0.0350176	1.02457	0.789524	0.999951	1
Spiol01Chr14258	Spov3_chr01	complement(32722634..32727422)	2.2122	0.421004	1.33886	0.320825	0.824958	1
Spiol01Chr14257	Spov3_chr01	32729407..32732622	28.6444	-1.07582	-2.10792	3.35319e-05	0.000539698	1
Spiol01Chr33309	Spov3_chr01	32749410..32750996	0	#NUM!	#NUM!	#NUM!	#NUM!	#NUM!
Spiol01Chr16005	Spov3_chr01	32753357..32756295	0.00850174	1.03538	2.04966	0.609987	0.999951	1
Spiol01Chr02280	Spov3_chr01	32756317..32757906	0	#NUM!	#NUM!	#NUM!	#NUM!	#NUM!
Spiol01Chr16008	Spov3_chr01	complement(32763455..32764312)	0	#NUM!	#NUM!	#NUM!	#NUM!	#NUM!
Spiol01Chr16006	Spov3_chr01	32796277..32797839	0	#NUM!	#NUM!	#NUM!	#NUM!	#NUM!
Spiol01Chr16007	Spov3_chr01	32798460..32800181	0	#NUM!	#NUM!	#NUM!	#NUM!	#NUM!
Spiol01Chr14259	Spov3_chr01	32803778..32819189	2.36882	1.21163	2.31599	2.05644e-07	6.0822e-06	0.00717246
Spiol01Chr14261	Spov3_chr01	complement(32820295..32825825)	3.94409	0.932897	1.90911	0.000262398	0.00316238	1
Spiol01Chr14260	Spov3_chr01	32878452..32879283	0.0263471	1.03239	2.04541	0.611022	0.999951	1
Spiol01Chr16009	Spov3_chr01	32905180..32906794	0.570875	-0.230161	-1.17297	0.653102	0.999951	1
Spiol01Chr16010	Spov3_chr01	32923658..32930228	3.15812	0.00344538	1.00239	0.99507	0.999951	1
Spiol01Chr14262	Spov3_chr01	32945085..32946325	0.630274	1.40721	2.65223	0.0367648	0.182402	1
Spiol01Chr14263	Spov3_chr01	complement(32950713..32957911)	302.977	-0.458524	-1.37413	0.00336828	0.0268769	1
Spiol01Chr14265	Spov3_chr01	32976489..32979483	5.70026	1.26398	2.40157	1.91816e-05	0.000330223	0.669015
Spiol01Chr14266	Spov3_chr01	32983203..32999134	9.95961	0.546493	1.46053	0.00233862	0.0198738	1
Spiol01Chr14270	Spov3_chr01	complement(33006439..33007207)	25.5825	1.18942	2.28062	2.14594e-06	4.86014e-05	0.0748461
Spiol01Chr14267	Spov3_chr01	33011789..33012953	62.1894	0.561557	1.47586	5.28788e-05	0.000795302	1
Spiol01Chr14268	Spov3_chr01	33034914..33043237	4.35748	-0.344742	-1.26992	0.0922632	0.360434	1
Spiol01Chr14269	Spov3_chr01	33049718..33052202	0.289226	-0.55284	-1.46697	0.277924	0.748816	1
Spiol01Chr14272	Spov3_chr01	complement(33053259..33057328)	15.1503	-0.00829609	-1.00577	0.95573	0.999951	1
Spiol01Chr16015	Spov3_chr01	complement(33091670..33093078)	0	#NUM!	#NUM!	#NUM!	#NUM!	#NUM!
Spiol01Chr16013	Spov3_chr01	33100383..33101474	0.0880576	0.838776	1.78853	0.528696	0.999951	1
Spiol01Chr16016	Spov3_chr01	complement(33108497..33121412)	19.6314	-0.288608	-1.22146	0.0304772	0.157713	1
Spiol01Chr16017	Spov3_chr01	complement(33125223..33131623)	0.074284	-1.41389	-2.66455	0.470421	0.996055	1
Spiol01Chr16014	Spov3_chr01	33139365..33140714	888.362	-0.417469	-1.33558	0.0052742	0.0387679	1
Spiol01Chr14271	Spov3_chr01	33152308..33155004	388.854	1.43462	2.70312	9.7492e-12	7.20408e-10	3.40033e-07
Spiol01Chr02283	Spov3_chr01	33157498..33157944	0	#NUM!	#NUM!	#NUM!	#NUM!	#NUM!
Spiol01Chr02284	Spov3_chr01	33164725..33165117	0.298973	-1.7811	-3.43688	0.0853953	0.340089	1
Spiol01Chr33310	Spov3_chr01	33165765..33173059	0	#NUM!	#NUM!	#NUM!	#NUM!	#NUM!
Spiol01Chr16018	Spov3_chr01	33216447..33219011	0	#NUM!	#NUM!	#NUM!	#NUM!	#NUM!
Spiol01Chr14273	Spov3_chr01	33228235..33229365	329.005	0.689011	1.61218	1.23293e-06	2.98418e-05	0.0430021
Spiol01Chr16019	Spov3_chr01	33230389..33234706	0	#NUM!	#NUM!	#NUM!	#NUM!	#NUM!
Spiol01Chr14274	Spov3_chr01	33241286..33245321	18.025	-1.56474	-2.95824	1.35574e-08	5.307e-07	0.000472854
Spiol01Chr02285	Spov3_chr01	33275803..33277176	776.294	-1.11661	-2.16837	1.76636e-13	1.78056e-11	6.16073e-09
Spiol01Chr02286	Spov3_chr01	33347147..33351279	1.45885	-0.847387	-1.79924	0.0459822	0.216608	1
Spiol01Chr16020	Spov3_chr01	33366057..33371644	0.513772	-0.640742	-1.55913	0.251925	0.715029	1
Spiol01Chr16021	Spov3_chr01	complement(33373057..33373604)	0	#NUM!	#NUM!	#NUM!	#NUM!	#NUM!
Spiol01Chr14276	Spov3_chr01	complement(33377027..33379006)	0.0134689	1.03238	2.0454	0.611026	0.999951	1
Spiol01Chr14275	Spov3_chr01	33387276..33388048	0	#NUM!	#NUM!	#NUM!	#NUM!	#NUM!
Spiol01Chr16022	Spov3_chr01	complement(33459036..33463220)	12.8939	2.31875	4.98901	0	0	0
Spiol01Chr16023	Spov3_chr01	complement(33518439..33519269)	0	#NUM!	#NUM!	#NUM!	#NUM!	#NUM!
Spiol01Chr16024	Spov3_chr01	complement(33519273..33522398)	0	#NUM!	#NUM!	#NUM!	#NUM!	#NUM!
Spiol01Chr16025	Spov3_chr01	complement(33522448..33523472)	0	#NUM!	#NUM!	#NUM!	#NUM!	#NUM!
Spiol01Chr33311	Spov3_chr01	33569895..33573179	0	#NUM!	#NUM!	#NUM!	#NUM!	#NUM!
Spiol01Chr02287	Spov3_chr01	33573219..33573671	0	#NUM!	#NUM!	#NUM!	#NUM!	#NUM!
Spiol01Chr14277	Spov3_chr01	33573831..33575623	0	#NUM!	#NUM!	#NUM!	#NUM!	#NUM!
Spiol01Chr16026	Spov3_chr01	33612610..33620387	0	#NUM!	#NUM!	#NUM!	#NUM!	#NUM!
Spiol01Chr14278	Spov3_chr01	complement(33744155..33746776)	9.88316	-0.296615	-1.22826	0.124425	0.442736	1
Spiol01Chr33312	Spov3_chr01	33752441..33785391	0.0846649	0.267276	1.20353	0.783888	0.999951	1
Spiol01Chr16027	Spov3_chr01	complement(33770752..33772448)	0.188315	1.57849	2.98657	0.0961784	0.371156	1
Spiol01Chr16028	Spov3_chr01	complement(33772485..33783527)	0	#NUM!	#NUM!	#NUM!	#NUM!	#NUM!
Spiol01Chr16029	Spov3_chr01	complement(33795833..33798345)	0	#NUM!	#NUM!	#NUM!	#NUM!	#NUM!
Spiol01Chr16030	Spov3_chr01	complement(33837779..33849242)	8.86916	-0.211691	-1.15804	0.165567	0.53908	1
Spiol01Chr02288	Spov3_chr01	33888067..33891336	0	#NUM!	#NUM!	#NUM!	#NUM!	#NUM!
Spiol01Chr14279	Spov3_chr01	33894269..33898828	0	#NUM!	#NUM!	#NUM!	#NUM!	#NUM!
Spiol01Chr16031	Spov3_chr01	complement(33923879..33928038)	12.8747	-0.421876	-1.33967	0.0348328	0.175125	1
Spiol01Chr02291	Spov3_chr01	complement(33997426..34006035)	0.0407193	2.89472	7.43702	0.0180621	0.104716	1
Spiol01Chr02292	Spov3_chr01	34016620..34023602	0.0156723	-1.36394	-2.57387	0.298758	0.786852	1
Spiol01Chr14281	Spov3_chr01	complement(34061245..34061826)	6.02368	-0.384134	-1.30508	0.385327	0.915988	1
Spiol01Chr14282	Spov3_chr01	complement(34061997..34066930)	0.0157102	-1.41389	-2.66455	0.470421	0.996055	1
Spiol01Chr16032	Spov3_chr01	34071009..34072184	17.9823	-0.195552	-1.14516	0.35051	0.877977	1
Spiol01Chr16033	Spov3_chr01	complement(34234697..34235053)	0	#NUM!	#NUM!	#NUM!	#NUM!	#NUM!
Spiol01Chr14283	Spov3_chr01	complement(34297749..34302311)	0	#NUM!	#NUM!	#NUM!	#NUM!	#NUM!
Spiol01Chr14284	Spov3_chr01	complement(34310224..34311570)	56.0801	-0.793664	-1.73347	0.000256028	0.00309845	1
Spiol01Chr16034	Spov3_chr01	34343294..34352364	0	#NUM!	#NUM!	#NUM!	#NUM!	#NUM!
Spiol01Chr14285	Spov3_chr01	complement(34352336..34356545)	0.282355	-0.0293532	-1.02055	0.957804	0.999951	1
Spiol01Chr33313	Spov3_chr01	complement(34397880..34419263)	0	#NUM!	#NUM!	#NUM!	#NUM!	#NUM!
Spiol01Chr02293	Spov3_chr01	34454333..34455948	0	#NUM!	#NUM!	#NUM!	#NUM!	#NUM!
Spiol01Chr16036	Spov3_chr01	34500998..34503586	0	#NUM!	#NUM!	#NUM!	#NUM!	#NUM!
Spiol01Chr02294	Spov3_chr01	34512783..34513733	0	#NUM!	#NUM!	#NUM!	#NUM!	#NUM!
Spiol01Chr02295	Spov3_chr01	34513820..34514746	0	#NUM!	#NUM!	#NUM!	#NUM!	#NUM!
Spiol01Chr16035	Spov3_chr01	34514775..34515944	0	#NUM!	#NUM!	#NUM!	#NUM!	#NUM!
Spiol01Chr16037	Spov3_chr01	34516018..34516901	0	#NUM!	#NUM!	#NUM!	#NUM!	#NUM!
Spiol01Chr16038	Spov3_chr01	34541080..34544626	0	#NUM!	#NUM!	#NUM!	#NUM!	#NUM!
Spiol01Chr02296	Spov3_chr01	34545618..34551398	0	#NUM!	#NUM!	#NUM!	#NUM!	#NUM!
Spiol01Chr14286	Spov3_chr01	34580999..34583746	0.124334	-0.0992562	-1.07122	0.880539	0.999951	1
Spiol01Chr16039	Spov3_chr01	34650855..34652267	0	#NUM!	#NUM!	#NUM!	#NUM!	#NUM!
Spiol01Chr02297	Spov3_chr01	34652313..34652759	0	#NUM!	#NUM!	#NUM!	#NUM!	#NUM!
Spiol01Chr14287	Spov3_chr01	34656759..34660716	0.056252	-0.290705	-1.22324	0.779929	0.999951	1
Spiol01Chr14288	Spov3_chr01	34668234..34672568	0	#NUM!	#NUM!	#NUM!	#NUM!	#NUM!
Spiol01Chr14289	Spov3_chr01	34739951..34744041	1.19637	-2.06478	-4.1837	1.12702e-06	2.7604e-05	0.0393082
Spiol01Chr33314	Spov3_chr01	complement(34746808..34774643)	0	#NUM!	#NUM!	#NUM!	#NUM!	#NUM!
Spiol01Chr16040	Spov3_chr01	34825256..34828493	0	#NUM!	#NUM!	#NUM!	#NUM!	#NUM!
Spiol01Chr16041	Spov3_chr01	34866078..34866880	0	#NUM!	#NUM!	#NUM!	#NUM!	#NUM!
Spiol01Chr16042	Spov3_chr01	34921188..34925194	0	#NUM!	#NUM!	#NUM!	#NUM!	#NUM!
Spiol01Chr14291	Spov3_chr01	complement(34946219..34947561)	0.0135027	1.03535	2.0496	0.610001	0.999951	1
Spiol01Chr14290	Spov3_chr01	34956229..34958250	12.1957	0.0803501	1.05727	0.668293	0.999951	1
Spiol01Chr14292	Spov3_chr01	complement(34958467..34961597)	3.37345	-0.45256	-1.36847	0.0987325	0.378475	1
Spiol01Chr16043	Spov3_chr01	complement(34972422..34974797)	4.37814	-0.00938717	-1.00653	0.960637	0.999951	1
Spiol01Chr14293	Spov3_chr01	35070163..35071406	57.1694	-0.0968968	-1.06947	0.494018	0.999951	1
Spiol01Chr14294	Spov3_chr01	complement(35072064..35074969)	34.9397	0.0167139	1.01165	0.896358	0.999951	1
Spiol01Chr14295	Spov3_chr01	35291061..35297844	397.351	-0.0706538	-1.05019	0.622562	0.999951	1
Spiol01Chr16044	Spov3_chr01	complement(35308350..35309383)	6.73015	0.166734	1.12251	0.355998	0.886969	1
Spiol01Chr33315	Spov3_chr01	complement(35315347..35318295)	0	#NUM!	#NUM!	#NUM!	#NUM!	#NUM!
Spiol01Chr14296	Spov3_chr01	35324459..35327182	0	#NUM!	#NUM!	#NUM!	#NUM!	#NUM!
Spiol01Chr16045	Spov3_chr01	complement(35328676..35330811)	0	#NUM!	#NUM!	#NUM!	#NUM!	#NUM!
Spiol01Chr16046	Spov3_chr01	complement(35330836..35332736)	0.188714	1.67689	3.19737	0.198951	0.607248	1
Spiol01Chr16047	Spov3_chr01	35424030..35427126	0.113606	3.46575	11.0483	0.0639239	0.275207	1
Spiol01Chr16048	Spov3_chr01	complement(35440410..35442113)	0	#NUM!	#NUM!	#NUM!	#NUM!	#NUM!
Spiol01Chr14297	Spov3_chr01	complement(35499477..35512176)	5.74221	-0.0546337	-1.0386	0.731801	0.999951	1
Spiol01Chr14298	Spov3_chr01	complement(35516221..35518662)	1.47093	1.30141	2.46469	0.00159479	0.0144288	1
Spiol01Chr02299	Spov3_chr01	35583607..35590034	0.929523	-0.487183	-1.40171	0.116089	0.421679	1
Spiol01Chr16049	Spov3_chr01	complement(35630163..35633345)	2.81164	0.0571463	1.04041	0.868529	0.999951	1
Spiol01Chr16050	Spov3_chr01	complement(35634983..35635721)	0	#NUM!	#NUM!	#NUM!	#NUM!	#NUM!
Spiol01Chr14299	Spov3_chr01	complement(35681726..35686152)	10.738	0.293935	1.22598	0.116357	0.422342	1
Spiol01Chr16051	Spov3_chr01	complement(35698639..35703437)	0.00412013	-0.242096	-1.18271	0.87537	0.999951	1
Spiol01Chr16052	Spov3_chr01	complement(35801578..35807890)	0	#NUM!	#NUM!	#NUM!	#NUM!	#NUM!
Spiol01Chr02300	Spov3_chr01	35951635..35953396	107.883	1.00253	2.00351	1.70564e-12	1.41641e-10	5.94892e-08
Spiol01Chr16053	Spov3_chr01	complement(35975965..35977623)	0.612376	-0.285512	-1.21884	0.488106	0.999951	1
Spiol01Chr16054	Spov3_chr01	36032659..36035061	0.0611807	-2.08177	-4.23328	0.257832	0.715029	1
Spiol01Chr16055	Spov3_chr01	36116561..36120602	0	#NUM!	#NUM!	#NUM!	#NUM!	#NUM!
Spiol01Chr16056	Spov3_chr01	36120609..36121322	0	#NUM!	#NUM!	#NUM!	#NUM!	#NUM!
Spiol01Chr14300	Spov3_chr01	complement(36122269..36123999)	0.0161489	-1.41681	-2.66995	0.469506	0.996055	1
Spiol01Chr33316	Spov3_chr01	complement(36124453..36128682)	0	#NUM!	#NUM!	#NUM!	#NUM!	#NUM!
Spiol01Chr16057	Spov3_chr01	complement(36211457..36214564)	67.343	0.469531	1.38466	0.000827382	0.00832826	1
Spiol01Chr14301	Spov3_chr01	36354934..36356538	0	#NUM!	#NUM!	#NUM!	#NUM!	#NUM!
Spiol01Chr16059	Spov3_chr01	complement(36360874..36362586)	0	#NUM!	#NUM!	#NUM!	#NUM!	#NUM!
Spiol01Chr16058	Spov3_chr01	36381852..36383437	0	#NUM!	#NUM!	#NUM!	#NUM!	#NUM!
Spiol01Chr16060	Spov3_chr01	36422501..36426354	11.0469	-0.6661	-1.58678	0.00123697	0.0116445	1
Spiol01Chr16061	Spov3_chr01	36469347..36472576	0.045662	-2.88072	-7.36519	0.0994567	0.379104	1
Spiol01Chr02301	Spov3_chr01	36472675..36473277	0.067187	-2.08379	-4.23919	0.257416	0.715029	1
Spiol01Chr16062	Spov3_chr01	36490570..36492640	0.00917209	-0.242109	-1.18272	0.875362	0.999951	1
Spiol01Chr16063	Spov3_chr01	36492662..36495931	0	#NUM!	#NUM!	#NUM!	#NUM!	#NUM!
Spiol01Chr14302	Spov3_chr01	complement(36506947..36512645)	0	#NUM!	#NUM!	#NUM!	#NUM!	#NUM!
Spiol01Chr14303	Spov3_chr01	complement(36675478..36679794)	0	#NUM!	#NUM!	#NUM!	#NUM!	#NUM!
Spiol01Chr16064	Spov3_chr01	complement(36689983..36693277)	1.14131	-0.463181	-1.37858	0.326154	0.835152	1
Spiol01Chr16065	Spov3_chr01	complement(36725146..36729459)	0	#NUM!	#NUM!	#NUM!	#NUM!	#NUM!
Spiol01Chr14305	Spov3_chr01	36788906..36789067	10.1189	-0.540037	-1.45401	0.0911233	0.357141	1
Spiol01Chr14306	Spov3_chr01	36817339..36823054	239.147	-0.539466	-1.45343	0.000127943	0.00171169	1
Spiol01Chr14304	Spov3_chr01	complement(36824298..36836587)	17.1859	-0.0664279	-1.04712	0.668344	0.999951	1
Spiol01Chr14308	Spov3_chr01	37020007..37026966	10.1623	0.381077	1.30231	0.0256789	0.138108	1
Spiol01Chr33317	Spov3_chr01	37109189..37112490	0	#NUM!	#NUM!	#NUM!	#NUM!	#NUM!
Spiol01Chr33318	Spov3_chr01	37113523..37115012	0.0321257	-2.08375	-4.23908	0.257426	0.715029	1
Spiol01Chr02302	Spov3_chr01	complement(37152768..37153379)	0	#NUM!	#NUM!	#NUM!	#NUM!	#NUM!
Spiol01Chr02303	Spov3_chr01	complement(37153423..37154172)	0	#NUM!	#NUM!	#NUM!	#NUM!	#NUM!
Spiol01Chr14309	Spov3_chr01	complement(37236071..37239423)	0	#NUM!	#NUM!	#NUM!	#NUM!	#NUM!
Spiol01Chr16066	Spov3_chr01	37329656..37330125	0	#NUM!	#NUM!	#NUM!	#NUM!	#NUM!
Spiol01Chr16067	Spov3_chr01	37330176..37339106	0	#NUM!	#NUM!	#NUM!	#NUM!	#NUM!
Spiol01Chr16068	Spov3_chr01	37339248..37339614	0	#NUM!	#NUM!	#NUM!	#NUM!	#NUM!
Spiol01Chr02304	Spov3_chr01	37376442..37376900	10.8571	-0.839868	-1.78989	0.000222043	0.00274333	1
Spiol01Chr16069	Spov3_chr01	37376907..37381787	9.18556	-0.801287	-1.74266	1.41199e-09	6.73701e-08	4.92475e-05
Spiol01Chr14310	Spov3_chr01	37399548..37402590	27.5294	0.000302436	1.00021	0.998656	0.999951	1
Spiol01Chr14311	Spov3_chr01	37560959..37563973	0	#NUM!	#NUM!	#NUM!	#NUM!	#NUM!
Spiol01Chr02305	Spov3_chr01	37565188..37566321	0	#NUM!	#NUM!	#NUM!	#NUM!	#NUM!
Spiol01Chr02306	Spov3_chr01	37566420..37569483	0.0134935	-2.08177	-4.23328	0.257832	0.715029	1
Spiol01Chr14312	Spov3_chr01	complement(37668290..37675424)	0	#NUM!	#NUM!	#NUM!	#NUM!	#NUM!
Spiol01Chr02307	Spov3_chr01	complement(37677276..37679486)	0	#NUM!	#NUM!	#NUM!	#NUM!	#NUM!
Spiol01Chr14313	Spov3_chr01	complement(37679547..37682769)	0	#NUM!	#NUM!	#NUM!	#NUM!	#NUM!
Spiol01Chr14314	Spov3_chr01	complement(37684151..37691059)	1.03704	0.26199	1.19913	0.417447	0.968581	1
Spiol01Chr16070	Spov3_chr01	37726459..37728971	0.0183135	-0.242082	-1.1827	0.875375	0.999951	1
Spiol01Chr02308	Spov3_chr01	complement(37733413..37734793)	0	#NUM!	#NUM!	#NUM!	#NUM!	#NUM!
Spiol01Chr14315	Spov3_chr01	complement(37807503..37813076)	0	#NUM!	#NUM!	#NUM!	#NUM!	#NUM!
Spiol01Chr16071	Spov3_chr01	complement(37923545..37932809)	0.00762111	1.67429	3.19162	0.384467	0.915988	1
Spiol01Chr14316	Spov3_chr01	complement(37934171..37938869)	0.00392448	1.03533	2.04959	0.610006	0.999951	1
Spiol01Chr16072	Spov3_chr01	complement(37939521..37941978)	0	#NUM!	#NUM!	#NUM!	#NUM!	#NUM!
Spiol01Chr16073	Spov3_chr01	complement(37943544..37962426)	0.0328798	-1.41389	-2.66455	0.470421	0.996055	1
Spiol01Chr16075	Spov3_chr01	37984231..37994283	0	#NUM!	#NUM!	#NUM!	#NUM!	#NUM!
Spiol01Chr16076	Spov3_chr01	complement(37995951..37996969)	0	#NUM!	#NUM!	#NUM!	#NUM!	#NUM!
Spiol01Chr16077	Spov3_chr01	complement(38045234..38045833)	0.0339391	1.03535	2.0496	0.610001	0.999951	1
Spiol01Chr16078	Spov3_chr01	38078115..38086475	0	#NUM!	#NUM!	#NUM!	#NUM!	#NUM!
Spiol01Chr16079	Spov3_chr01	38091650..38091796	0	#NUM!	#NUM!	#NUM!	#NUM!	#NUM!
Spiol01Chr16080	Spov3_chr01	38091886..38093026	0.340326	-2.76657	-6.80487	0.00170755	0.0152708	1
Spiol01Chr33319	Spov3_chr01	complement(38146232..38153896)	0	#NUM!	#NUM!	#NUM!	#NUM!	#NUM!
Spiol01Chr14317	Spov3_chr01	complement(38180591..38188959)	7.17451	0.241793	1.18246	0.208756	0.628594	1
Spiol01Chr02310	Spov3_chr01	38253057..38254378	0	#NUM!	#NUM!	#NUM!	#NUM!	#NUM!
Spiol01Chr14318	Spov3_chr01	38299441..38301420	5.77526	1.69662	3.2414	9.05816e-06	0.000173113	0.31593
Spiol01Chr16081	Spov3_chr01	38303175..38306515	0.892162	-4.30991	-19.8341	0.0141967	0.0865814	1
Spiol01Chr14319	Spov3_chr01	38313583..38317014	0	#NUM!	#NUM!	#NUM!	#NUM!	#NUM!
Spiol01Chr14320	Spov3_chr01	38317386..38323476	0.47443	6.09476	68.3449	0.000599658	0.00634939	1
Spiol01Chr16082	Spov3_chr01	complement(38393355..38395237)	0	#NUM!	#NUM!	#NUM!	#NUM!	#NUM!
Spiol01Chr02311	Spov3_chr01	38407778..38411137	0	#NUM!	#NUM!	#NUM!	#NUM!	#NUM!
Spiol01Chr33320	Spov3_chr01	complement(38413144..38415929)	1.29633	1.61576	3.06473	0.029123	0.152309	1
Spiol01Chr02312	Spov3_chr01	complement(38569610..38574110)	0	#NUM!	#NUM!	#NUM!	#NUM!	#NUM!
Spiol01Chr16084	Spov3_chr01	complement(38574204..38574819)	0	#NUM!	#NUM!	#NUM!	#NUM!	#NUM!
Spiol01Chr16085	Spov3_chr01	complement(38574825..38575738)	0	#NUM!	#NUM!	#NUM!	#NUM!	#NUM!
Spiol01Chr16083	Spov3_chr01	complement(38575820..38577441)	0.0187707	-1.41684	-2.67	0.469496	0.996055	1
Spiol01Chr14321	Spov3_chr01	complement(38598049..38599566)	0	#NUM!	#NUM!	#NUM!	#NUM!	#NUM!
Spiol01Chr14322	Spov3_chr01	complement(38600184..38602129)	0	#NUM!	#NUM!	#NUM!	#NUM!	#NUM!
Spiol01Chr16086	Spov3_chr01	38602829..38614119	0.0123379	1.03238	2.0454	0.611026	0.999951	1
Spiol01Chr33321	Spov3_chr01	38666959..38667458	0.0465169	-0.240018	-1.18101	0.876448	0.999951	1
Spiol01Chr14323	Spov3_chr01	complement(38700797..38701299)	1.18971	1.62613	3.08683	0.0180995	0.104898	1
Spiol01Chr16087	Spov3_chr01	38912101..38914220	2.33576	-0.49213	-1.40652	0.185369	0.577877	1
Spiol01Chr14324	Spov3_chr01	complement(38941397..38947065)	83.2742	-0.124885	-1.09042	0.376189	0.915988	1
Spiol01Chr14325	Spov3_chr01	39014101..39022542	6.98413	-0.319293	-1.24772	0.0265544	0.141724	1
Spiol01Chr16088	Spov3_chr01	39091821..39093713	0.386709	1.87457	3.66692	0.149256	0.504579	1
Spiol01Chr02313	Spov3_chr01	complement(39112798..39122696)	0	#NUM!	#NUM!	#NUM!	#NUM!	#NUM!
Spiol01Chr14326	Spov3_chr01	complement(39136785..39138121)	72.0847	2.14721	4.4297	0	0	0
Spiol01Chr16089	Spov3_chr01	39220173..39222153	0.0104952	1.03238	2.0454	0.611026	0.999951	1
Spiol01Chr14327	Spov3_chr01	complement(39262704..39263649)	71.4197	-0.326957	-1.25436	0.0820487	0.329993	1
Spiol01Chr02314	Spov3_chr01	39393894..39394512	0.698856	1.19838	2.29482	0.14	0.481503	1
Spiol01Chr02315	Spov3_chr01	39394551..39395814	0.280693	-0.309643	-1.2394	0.639793	0.999951	1
Spiol01Chr02316	Spov3_chr01	39396279..39396975	0.400299	0.62985	1.5474	0.339596	0.857982	1
Spiol01Chr14328	Spov3_chr01	39397491..39403607	4.92202	0.166855	1.12261	0.365191	0.897958	1
Spiol01Chr14329	Spov3_chr01	39545164..39546999	5.10346	-0.657361	-1.5772	0.0202598	0.11473	1
Spiol01Chr16090	Spov3_chr01	complement(39548379..39553293)	9.36824	-0.537887	-1.45184	0.0061795	0.0441114	1
Spiol01Chr14330	Spov3_chr01	39554725..39556720	9.68008	-1.78114	-3.43698	9.23961e-12	6.8712e-10	3.22259e-07
Spiol01Chr16091	Spov3_chr01	39562146..39562924	0	#NUM!	#NUM!	#NUM!	#NUM!	#NUM!
Spiol01Chr16092	Spov3_chr01	39576383..39578311	0	#NUM!	#NUM!	#NUM!	#NUM!	#NUM!
Spiol01Chr16093	Spov3_chr01	complement(39581763..39590005)	0.0910153	1.20873	2.31135	0.257982	0.715029	1
Spiol01Chr16094	Spov3_chr01	complement(39656823..39660376)	10.7375	-0.107332	-1.07723	0.533109	0.999951	1
Spiol01Chr02317	Spov3_chr01	39829401..39836454	0	#NUM!	#NUM!	#NUM!	#NUM!	#NUM!
Spiol01Chr14331	Spov3_chr01	39840615..39842751	2.42625	-0.32295	-1.25089	0.336335	0.852438	1
Spiol01Chr33323	Spov3_chr01	40014000..40025158	0	#NUM!	#NUM!	#NUM!	#NUM!	#NUM!
Spiol01Chr02321	Spov3_chr01	40043532..40045475	0	#NUM!	#NUM!	#NUM!	#NUM!	#NUM!
Spiol01Chr14336	Spov3_chr01	40045499..40052071	0.00483723	-1.41684	-2.67001	0.469495	0.996055	1
Spiol01Chr14337	Spov3_chr01	40186357..40189935	62.3765	-0.788487	-1.72726	5.89051e-05	0.00087537	1
Spiol01Chr16097	Spov3_chr01	complement(40194108..40200606)	11.3973	-0.00679444	-1.00472	0.968614	0.999951	1
Spiol01Chr02322	Spov3_chr01	40215951..40217255	0	#NUM!	#NUM!	#NUM!	#NUM!	#NUM!
Spiol01Chr14338	Spov3_chr01	complement(40218219..40230952)	6.02603	1.43025	2.69494	1.24541e-06	3.00814e-05	0.0434375
Spiol01Chr16096	Spov3_chr01	40231668..40238098	0.501575	-0.081276	-1.05795	0.903134	0.999951	1
Spiol01Chr14339	Spov3_chr01	complement(40274286..40282156)	5.09115	0.654481	1.57405	0.0123162	0.077497	1
Spiol01Chr33324	Spov3_chr01	40354309..40360074	4.06156	-0.0504891	-1.03562	0.898318	0.999951	1
Spiol01Chr16099	Spov3_chr01	complement(40380854..40381570)	0	#NUM!	#NUM!	#NUM!	#NUM!	#NUM!
Spiol01Chr14340	Spov3_chr01	40397645..40399139	0	#NUM!	#NUM!	#NUM!	#NUM!	#NUM!
Spiol01Chr16098	Spov3_chr01	40476438..40477512	0	#NUM!	#NUM!	#NUM!	#NUM!	#NUM!
Spiol01Chr33327	Spov3_chr01	complement(40526060..40527540)	4.41081	0.21902	1.16394	0.50061	0.999951	1
Spiol01Chr33325	Spov3_chr01	complement(40546462..40553036)	0	#NUM!	#NUM!	#NUM!	#NUM!	#NUM!
Spiol01Chr33326	Spov3_chr01	40574227..40577889	0	#NUM!	#NUM!	#NUM!	#NUM!	#NUM!
Spiol01Chr02323	Spov3_chr01	40578576..40579163	0	#NUM!	#NUM!	#NUM!	#NUM!	#NUM!
Spiol01Chr16102	Spov3_chr01	complement(40582755..40588830)	0	#NUM!	#NUM!	#NUM!	#NUM!	#NUM!
Spiol01Chr16100	Spov3_chr01	40597741..40600437	0	#NUM!	#NUM!	#NUM!	#NUM!	#NUM!
Spiol01Chr16101	Spov3_chr01	40620370..40621018	0	#NUM!	#NUM!	#NUM!	#NUM!	#NUM!
Spiol01Chr14341	Spov3_chr01	40632873..40637529	51.035	-0.427742	-1.34513	0.00228257	0.0195038	1
Spiol01Chr14342	Spov3_chr01	40681002..40681582	0	#NUM!	#NUM!	#NUM!	#NUM!	#NUM!
Spiol01Chr33328	Spov3_chr01	40684443..40709212	0	#NUM!	#NUM!	#NUM!	#NUM!	#NUM!
Spiol01Chr16103	Spov3_chr01	complement(40734727..40759467)	0	#NUM!	#NUM!	#NUM!	#NUM!	#NUM!
Spiol01Chr02324	Spov3_chr01	complement(40759543..40760631)	0	#NUM!	#NUM!	#NUM!	#NUM!	#NUM!
Spiol01Chr14343	Spov3_chr01	40782054..40784468	0.34447	1.68058	3.20556	0.00945298	0.062657	1
Spiol01Chr16104	Spov3_chr01	40968861..40973298	2.45802	-0.0911928	-1.06525	0.774701	0.999951	1
Spiol01Chr16105	Spov3_chr01	complement(40980661..40982373)	0	#NUM!	#NUM!	#NUM!	#NUM!	#NUM!
Spiol01Chr16108	Spov3_chr01	complement(41107935..41108675)	0	#NUM!	#NUM!	#NUM!	#NUM!	#NUM!
Spiol01Chr16109	Spov3_chr01	complement(41108813..41110215)	0	#NUM!	#NUM!	#NUM!	#NUM!	#NUM!
Spiol01Chr14346	Spov3_chr01	41172733..41174725	0	#NUM!	#NUM!	#NUM!	#NUM!	#NUM!
Spiol01Chr14347	Spov3_chr01	41185485..41187494	0	#NUM!	#NUM!	#NUM!	#NUM!	#NUM!
Spiol01Chr14348	Spov3_chr01	41193629..41196196	0.342818	-1.34243	-2.53578	0.0141455	0.0863131	1
Spiol01Chr14349	Spov3_chr01	complement(41228993..41233196)	1.99761	2.48594	5.60201	0.000141211	0.00186065	1
Spiol01Chr16111	Spov3_chr01	complement(41292794..41293366)	0	#NUM!	#NUM!	#NUM!	#NUM!	#NUM!
Spiol01Chr16112	Spov3_chr01	complement(41293389..41294783)	0	#NUM!	#NUM!	#NUM!	#NUM!	#NUM!
Spiol01Chr14351	Spov3_chr01	complement(41333668..41335081)	0	#NUM!	#NUM!	#NUM!	#NUM!	#NUM!
Spiol01Chr33329	Spov3_chr01	complement(41335872..41339875)	0.0654902	-3.35749	-10.2496	0.0737162	0.305121	1
Spiol01Chr16110	Spov3_chr01	41361710..41374036	0.0305659	2.07345	4.20892	0.275268	0.744134	1
Spiol01Chr02327	Spov3_chr01	41374058..41374417	0	#NUM!	#NUM!	#NUM!	#NUM!	#NUM!
Spiol01Chr02328	Spov3_chr01	41375512..41377124	0.205058	-0.745196	-1.6762	0.43968	0.996055	1
Spiol01Chr14350	Spov3_chr01	41378493..41383004	0	#NUM!	#NUM!	#NUM!	#NUM!	#NUM!
Spiol01Chr16113	Spov3_chr01	41386960..41389891	0.602966	-2.7775	-6.85661	0.0160443	0.0953797	1
Spiol01Chr14352	Spov3_chr01	41391343..41395032	0	#NUM!	#NUM!	#NUM!	#NUM!	#NUM!
Spiol01Chr16115	Spov3_chr01	complement(41399779..41400179)	0.0835695	-1.41389	-2.66455	0.470421	0.996055	1
Spiol01Chr02329	Spov3_chr01	41457471..41458115	0	#NUM!	#NUM!	#NUM!	#NUM!	#NUM!
Spiol01Chr02330	Spov3_chr01	41458200..41458565	0	#NUM!	#NUM!	#NUM!	#NUM!	#NUM!
Spiol01Chr16114	Spov3_chr01	41474848..41479441	0	#NUM!	#NUM!	#NUM!	#NUM!	#NUM!
Spiol01Chr14353	Spov3_chr01	41570598..41575942	10.6263	2.01682	4.0469	1.52721e-08	5.92504e-07	0.000532661
Spiol01Chr16117	Spov3_chr01	complement(41573944..41591585)	12.853	-0.0867091	-1.06195	0.61322	0.999951	1
Spiol01Chr14354	Spov3_chr01	41597765..41601242	0.615336	0.910236	1.87935	0.03566	0.178412	1
Spiol01Chr16116	Spov3_chr01	41650703..41651186	0	#NUM!	#NUM!	#NUM!	#NUM!	#NUM!
Spiol01Chr02331	Spov3_chr01	complement(41696746..41705366)	2.38842	-0.0543824	-1.03841	0.785335	0.999951	1
Spiol01Chr16118	Spov3_chr01	41777441..41778059	0	#NUM!	#NUM!	#NUM!	#NUM!	#NUM!
Spiol01Chr14355	Spov3_chr01	complement(41788650..41792288)	36.6203	-0.612879	-1.52931	7.86444e-07	2.00949e-05	0.0274296
Spiol01Chr16119	Spov3_chr01	41834421..41835929	0	#NUM!	#NUM!	#NUM!	#NUM!	#NUM!
Spiol01Chr16120	Spov3_chr01	complement(41858805..41860231)	0.0681786	-1.41684	-2.67	0.469496	0.996055	1
Spiol01Chr16121	Spov3_chr01	complement(41873954..41874883)	0	#NUM!	#NUM!	#NUM!	#NUM!	#NUM!
Spiol01Chr16122	Spov3_chr01	41898016..41901708	4.20135	-0.0669209	-1.04748	0.803	0.999951	1
Spiol01Chr16123	Spov3_chr01	complement(41912978..41917599)	0.185003	-3.99785	-15.9762	0.0268559	0.143005	1
Spiol01Chr02332	Spov3_chr01	42036087..42037893	0.0545193	-2.86616	-7.29124	0.109038	0.40359	1
Spiol01Chr16125	Spov3_chr01	42037973..42039412	0.0425568	-2.53323	-5.78865	0.155298	0.514807	1
Spiol01Chr16126	Spov3_chr01	42087959..42089721	0	#NUM!	#NUM!	#NUM!	#NUM!	#NUM!
Spiol01Chr16127	Spov3_chr01	complement(42158904..42160187)	0	#NUM!	#NUM!	#NUM!	#NUM!	#NUM!
Spiol01Chr02333	Spov3_chr01	complement(42294591..42295016)	0	#NUM!	#NUM!	#NUM!	#NUM!	#NUM!
Spiol01Chr16128	Spov3_chr01	complement(42295298..42296965)	0.0110404	-1.41389	-2.66455	0.470421	0.996055	1
Spiol01Chr33330	Spov3_chr01	42372045..42374430	0	#NUM!	#NUM!	#NUM!	#NUM!	#NUM!
Spiol01Chr16129	Spov3_chr01	42521536..42522140	0.0510571	1.03243	2.04547	0.611006	0.999951	1
Spiol01Chr14356	Spov3_chr01	complement(42535158..42545155)	0.075242	2.955	7.75432	0.111265	0.408837	1
Spiol01Chr16130	Spov3_chr01	42574041..42579935	0	#NUM!	#NUM!	#NUM!	#NUM!	#NUM!
Spiol01Chr16131	Spov3_chr01	complement(42593752..42594562)	0	#NUM!	#NUM!	#NUM!	#NUM!	#NUM!
Spiol01Chr14357	Spov3_chr01	42703589..42705189	0	#NUM!	#NUM!	#NUM!	#NUM!	#NUM!
Spiol01Chr14358	Spov3_chr01	42732583..42738036	3.65235	-0.570737	-1.48528	0.0300007	0.155744	1
Spiol01Chr16132	Spov3_chr01	complement(42870309..42878413)	0.11193	-0.832012	-1.78017	0.281963	0.756718	1
Spiol01Chr16133	Spov3_chr01	complement(42893331..42893750)	0	#NUM!	#NUM!	#NUM!	#NUM!	#NUM!
Spiol01Chr14359	Spov3_chr01	complement(42899121..42899581)	4.57634	1.9459	3.85277	0.00372066	0.0290897	1
Spiol01Chr14360	Spov3_chr01	complement(42984075..42989066)	3.64755	0.437245	1.35402	0.0175036	0.102242	1
Spiol01Chr16135	Spov3_chr01	complement(43007868..43016395)	0	#NUM!	#NUM!	#NUM!	#NUM!	#NUM!
Spiol01Chr14361	Spov3_chr01	complement(43151744..43153298)	12.6884	-0.0652615	-1.04627	0.726777	0.999951	1
Spiol01Chr02334	Spov3_chr01	43350139..43350627	2.65131	-0.280279	-1.21443	0.402342	0.943197	1
Spiol01Chr16136	Spov3_chr01	43350720..43352528	2.06781	-0.0665433	-1.0472	0.804091	0.999951	1
Spiol01Chr14362	Spov3_chr01	43352615..43354154	2.10743	0.0139768	1.00974	0.959131	0.999951	1
Spiol01Chr14363	Spov3_chr01	43354233..43366810	41.5624	0.16214	1.11895	0.24822	0.714426	1
Spiol01Chr33333	Spov3_chr01	43380208..43381476	0	#NUM!	#NUM!	#NUM!	#NUM!	#NUM!
Spiol01Chr02335	Spov3_chr01	43514856..43525887	0.00975484	-2.07958	-4.22683	0.258377	0.715029	1
Spiol01Chr16137	Spov3_chr01	complement(43530176..43534275)	8.60266	-0.216024	-1.16153	0.304725	0.795577	1
Spiol01Chr02336	Spov3_chr01	43585715..43588177	0.00785514	1.03533	2.04959	0.610006	0.999951	1
Spiol01Chr16140	Spov3_chr01	complement(43588476..43591777)	0.0791281	-2.12225	-4.35373	0.061585	0.267592	1
Spiol01Chr16138	Spov3_chr01	43600380..43607236	0.0492889	2.1125	4.3244	0.259477	0.715029	1
Spiol01Chr16141	Spov3_chr01	complement(43625634..43627667)	0	#NUM!	#NUM!	#NUM!	#NUM!	#NUM!
Spiol01Chr16142	Spov3_chr01	complement(43627684..43629773)	0.0282454	-1.41684	-2.67	0.469496	0.996055	1
Spiol01Chr14364	Spov3_chr01	43656463..43657285	0.0639607	-1.4139	-2.66456	0.470419	0.996055	1
Spiol01Chr16139	Spov3_chr01	43677347..43679881	138.828	-0.766466	-1.7011	0.000350684	0.0040608	1
Spiol01Chr02337	Spov3_chr01	complement(43687927..43691388)	5.19168	0.222042	1.16638	0.437397	0.996055	1
Spiol01Chr14365	Spov3_chr01	complement(43741974..43745951)	111.427	0.508964	1.42303	0.000174285	0.00222664	1
Spiol01Chr16143	Spov3_chr01	43844651..43847778	0	#NUM!	#NUM!	#NUM!	#NUM!	#NUM!
Spiol01Chr14366	Spov3_chr01	complement(43899607..43901352)	2.58245	-0.0109623	-1.00763	0.970246	0.999951	1
Spiol01Chr14367	Spov3_chr01	complement(43904507..43909791)	16.2281	-0.0258329	-1.01807	0.866899	0.999951	1
Spiol01Chr16146	Spov3_chr01	44075217..44077744	0	#NUM!	#NUM!	#NUM!	#NUM!	#NUM!
Spiol01Chr14370	Spov3_chr01	complement(44078057..44079609)	0.130112	1.01407	2.0196	0.307148	0.800232	1
Spiol01Chr02339	Spov3_chr01	complement(44079678..44080178)	0.0899573	0.170497	1.12545	0.882044	0.999951	1
Spiol01Chr14371	Spov3_chr01	complement(44083775..44097064)	27.8616	-0.137226	-1.09979	0.375145	0.915691	1
Spiol01Chr16147	Spov3_chr01	complement(44126662..44127305)	0	#NUM!	#NUM!	#NUM!	#NUM!	#NUM!
Spiol01Chr33334	Spov3_chr01	44149481..44153179	0	#NUM!	#NUM!	#NUM!	#NUM!	#NUM!
Spiol01Chr16148	Spov3_chr01	complement(44180451..44206787)	3.61394	0.00785505	1.00546	0.965556	0.999951	1
Spiol01Chr14373	Spov3_chr01	complement(44267187..44271666)	0	#NUM!	#NUM!	#NUM!	#NUM!	#NUM!
Spiol01Chr14372	Spov3_chr01	44272428..44275642	0.893842	2.19771	4.58752	3.84791e-05	0.000608099	1
Spiol01Chr16149	Spov3_chr01	complement(44379597..44386399)	19.6406	-0.176307	-1.12999	0.217096	0.647225	1
Spiol01Chr16150	Spov3_chr01	complement(44488822..44490154)	0.0619447	-2.53815	-5.80843	0.154498	0.514458	1
Spiol01Chr14374	Spov3_chr01	complement(44492220..44493553)	0.199173	0.050432	1.03557	0.950235	0.999951	1
Spiol01Chr16151	Spov3_chr01	44660735..44665652	25.969	-0.508783	-1.42285	6.44662e-05	0.000947915	1
Spiol01Chr14375	Spov3_chr01	complement(44691870..44692614)	5.15304	-0.588398	-1.50358	0.0793248	0.321864	1
Spiol01Chr33335	Spov3_chr01	44738540..44750960	35.2654	-0.329353	-1.25645	0.0144199	0.0875894	1
Spiol01Chr14376	Spov3_chr01	complement(44751526..44751889)	4.23243	0.450228	1.36626	0.35283	0.881962	1
Spiol01Chr14377	Spov3_chr01	complement(44762321..44777595)	0.718499	1.05063	2.07143	0.00149191	0.0136431	1
Spiol01Chr14380	Spov3_chr01	45007635..45009456	0	#NUM!	#NUM!	#NUM!	#NUM!	#NUM!
Spiol01Chr14381	Spov3_chr01	45088712..45090612	0	#NUM!	#NUM!	#NUM!	#NUM!	#NUM!
Spiol01Chr16154	Spov3_chr01	45109823..45114435	84.2751	0.399364	1.31893	0.00384323	0.0298473	1
Spiol01Chr16155	Spov3_chr01	complement(45275567..45275930)	0	#NUM!	#NUM!	#NUM!	#NUM!	#NUM!
Spiol01Chr14382	Spov3_chr01	complement(45276014..45278105)	0.0168361	1.03238	2.0454	0.611026	0.999951	1
Spiol01Chr14383	Spov3_chr01	complement(45285670..45290159)	6.56092	0.815179	1.75952	1.15316e-05	0.000212805	0.402201
Spiol01Chr02340	Spov3_chr01	45306589..45309587	0	#NUM!	#NUM!	#NUM!	#NUM!	#NUM!
Spiol01Chr16156	Spov3_chr01	complement(45318463..45320342)	0	#NUM!	#NUM!	#NUM!	#NUM!	#NUM!
Spiol01Chr16157	Spov3_chr01	complement(45363413..45366443)	0.00751597	-1.41681	-2.66995	0.469506	0.996055	1
Spiol01Chr16158	Spov3_chr01	complement(45371007..45371395)	0	#NUM!	#NUM!	#NUM!	#NUM!	#NUM!
Spiol01Chr14384	Spov3_chr01	complement(45376079..45377934)	0	#NUM!	#NUM!	#NUM!	#NUM!	#NUM!
Spiol01Chr33336	Spov3_chr01	complement(45377965..45378630)	0	#NUM!	#NUM!	#NUM!	#NUM!	#NUM!
Spiol01Chr14385	Spov3_chr01	complement(45400391..45418230)	10.1731	0.82785	1.77504	1.50191e-07	4.59104e-06	0.00523837
Spiol01Chr16160	Spov3_chr01	complement(45436183..45452874)	7.18006	1.03277	2.04595	2.95548e-05	0.000484177	1
Spiol01Chr16159	Spov3_chr01	45469753..45471374	0	#NUM!	#NUM!	#NUM!	#NUM!	#NUM!
Spiol01Chr16161	Spov3_chr01	complement(45757156..45757772)	0	#NUM!	#NUM!	#NUM!	#NUM!	#NUM!
Spiol01Chr16162	Spov3_chr01	complement(45757778..45758279)	0	#NUM!	#NUM!	#NUM!	#NUM!	#NUM!
Spiol01Chr16163	Spov3_chr01	45777284..45794594	0.22935	-0.421521	-1.33934	0.414607	0.963594	1
Spiol01Chr02341	Spov3_chr01	45824141..45825611	0.0288365	1.67014	3.18246	0.385645	0.915988	1
Spiol01Chr16164	Spov3_chr01	complement(45878096..45880020)	0	#NUM!	#NUM!	#NUM!	#NUM!	#NUM!
Spiol01Chr16165	Spov3_chr01	complement(45880060..45881673)	0	#NUM!	#NUM!	#NUM!	#NUM!	#NUM!
Spiol01Chr16167	Spov3_chr01	complement(45881691..45885320)	0	#NUM!	#NUM!	#NUM!	#NUM!	#NUM!
Spiol01Chr14386	Spov3_chr01	complement(45885363..45887148)	0	#NUM!	#NUM!	#NUM!	#NUM!	#NUM!
Spiol01Chr16166	Spov3_chr01	complement(45887185..45887941)	0	#NUM!	#NUM!	#NUM!	#NUM!	#NUM!
Spiol01Chr16168	Spov3_chr01	45945939..45947663	0	#NUM!	#NUM!	#NUM!	#NUM!	#NUM!
Spiol01Chr14387	Spov3_chr01	complement(46140819..46146203)	47.3539	-0.0612031	-1.04334	0.651149	0.999951	1
Spiol01Chr14388	Spov3_chr01	complement(46193964..46202941)	11.9906	-0.0614699	-1.04353	0.738331	0.999951	1
Spiol01Chr02342	Spov3_chr01	complement(46204797..46206483)	0	#NUM!	#NUM!	#NUM!	#NUM!	#NUM!
Spiol01Chr16170	Spov3_chr01	complement(46278959..46282278)	0	#NUM!	#NUM!	#NUM!	#NUM!	#NUM!
Spiol01Chr14389	Spov3_chr01	46340660..46344711	2.43864	0.623414	1.54052	0.0369589	0.183104	1
Spiol01Chr14390	Spov3_chr01	complement(46345873..46355807)	18.276	0.400855	1.32029	0.0123889	0.0778562	1
Spiol01Chr16171	Spov3_chr01	46436885..46437616	0.148405	-0.536791	-1.45074	0.61449	0.999951	1
Spiol01Chr16172	Spov3_chr01	46615335..46616439	0	#NUM!	#NUM!	#NUM!	#NUM!	#NUM!
Spiol01Chr16173	Spov3_chr01	46616495..46616929	0	#NUM!	#NUM!	#NUM!	#NUM!	#NUM!
Spiol01Chr14391	Spov3_chr01	complement(46627090..46627685)	0	#NUM!	#NUM!	#NUM!	#NUM!	#NUM!
Spiol01Chr16174	Spov3_chr01	46636666..46638713	0	#NUM!	#NUM!	#NUM!	#NUM!	#NUM!
Spiol01Chr02343	Spov3_chr01	complement(46690650..46692503)	0	#NUM!	#NUM!	#NUM!	#NUM!	#NUM!
Spiol01Chr14392	Spov3_chr01	46742252..46742760	0	#NUM!	#NUM!	#NUM!	#NUM!	#NUM!
Spiol01Chr14393	Spov3_chr01	46771419..46779718	7.11622	0.185022	1.13683	0.316079	0.816064	1
Spiol01Chr14394	Spov3_chr01	46780651..46782262	0.0166943	-1.41684	-2.67001	0.469495	0.996055	1
Spiol01Chr14395	Spov3_chr01	complement(46782747..46785862)	0.0557389	-2.22069	-4.66116	0.0671871	0.285914	1
Spiol01Chr16175	Spov3_chr01	46817333..46819231	0	#NUM!	#NUM!	#NUM!	#NUM!	#NUM!
Spiol01Chr14396	Spov3_chr01	46881376..46891737	12.5336	0.697689	1.62191	0.000280688	0.00334809	1
Spiol01Chr14397	Spov3_chr01	46897430..46899233	1.07951	0.373663	1.29564	0.534498	0.999951	1
Spiol01Chr14398	Spov3_chr01	46981436..46984410	3.637	0.706001	1.63128	0.0133263	0.0823229	1
Spiol01Chr02344	Spov3_chr01	complement(47009362..47011752)	0	#NUM!	#NUM!	#NUM!	#NUM!	#NUM!
Spiol01Chr14402	Spov3_chr01	complement(47012159..47015837)	0.0088935	1.67232	3.18726	0.384987	0.915988	1
Spiol01Chr14401	Spov3_chr01	47020421..47025807	8.37691	0.269367	1.20528	0.113531	0.415023	1
Spiol01Chr16176	Spov3_chr01	47155856..47156114	0	#NUM!	#NUM!	#NUM!	#NUM!	#NUM!
Spiol01Chr16177	Spov3_chr01	47171306..47171564	0	#NUM!	#NUM!	#NUM!	#NUM!	#NUM!
Spiol01Chr14403	Spov3_chr01	complement(47188299..47191274)	3.63446	0.527802	1.44173	0.0566521	0.251304	1
Spiol01Chr16178	Spov3_chr01	47242305..47243469	0	#NUM!	#NUM!	#NUM!	#NUM!	#NUM!
Spiol01Chr16179	Spov3_chr01	47250533..47256554	0.735195	-0.112303	-1.08095	0.807527	0.999951	1
Spiol01Chr16180	Spov3_chr01	complement(47333926..47338308)	0.0211897	1.67235	3.18734	0.384976	0.915988	1
Spiol01Chr16181	Spov3_chr01	47407026..47409323	0.376202	0.754459	1.687	0.435267	0.996055	1
Spiol01Chr16182	Spov3_chr01	complement(47412809..47413162)	0	#NUM!	#NUM!	#NUM!	#NUM!	#NUM!
Spiol01Chr16183	Spov3_chr01	complement(47418643..47420298)	0	#NUM!	#NUM!	#NUM!	#NUM!	#NUM!
Spiol01Chr14404	Spov3_chr01	complement(47548425..47558136)	6.41141	0.849024	1.80128	0.000270519	0.00325014	1
Spiol01Chr16184	Spov3_chr01	complement(47747282..47796364)	0	#NUM!	#NUM!	#NUM!	#NUM!	#NUM!
Spiol01Chr02345	Spov3_chr01	complement(47796375..47797103)	0	#NUM!	#NUM!	#NUM!	#NUM!	#NUM!
Spiol01Chr16186	Spov3_chr01	complement(47917863..47920915)	1.37644	-1.02555	-2.03573	0.0393228	0.192033	1
Spiol01Chr16185	Spov3_chr01	47943389..47957037	0.0373902	3.32562	10.0256	0.0689727	0.291151	1
Spiol01Chr14405	Spov3_chr01	47959463..47967466	2.83539	0.121459	1.08783	0.435809	0.996055	1
Spiol01Chr14406	Spov3_chr01	complement(47969391..47970339)	0.106852	2.1142	4.3295	0.259092	0.715029	1
Spiol01Chr16189	Spov3_chr01	48049675..48062966	7.59254	-0.0316942	-1.02221	0.877181	0.999951	1
Spiol01Chr14408	Spov3_chr01	complement(48070732..48072419)	0.0188176	0.393838	1.31388	0.778981	0.999951	1
Spiol01Chr16190	Spov3_chr01	48094655..48096821	0	#NUM!	#NUM!	#NUM!	#NUM!	#NUM!
Spiol01Chr16191	Spov3_chr01	48172666..48180420	0.0871224	1.47714	2.78397	0.0598183	0.261774	1
Spiol01Chr14409	Spov3_chr01	48203306..48206724	12.4367	0.312911	1.24221	0.0684601	0.289705	1
Spiol01Chr14410	Spov3_chr01	48225087..48228842	11.334	0.452864	1.36876	0.0115585	0.0736322	1
Spiol01Chr14411	Spov3_chr01	48315432..48319963	0	#NUM!	#NUM!	#NUM!	#NUM!	#NUM!
Spiol01Chr14412	Spov3_chr01	complement(48321326..48324468)	1.26738	-0.23549	-1.17731	0.402586	0.943592	1
Spiol01Chr16192	Spov3_chr01	48344165..48349475	0	#NUM!	#NUM!	#NUM!	#NUM!	#NUM!
Spiol01Chr16193	Spov3_chr01	complement(48356355..48356932)	0	#NUM!	#NUM!	#NUM!	#NUM!	#NUM!
Spiol01Chr16194	Spov3_chr01	complement(48364310..48368307)	0	#NUM!	#NUM!	#NUM!	#NUM!	#NUM!
Spiol01Chr16195	Spov3_chr01	complement(48380523..48381766)	0	#NUM!	#NUM!	#NUM!	#NUM!	#NUM!
Spiol01Chr14413	Spov3_chr01	48437172..48439539	15.4829	-0.695327	-1.61925	1.93475e-06	4.44827e-05	0.0674803
Spiol01Chr16196	Spov3_chr01	48572076..48573206	0.0147139	1.03533	2.04959	0.610006	0.999951	1
Spiol01Chr16197	Spov3_chr01	48574284..48581396	0.0992804	-1.9488	-3.86053	0.0370749	0.183522	1
Spiol01Chr16198	Spov3_chr01	complement(48728752..48730926)	0	#NUM!	#NUM!	#NUM!	#NUM!	#NUM!
Spiol01Chr14414	Spov3_chr01	48811386..48826518	55.8947	-0.462624	-1.37805	0.000625555	0.0065876	1
Spiol01Chr14415	Spov3_chr01	complement(48884829..48892873)	13.0844	0.898809	1.86453	7.1864e-11	4.49995e-09	2.50647e-06
Spiol01Chr14416	Spov3_chr01	49029433..49031483	0	#NUM!	#NUM!	#NUM!	#NUM!	#NUM!
Spiol01Chr16200	Spov3_chr01	49031657..49032382	0	#NUM!	#NUM!	#NUM!	#NUM!	#NUM!
Spiol01Chr33339	Spov3_chr01	49032532..49036820	0	#NUM!	#NUM!	#NUM!	#NUM!	#NUM!
Spiol01Chr33340	Spov3_chr01	49036853..49040548	0	#NUM!	#NUM!	#NUM!	#NUM!	#NUM!
Spiol01Chr02347	Spov3_chr01	49087098..49100057	0	#NUM!	#NUM!	#NUM!	#NUM!	#NUM!
Spiol01Chr16203	Spov3_chr01	49102993..49106244	0	#NUM!	#NUM!	#NUM!	#NUM!	#NUM!
Spiol01Chr33341	Spov3_chr01	49106938..49107243	0	#NUM!	#NUM!	#NUM!	#NUM!	#NUM!
Spiol01Chr16204	Spov3_chr01	49107904..49110573	0	#NUM!	#NUM!	#NUM!	#NUM!	#NUM!
Spiol01Chr16205	Spov3_chr01	49110585..49111075	0	#NUM!	#NUM!	#NUM!	#NUM!	#NUM!
Spiol01Chr16201	Spov3_chr01	49111134..49111346	0	#NUM!	#NUM!	#NUM!	#NUM!	#NUM!
Spiol01Chr33342	Spov3_chr01	49111818..49112204	0	#NUM!	#NUM!	#NUM!	#NUM!	#NUM!
Spiol01Chr16206	Spov3_chr01	49112570..49113015	0	#NUM!	#NUM!	#NUM!	#NUM!	#NUM!
Spiol01Chr16202	Spov3_chr01	49114120..49115114	0	#NUM!	#NUM!	#NUM!	#NUM!	#NUM!
Spiol01Chr33343	Spov3_chr01	49115901..49116906	0	#NUM!	#NUM!	#NUM!	#NUM!	#NUM!
Spiol01Chr33344	Spov3_chr01	49117622..49118134	0	#NUM!	#NUM!	#NUM!	#NUM!	#NUM!
Spiol01Chr16207	Spov3_chr01	complement(49126120..49127525)	0	#NUM!	#NUM!	#NUM!	#NUM!	#NUM!
Spiol01Chr02348	Spov3_chr01	complement(49127533..49129239)	0	#NUM!	#NUM!	#NUM!	#NUM!	#NUM!
Spiol01Chr14417	Spov3_chr01	49176920..49180307	6.65645	-0.279966	-1.21417	0.218683	0.651008	1
Spiol01Chr16208	Spov3_chr01	49183701..49184065	0	#NUM!	#NUM!	#NUM!	#NUM!	#NUM!
Spiol01Chr14418	Spov3_chr01	49241660..49246047	0	#NUM!	#NUM!	#NUM!	#NUM!	#NUM!
Spiol01Chr16209	Spov3_chr01	49277720..49279420	0	#NUM!	#NUM!	#NUM!	#NUM!	#NUM!
Spiol01Chr14419	Spov3_chr01	complement(49358639..49360848)	11.4462	0.131721	1.0956	0.532188	0.999951	1
Spiol01Chr16210	Spov3_chr01	49385831..49395759	11.1161	-0.68321	-1.60571	0.00556028	0.0403687	1
Spiol01Chr16211	Spov3_chr01	complement(49402527..49413553)	1.88705	2.06301	4.17857	1.12257e-11	8.19099e-10	3.9153e-07
Spiol01Chr14420	Spov3_chr01	49503753..49508042	0	#NUM!	#NUM!	#NUM!	#NUM!	#NUM!
Spiol01Chr14421	Spov3_chr01	complement(49593553..49597971)	0.215318	-0.917349	-1.88864	0.365688	0.898772	1
Spiol01Chr14422	Spov3_chr01	complement(49598454..49602284)	0	#NUM!	#NUM!	#NUM!	#NUM!	#NUM!
Spiol01Chr16212	Spov3_chr01	complement(49646576..49648328)	0	#NUM!	#NUM!	#NUM!	#NUM!	#NUM!
Spiol01Chr33345	Spov3_chr01	complement(49648857..49649672)	0	#NUM!	#NUM!	#NUM!	#NUM!	#NUM!
Spiol01Chr16213	Spov3_chr01	49842699..49844376	0	#NUM!	#NUM!	#NUM!	#NUM!	#NUM!
Spiol01Chr14424	Spov3_chr01	complement(49924247..49924635)	0	#NUM!	#NUM!	#NUM!	#NUM!	#NUM!
Spiol01Chr14423	Spov3_chr01	49946348..49952306	10.7309	0.152248	1.1113	0.422516	0.976705	1
Spiol01Chr16214	Spov3_chr01	49960957..49966138	0.150549	-0.273009	-1.20833	0.585336	0.999951	1
Spiol01Chr16215	Spov3_chr01	49966175..49966505	0	#NUM!	#NUM!	#NUM!	#NUM!	#NUM!
Spiol01Chr16216	Spov3_chr01	49967663..49967875	0	#NUM!	#NUM!	#NUM!	#NUM!	#NUM!
Spiol01Chr16217	Spov3_chr01	49967894..49969182	0.140117	1.34989	2.54892	0.159251	0.523501	1
Spiol01Chr14425	Spov3_chr01	complement(49976847..49996547)	9.88647	0.138339	1.10064	0.245804	0.709052	1
Spiol01Chr02350	Spov3_chr01	50035978..50036874	0	#NUM!	#NUM!	#NUM!	#NUM!	#NUM!
Spiol01Chr02351	Spov3_chr01	50036965..50038302	0.0114478	1.03243	2.04547	0.611006	0.999951	1
Spiol01Chr14426	Spov3_chr01	complement(50048460..50051790)	0.654703	0.32898	1.25612	0.46216	0.996055	1
Spiol01Chr02352	Spov3_chr01	complement(50147908..50150184)	3.1771	0.354963	1.27895	0.20433	0.619221	1
Spiol01Chr16221	Spov3_chr01	complement(50232813..50243528)	0	#NUM!	#NUM!	#NUM!	#NUM!	#NUM!
Spiol01Chr33347	Spov3_chr01	complement(50246791..50247768)	0	#NUM!	#NUM!	#NUM!	#NUM!	#NUM!
Spiol01Chr16222	Spov3_chr01	complement(50247796..50248682)	0	#NUM!	#NUM!	#NUM!	#NUM!	#NUM!
Spiol01Chr14427	Spov3_chr01	50441446..50454316	25.1061	1.77039	3.41145	0	0	0
Spiol01Chr16223	Spov3_chr01	complement(50467743..50483769)	13.4082	-0.989423	-1.98539	1.80442e-08	6.8407e-07	0.000629344
Spiol01Chr16224	Spov3_chr01	50471648..50472913	0.111666	-1.34401	-2.53855	0.253047	0.715029	1
Spiol01Chr16225	Spov3_chr01	50484218..50485832	0	#NUM!	#NUM!	#NUM!	#NUM!	#NUM!
Spiol01Chr16226	Spov3_chr01	50494834..50495155	0	#NUM!	#NUM!	#NUM!	#NUM!	#NUM!
Spiol01Chr16227	Spov3_chr01	complement(50644514..50663232)	7.89967	-0.336984	-1.26311	0.0260468	0.139591	1
Spiol01Chr16228	Spov3_chr01	50747349..50751926	5.71158	-0.0704006	-1.05001	0.837989	0.999951	1
Spiol01Chr14428	Spov3_chr01	50809297..50813676	0	#NUM!	#NUM!	#NUM!	#NUM!	#NUM!
Spiol01Chr16229	Spov3_chr01	50885968..50891505	19.9181	-0.0480143	-1.03384	0.786517	0.999951	1
Spiol01Chr14429	Spov3_chr01	50894420..50895007	8.6527	1.59568	3.02238	3.36794e-06	7.19246e-05	0.117467
Spiol01Chr16230	Spov3_chr01	complement(50895510..50896078)	1.51717	1.0581	2.08219	0.0512793	0.234137	1
Spiol01Chr14430	Spov3_chr01	complement(50911786..50913693)	0	#NUM!	#NUM!	#NUM!	#NUM!	#NUM!
Spiol01Chr16231	Spov3_chr01	complement(50920099..50930447)	0	#NUM!	#NUM!	#NUM!	#NUM!	#NUM!
Spiol01Chr02354	Spov3_chr01	complement(50998969..50999346)	0.0434582	-1.41684	-2.67001	0.469495	0.996055	1
Spiol01Chr16234	Spov3_chr01	complement(50999347..50999784)	0	#NUM!	#NUM!	#NUM!	#NUM!	#NUM!
Spiol01Chr14431	Spov3_chr01	51003218..51010501	32.3773	-0.389905	-1.31031	0.010375	0.0674987	1
Spiol01Chr16235	Spov3_chr01	complement(51016799..51035839)	7.68007	-0.346233	-1.27124	0.0438255	0.209171	1
Spiol01Chr16237	Spov3_chr01	complement(51109947..51110096)	0.450843	-1.06897	-2.09793	0.337007	0.853109	1
Spiol01Chr16236	Spov3_chr01	51117463..51118180	0	#NUM!	#NUM!	#NUM!	#NUM!	#NUM!
Spiol01Chr14432	Spov3_chr01	51291220..51294837	0.325812	0.563172	1.47751	0.596439	0.999951	1
Spiol01Chr16238	Spov3_chr01	51363264..51363583	0	#NUM!	#NUM!	#NUM!	#NUM!	#NUM!
Spiol01Chr16239	Spov3_chr01	51407282..51407709	0	#NUM!	#NUM!	#NUM!	#NUM!	#NUM!
Spiol01Chr16240	Spov3_chr01	51424375..51429173	0.418163	2.45614	5.48748	0.0578284	0.255374	1
Spiol01Chr02355	Spov3_chr01	complement(51487295..51490235)	36.3639	1.20553	2.30622	0.0188027	0.108116	1
Spiol01Chr16241	Spov3_chr01	51493088..51493541	0	#NUM!	#NUM!	#NUM!	#NUM!	#NUM!
Spiol01Chr33348	Spov3_chr01	51504447..51504842	0	#NUM!	#NUM!	#NUM!	#NUM!	#NUM!
Spiol01Chr16242	Spov3_chr01	complement(51564832..51565156)	0	#NUM!	#NUM!	#NUM!	#NUM!	#NUM!
Spiol01Chr02356	Spov3_chr01	51574566..51587158	26.7879	0.0756802	1.05386	0.58259	0.999951	1
Spiol01Chr16243	Spov3_chr01	complement(51621133..51622650)	12.2812	0.511909	1.42594	0.0152626	0.0916034	1
Spiol01Chr16244	Spov3_chr01	complement(51707699..51709822)	0	#NUM!	#NUM!	#NUM!	#NUM!	#NUM!
Spiol01Chr16245	Spov3_chr01	complement(51805163..51805612)	5.64726	0.739772	1.66991	0.019726	0.11229	1
Spiol01Chr33349	Spov3_chr01	complement(51857774..51860823)	0	#NUM!	#NUM!	#NUM!	#NUM!	#NUM!
Spiol01Chr16246	Spov3_chr01	complement(51861696..51864435)	0	#NUM!	#NUM!	#NUM!	#NUM!	#NUM!
Spiol01Chr33350	Spov3_chr01	complement(51865738..51866034)	0	#NUM!	#NUM!	#NUM!	#NUM!	#NUM!
Spiol01Chr02357	Spov3_chr01	complement(51866130..51869069)	0	#NUM!	#NUM!	#NUM!	#NUM!	#NUM!
Spiol01Chr02358	Spov3_chr01	complement(51869113..51870006)	0	#NUM!	#NUM!	#NUM!	#NUM!	#NUM!
Spiol01Chr16247	Spov3_chr01	complement(51897247..51898874)	0	#NUM!	#NUM!	#NUM!	#NUM!	#NUM!
Spiol01Chr14435	Spov3_chr01	51904316..51905504	0	#NUM!	#NUM!	#NUM!	#NUM!	#NUM!
Spiol01Chr14433	Spov3_chr01	51908868..51912076	0.116008	-0.018693	-1.01304	0.984179	0.999951	1
Spiol01Chr14434	Spov3_chr01	complement(51913110..51916420)	0.160036	-0.410733	-1.32936	0.525906	0.999951	1
Spiol01Chr02360	Spov3_chr01	complement(51941881..51943185)	0.0688202	1.01024	2.01425	0.348152	0.873711	1
Spiol01Chr02361	Spov3_chr01	complement(51943230..51946293)	0.0177533	0.395526	1.31542	0.778012	0.999951	1
Spiol01Chr16252	Spov3_chr01	52028673..52029679	0.0174256	1.03243	2.04547	0.611006	0.999951	1
Spiol01Chr16253	Spov3_chr01	complement(52032355..52054821)	0	#NUM!	#NUM!	#NUM!	#NUM!	#NUM!
Spiol01Chr16254	Spov3_chr01	52115469..52116007	0	#NUM!	#NUM!	#NUM!	#NUM!	#NUM!
Spiol01Chr14442	Spov3_chr01	complement(52184596..52186040)	6.10899	-0.627372	-1.54475	0.00338002	0.0269336	1
Spiol01Chr14440	Spov3_chr01	complement(52189317..52192520)	6.11731	0.123334	1.08925	0.574346	0.999951	1
Spiol01Chr14441	Spov3_chr01	52226615..52231550	0.652022	0.102818	1.07387	0.888464	0.999951	1
Spiol01Chr16255	Spov3_chr01	complement(52240396..52256807)	24.658	-0.135619	-1.09856	0.322888	0.828491	1
Spiol01Chr02362	Spov3_chr01	complement(52291867..52292620)	0	#NUM!	#NUM!	#NUM!	#NUM!	#NUM!
Spiol01Chr02363	Spov3_chr01	complement(52292657..52295269)	0	#NUM!	#NUM!	#NUM!	#NUM!	#NUM!
Spiol01Chr14443	Spov3_chr01	52377866..52379973	2.81452	1.39643	2.6325	0.000725809	0.00747354	1
Spiol01Chr16256	Spov3_chr01	complement(52380571..52382086)	0	#NUM!	#NUM!	#NUM!	#NUM!	#NUM!
Spiol01Chr16257	Spov3_chr01	complement(52382114..52382792)	3.90207	-0.213566	-1.15955	0.770805	0.999951	1
Spiol01Chr14444	Spov3_chr01	52386292..52386600	17.5841	-0.887342	-1.84976	0.000457606	0.00507484	1
Spiol01Chr14445	Spov3_chr01	52397304..52399500	1.38032	1.11621	2.16777	0.011455	0.0730933	1
Spiol01Chr16258	Spov3_chr01	52415544..52415567	0	#NUM!	#NUM!	#NUM!	#NUM!	#NUM!
Spiol01Chr33352	Spov3_chr01	complement(52438330..52439135)	0	#NUM!	#NUM!	#NUM!	#NUM!	#NUM!
Spiol01Chr02364	Spov3_chr01	complement(52439424..52442615)	0	#NUM!	#NUM!	#NUM!	#NUM!	#NUM!
Spiol01Chr16259	Spov3_chr01	52491533..52492332	1.11651	0.174552	1.12861	0.745071	0.999951	1
Spiol01Chr14448	Spov3_chr01	complement(52532765..52537363)	0	#NUM!	#NUM!	#NUM!	#NUM!	#NUM!
Spiol01Chr14446	Spov3_chr01	52544606..52555793	9.69242	-0.519809	-1.43377	0.0189879	0.108924	1
Spiol01Chr02365	Spov3_chr01	complement(52559597..52573413)	0.0144359	1.67232	3.18726	0.384988	0.915988	1
Spiol01Chr16260	Spov3_chr01	52573885..52577182	0	#NUM!	#NUM!	#NUM!	#NUM!	#NUM!
Spiol01Chr16262	Spov3_chr01	complement(52582493..52584892)	0.0437545	1.03533	2.04959	0.610006	0.999951	1
Spiol01Chr33353	Spov3_chr01	52587032..52587355	0	#NUM!	#NUM!	#NUM!	#NUM!	#NUM!
Spiol01Chr16261	Spov3_chr01	52587382..52589005	0	#NUM!	#NUM!	#NUM!	#NUM!	#NUM!
Spiol01Chr14447	Spov3_chr01	52589010..52589595	0	#NUM!	#NUM!	#NUM!	#NUM!	#NUM!
Spiol01Chr16265	Spov3_chr01	complement(52595485..52601514)	0.186082	0.0478561	1.03373	0.965952	0.999951	1
Spiol01Chr14449	Spov3_chr01	complement(52618876..52619791)	0.184739	-1.63416	-3.10408	0.11216	0.41126	1
Spiol01Chr14450	Spov3_chr01	complement(52626744..52630458)	31.8659	-0.0694169	-1.04929	0.616316	0.999951	1
Spiol01Chr16263	Spov3_chr01	52672625..52672919	0	#NUM!	#NUM!	#NUM!	#NUM!	#NUM!
Spiol01Chr16264	Spov3_chr01	52672920..52675464	0	#NUM!	#NUM!	#NUM!	#NUM!	#NUM!
Spiol01Chr02366	Spov3_chr01	52684147..52684569	0	#NUM!	#NUM!	#NUM!	#NUM!	#NUM!
Spiol01Chr02367	Spov3_chr01	52684636..52685091	0	#NUM!	#NUM!	#NUM!	#NUM!	#NUM!
Spiol01Chr02368	Spov3_chr01	52736171..52737391	0	#NUM!	#NUM!	#NUM!	#NUM!	#NUM!
Spiol01Chr16266	Spov3_chr01	52737408..52737920	0	#NUM!	#NUM!	#NUM!	#NUM!	#NUM!
Spiol01Chr33354	Spov3_chr01	52870506..52871900	0	#NUM!	#NUM!	#NUM!	#NUM!	#NUM!
Spiol01Chr14451	Spov3_chr01	52876523..52881655	9.16072	0.103654	1.07449	0.548057	0.999951	1
Spiol01Chr33355	Spov3_chr01	52908922..52920434	0	#NUM!	#NUM!	#NUM!	#NUM!	#NUM!
Spiol01Chr14452	Spov3_chr01	complement(53027000..53047207)	1.03553	-0.406671	-1.32562	0.121276	0.434502	1
Spiol01Chr02369	Spov3_chr01	complement(53112175..53135782)	1.24656	-0.0428406	-1.03014	0.872877	0.999951	1
Spiol01Chr14453	Spov3_chr01	complement(53137636..53139448)	0.140661	2.3236	5.0058	0.076707	0.314049	1
Spiol01Chr14454	Spov3_chr01	complement(53141814..53147060)	27.991	0.281121	1.21514	0.0376854	0.185733	1
Spiol01Chr16267	Spov3_chr01	complement(53148142..53148380)	0	#NUM!	#NUM!	#NUM!	#NUM!	#NUM!
Spiol01Chr14457	Spov3_chr01	complement(53204885..53207923)	16.5201	-0.403798	-1.32299	0.0312466	0.160835	1
Spiol01Chr14455	Spov3_chr01	53215942..53218345	0.0273936	-0.271568	-1.20712	0.825468	0.999951	1
Spiol01Chr14458	Spov3_chr01	complement(53236896..53240509)	0	#NUM!	#NUM!	#NUM!	#NUM!	#NUM!
Spiol01Chr14456	Spov3_chr01	53278147..53281608	8.77448	0.773914	1.7099	8.82245e-05	0.00124076	1
Spiol01Chr16268	Spov3_chr01	53287042..53287986	0.15295	-1.24043	-2.36269	0.358104	0.890259	1
Spiol01Chr02370	Spov3_chr01	53356122..53369257	0	#NUM!	#NUM!	#NUM!	#NUM!	#NUM!
Spiol01Chr02371	Spov3_chr01	53369491..53371197	0	#NUM!	#NUM!	#NUM!	#NUM!	#NUM!
Spiol01Chr14459	Spov3_chr01	complement(53411479..53422504)	0	#NUM!	#NUM!	#NUM!	#NUM!	#NUM!
Spiol01Chr16269	Spov3_chr01	complement(53503930..53508503)	0	#NUM!	#NUM!	#NUM!	#NUM!	#NUM!
Spiol01Chr02372	Spov3_chr01	complement(53535446..53549930)	4.98849	0.625177	1.5424	0.013382	0.0825792	1
Spiol01Chr33356	Spov3_chr01	53552743..53556855	0.0591577	0.556192	1.47038	0.579423	0.999951	1
Spiol01Chr16270	Spov3_chr01	complement(53676326..53680325)	0	#NUM!	#NUM!	#NUM!	#NUM!	#NUM!
Spiol01Chr16271	Spov3_chr01	complement(53680566..53681303)	0	#NUM!	#NUM!	#NUM!	#NUM!	#NUM!
Spiol01Chr16272	Spov3_chr01	complement(53681313..53681894)	0	#NUM!	#NUM!	#NUM!	#NUM!	#NUM!
Spiol01Chr33359	Spov3_chr01	complement(53684811..53685221)	0	#NUM!	#NUM!	#NUM!	#NUM!	#NUM!
Spiol01Chr33357	Spov3_chr01	complement(53691965..53692517)	0.0339235	-1.41386	-2.6645	0.470431	0.996055	1
Spiol01Chr33358	Spov3_chr01	complement(53703331..53713343)	0.0316517	-1.41684	-2.67001	0.469495	0.996055	1
Spiol01Chr33360	Spov3_chr01	53799747..53818258	3.49067	-0.754465	-1.68701	0.207364	0.625859	1
Spiol01Chr16273	Spov3_chr01	53829096..53832714	0	#NUM!	#NUM!	#NUM!	#NUM!	#NUM!
Spiol01Chr16274	Spov3_chr01	53836568..53837686	0	#NUM!	#NUM!	#NUM!	#NUM!	#NUM!
Spiol01Chr16275	Spov3_chr01	53838771..53842695	1.25386	-0.314224	-1.24334	0.640714	0.999951	1
Spiol01Chr14460	Spov3_chr01	53846400..53850172	9.57326	0.476634	1.39149	0.0288515	0.151162	1
Spiol01Chr16278	Spov3_chr01	complement(53987778..53991139)	0	#NUM!	#NUM!	#NUM!	#NUM!	#NUM!
Spiol01Chr16279	Spov3_chr01	complement(54029733..54032593)	0	#NUM!	#NUM!	#NUM!	#NUM!	#NUM!
Spiol01Chr02373	Spov3_chr01	54033935..54035254	55.1787	-0.0715195	-1.05082	0.577221	0.999951	1
Spiol01Chr16277	Spov3_chr01	54049525..54050225	0	#NUM!	#NUM!	#NUM!	#NUM!	#NUM!
Spiol01Chr02374	Spov3_chr01	54074236..54077309	0	#NUM!	#NUM!	#NUM!	#NUM!	#NUM!
Spiol01Chr14462	Spov3_chr01	54094005..54097247	0	#NUM!	#NUM!	#NUM!	#NUM!	#NUM!
Spiol01Chr16280	Spov3_chr01	54098070..54103729	0	#NUM!	#NUM!	#NUM!	#NUM!	#NUM!
Spiol01Chr16281	Spov3_chr01	54104531..54104934	0	#NUM!	#NUM!	#NUM!	#NUM!	#NUM!
Spiol01Chr16282	Spov3_chr01	complement(54107856..54109516)	0	#NUM!	#NUM!	#NUM!	#NUM!	#NUM!
Spiol01Chr16283	Spov3_chr01	complement(54127369..54129935)	0	#NUM!	#NUM!	#NUM!	#NUM!	#NUM!
Spiol01Chr16285	Spov3_chr01	complement(54129939..54130958)	0	#NUM!	#NUM!	#NUM!	#NUM!	#NUM!
Spiol01Chr16284	Spov3_chr01	complement(54131406..54133004)	0	#NUM!	#NUM!	#NUM!	#NUM!	#NUM!
Spiol01Chr16286	Spov3_chr01	complement(54155126..54167475)	0	#NUM!	#NUM!	#NUM!	#NUM!	#NUM!
Spiol01Chr16287	Spov3_chr01	complement(54168079..54168464)	0	#NUM!	#NUM!	#NUM!	#NUM!	#NUM!
Spiol01Chr16288	Spov3_chr01	54250298..54252325	0	#NUM!	#NUM!	#NUM!	#NUM!	#NUM!
Spiol01Chr16289	Spov3_chr01	54252373..54253287	0	#NUM!	#NUM!	#NUM!	#NUM!	#NUM!
Spiol01Chr02375	Spov3_chr01	54253327..54253653	0	#NUM!	#NUM!	#NUM!	#NUM!	#NUM!
Spiol01Chr02376	Spov3_chr01	54253735..54254694	0	#NUM!	#NUM!	#NUM!	#NUM!	#NUM!
Spiol01Chr14463	Spov3_chr01	complement(54272654..54277009)	114.937	-0.491861	-1.40626	0.00013995	0.00184754	1
Spiol01Chr16290	Spov3_chr01	complement(54317743..54321353)	0.61299	2.03435	4.09639	4.53121e-05	0.000696823	1
Spiol01Chr14464	Spov3_chr01	54421805..54424136	2.50425	-5.82178	-56.5626	4.70926e-05	0.000720678	1
Spiol01Chr14466	Spov3_chr01	complement(54441616..54449896)	7.62921	-0.660356	-1.58047	0.000402403	0.0045672	1
Spiol01Chr14465	Spov3_chr01	54459050..54459822	33.3695	-0.158612	-1.11621	0.343999	0.865766	1
Spiol01Chr16291	Spov3_chr01	54483966..54484793	0	#NUM!	#NUM!	#NUM!	#NUM!	#NUM!
Spiol01Chr14467	Spov3_chr01	complement(54509362..54519305)	52.6537	0.138134	1.10048	0.282696	0.757986	1
Spiol01Chr02377	Spov3_chr01	complement(54522845..54527593)	0	#NUM!	#NUM!	#NUM!	#NUM!	#NUM!
Spiol01Chr14469	Spov3_chr01	complement(54619109..54621148)	0.0128761	-1.41386	-2.6645	0.470431	0.996055	1
Spiol01Chr16292	Spov3_chr01	54621352..54622215	0	#NUM!	#NUM!	#NUM!	#NUM!	#NUM!
Spiol01Chr14468	Spov3_chr01	54657582..54667370	5.48067	0.581925	1.49685	7.53452e-05	0.00108501	1
Spiol01Chr16293	Spov3_chr01	54807690..54808207	0	#NUM!	#NUM!	#NUM!	#NUM!	#NUM!
Spiol01Chr33361	Spov3_chr01	54818102..54818945	0	#NUM!	#NUM!	#NUM!	#NUM!	#NUM!
Spiol01Chr16294	Spov3_chr01	complement(54940800..54942537)	0.0803713	-0.320457	-1.24873	0.753334	0.999951	1
Spiol01Chr14470	Spov3_chr01	55133542..55136708	1.71206	-0.0172139	-1.012	0.940412	0.999951	1
Spiol01Chr14472	Spov3_chr01	complement(55148270..55159389)	12.9469	-0.310333	-1.23999	0.0434966	0.207933	1
Spiol01Chr14471	Spov3_chr01	55172756..55174798	0.0315004	-0.239969	-1.18097	0.876474	0.999951	1
Spiol01Chr16296	Spov3_chr01	complement(55182623..55185638)	9.79535	0.290287	1.22288	0.281778	0.756356	1
Spiol01Chr16297	Spov3_chr01	complement(55223601..55224156)	0	#NUM!	#NUM!	#NUM!	#NUM!	#NUM!
Spiol01Chr02379	Spov3_chr01	55274380..55275243	6.50162	-0.135051	-1.09813	0.534721	0.999951	1
Spiol01Chr16300	Spov3_chr01	complement(55285286..55299099)	2.20848	1.81258	3.51269	1.56781e-06	3.70978e-05	0.0546821
Spiol01Chr16298	Spov3_chr01	55320631..55322072	0	#NUM!	#NUM!	#NUM!	#NUM!	#NUM!
Spiol01Chr16299	Spov3_chr01	55322190..55323708	0	#NUM!	#NUM!	#NUM!	#NUM!	#NUM!
Spiol01Chr16301	Spov3_chr01	55391362..55416229	20.1344	0.0590447	1.04178	0.674274	0.999951	1
Spiol01Chr14473	Spov3_chr01	complement(55462459..55463992)	15.3407	-0.405051	-1.32414	0.132288	0.46232	1
Spiol01Chr14475	Spov3_chr01	complement(55513275..55515128)	0	#NUM!	#NUM!	#NUM!	#NUM!	#NUM!
Spiol01Chr16302	Spov3_chr01	complement(55523627..55526700)	54.115	-1.18009	-2.26591	4.51925e-10	2.39913e-08	1.57623e-05
Spiol01Chr14474	Spov3_chr01	55537793..55545136	0.753792	1.17521	2.25825	0.0019303	0.0169782	1
Spiol01Chr14476	Spov3_chr01	complement(55545840..55558285)	2.75673	0.848407	1.80051	0.00011781	0.00159759	1
Spiol01Chr33362	Spov3_chr01	55589686..55596780	0.0105933	-1.41389	-2.66455	0.470421	0.996055	1
Spiol01Chr14477	Spov3_chr01	55601691..55602565	0	#NUM!	#NUM!	#NUM!	#NUM!	#NUM!
Spiol01Chr14478	Spov3_chr01	55608330..55610919	0.399499	2.07345	4.20891	0.147441	0.500384	1
Spiol01Chr16303	Spov3_chr01	55631843..55636852	7.98115	-0.679032	-1.60106	0.0554374	0.247614	1
Spiol01Chr16304	Spov3_chr01	complement(55645438..55649830)	0.0995589	-2.08379	-4.23919	0.257416	0.715029	1
Spiol01Chr16305	Spov3_chr01	55683965..55703487	0	#NUM!	#NUM!	#NUM!	#NUM!	#NUM!
Spiol01Chr14479	Spov3_chr01	complement(55710414..55710988)	6.21683	-0.263786	-1.20063	0.351579	0.879861	1
Spiol01Chr33363	Spov3_chr01	55774965..55776803	2.6562	-0.606522	-1.52258	0.195714	0.60052	1
Spiol01Chr14480	Spov3_chr01	complement(55815173..55821338)	5.61056	-0.19259	-1.14281	0.339352	0.857614	1
Spiol01Chr16306	Spov3_chr01	complement(55856946..55858336)	0.0439373	-1.41684	-2.67	0.469496	0.996055	1
Spiol01Chr16307	Spov3_chr01	55946713..55948860	78.4704	0.273758	1.20895	0.057521	0.25449	1
Spiol01Chr02380	Spov3_chr01	complement(55954940..55957132)	2.71788	0.830337	1.7781	0.000182229	0.00231127	1
Spiol01Chr16308	Spov3_chr01	56009190..56017571	0	#NUM!	#NUM!	#NUM!	#NUM!	#NUM!
Spiol01Chr16309	Spov3_chr01	56017634..56021006	0	#NUM!	#NUM!	#NUM!	#NUM!	#NUM!
Spiol01Chr16311	Spov3_chr01	complement(56026174..56027080)	0	#NUM!	#NUM!	#NUM!	#NUM!	#NUM!
Spiol01Chr02382	Spov3_chr01	complement(56027438..56028502)	0	#NUM!	#NUM!	#NUM!	#NUM!	#NUM!
Spiol01Chr16310	Spov3_chr01	56064617..56072117	13.5954	0.0967054	1.06933	0.5084	0.999951	1
Spiol01Chr33366	Spov3_chr01	complement(56094093..56096346)	0	#NUM!	#NUM!	#NUM!	#NUM!	#NUM!
Spiol01Chr02383	Spov3_chr01	complement(56097840..56098783)	0	#NUM!	#NUM!	#NUM!	#NUM!	#NUM!
Spiol01Chr33364	Spov3_chr01	complement(56103526..56105683)	0	#NUM!	#NUM!	#NUM!	#NUM!	#NUM!
Spiol01Chr33365	Spov3_chr01	complement(56106123..56140169)	0.0201019	-1.4139	-2.66456	0.470419	0.996055	1
Spiol01Chr14482	Spov3_chr01	56184830..56187841	0	#NUM!	#NUM!	#NUM!	#NUM!	#NUM!
Spiol01Chr02384	Spov3_chr01	56196133..56196920	2.55379	-5.96512	-62.4712	3.00843e-05	0.000491697	1
Spiol01Chr14483	Spov3_chr01	56225491..56228696	0	#NUM!	#NUM!	#NUM!	#NUM!	#NUM!
Spiol01Chr14484	Spov3_chr01	56328004..56329473	0.0358185	0.172748	1.1272	0.885622	0.999951	1
Spiol01Chr16312	Spov3_chr01	complement(56335925..56336765)	0	#NUM!	#NUM!	#NUM!	#NUM!	#NUM!
Spiol01Chr02385	Spov3_chr01	complement(56336845..56337390)	0	#NUM!	#NUM!	#NUM!	#NUM!	#NUM!
Spiol01Chr02386	Spov3_chr01	complement(56339155..56339948)	0	#NUM!	#NUM!	#NUM!	#NUM!	#NUM!
Spiol01Chr02387	Spov3_chr01	complement(56340066..56341001)	0	#NUM!	#NUM!	#NUM!	#NUM!	#NUM!
Spiol01Chr16315	Spov3_chr01	56420801..56421675	0	#NUM!	#NUM!	#NUM!	#NUM!	#NUM!
Spiol01Chr16313	Spov3_chr01	56422143..56425718	4.41314	-0.448816	-1.36492	0.0459974	0.216651	1
Spiol01Chr33367	Spov3_chr01	56441781..56441975	0	#NUM!	#NUM!	#NUM!	#NUM!	#NUM!
Spiol01Chr16314	Spov3_chr01	56441977..56443457	0	#NUM!	#NUM!	#NUM!	#NUM!	#NUM!
Spiol01Chr14485	Spov3_chr01	56642437..56644335	0.906079	1.21481	2.32111	0.0235464	0.129006	1
Spiol01Chr16316	Spov3_chr01	56805750..56806465	9.19569	4.30614	19.7823	0	0	0
Spiol01Chr14486	Spov3_chr01	56824124..56829617	3.8129	1.1242	2.17981	9.32693e-07	2.33193e-05	0.0325305
Spiol01Chr16317	Spov3_chr01	56912358..56926326	2.34799	-0.177507	-1.13093	0.284876	0.762189	1
Spiol01Chr14488	Spov3_chr01	complement(56928642..56939251)	0.113231	-0.624874	-1.54208	0.25084	0.715029	1
Spiol01Chr14487	Spov3_chr01	56945373..56948993	0.00998497	-0.909343	-1.87819	0.512829	0.999951	1
Spiol01Chr14490	Spov3_chr01	complement(57027044..57032625)	7.72123	-0.800681	-1.74192	0.00330552	0.0264791	1
Spiol01Chr02390	Spov3_chr01	complement(57108891..57109262)	0	#NUM!	#NUM!	#NUM!	#NUM!	#NUM!
Spiol01Chr02391	Spov3_chr01	complement(57109500..57111698)	0.0203731	1.67007	3.18231	0.385667	0.915988	1
Spiol01Chr02392	Spov3_chr01	complement(57111750..57112049)	0	#NUM!	#NUM!	#NUM!	#NUM!	#NUM!
Spiol01Chr14491	Spov3_chr01	complement(57143748..57146835)	12.961	0.591983	1.50732	0.000151806	0.0019771	1
Spiol01Chr14492	Spov3_chr01	57193040..57201245	60.416	-0.704987	-1.63013	1.45148e-07	4.4564e-06	0.00506247
Spiol01Chr02393	Spov3_chr01	complement(57229724..57230257)	0	#NUM!	#NUM!	#NUM!	#NUM!	#NUM!
Spiol01Chr16319	Spov3_chr01	complement(57236373..57238602)	0.00820406	-0.242115	-1.18273	0.875359	0.999951	1
Spiol01Chr14493	Spov3_chr01	complement(57259833..57271410)	20.8798	0.276192	1.21099	0.042232	0.203112	1
Spiol01Chr14494	Spov3_chr01	57336564..57344579	18.9786	-0.121715	-1.08803	0.366372	0.900009	1
Spiol01Chr14495	Spov3_chr01	57346298..57348720	13.6674	-0.821254	-1.76694	0.000123948	0.00166721	1
Spiol01Chr16321	Spov3_chr01	complement(57351230..57351856)	30.9317	0.728683	1.65713	4.15533e-05	0.000646142	1
Spiol01Chr14496	Spov3_chr01	complement(57357930..57359635)	45.6352	0.639074	1.55733	0.000143681	0.00188608	1
Spiol01Chr16320	Spov3_chr01	57380975..57383384	0	#NUM!	#NUM!	#NUM!	#NUM!	#NUM!
Spiol01Chr16322	Spov3_chr01	complement(57415032..57415896)	0	#NUM!	#NUM!	#NUM!	#NUM!	#NUM!
Spiol01Chr14497	Spov3_chr01	57430938..57433699	0	#NUM!	#NUM!	#NUM!	#NUM!	#NUM!
Spiol01Chr14498	Spov3_chr01	complement(57435003..57442521)	1.07045	-0.43507	-1.35198	0.226181	0.667832	1
Spiol01Chr14499	Spov3_chr01	57560253..57562459	0	#NUM!	#NUM!	#NUM!	#NUM!	#NUM!
Spiol01Chr14500	Spov3_chr01	57575086..57579374	3.36358	-2.85379	-7.22899	1.84164e-12	1.5185e-10	6.42326e-08
Spiol01Chr33368	Spov3_chr01	complement(57588307..57594102)	0	#NUM!	#NUM!	#NUM!	#NUM!	#NUM!
Spiol01Chr14501	Spov3_chr01	complement(57623730..57628926)	0	#NUM!	#NUM!	#NUM!	#NUM!	#NUM!
Spiol01Chr02394	Spov3_chr01	57668388..57669260	0.0193421	-1.4139	-2.66456	0.470419	0.996055	1
Spiol01Chr14502	Spov3_chr01	57669679..57672438	0	#NUM!	#NUM!	#NUM!	#NUM!	#NUM!
Spiol01Chr02395	Spov3_chr01	57688319..57691064	0	#NUM!	#NUM!	#NUM!	#NUM!	#NUM!
Spiol01Chr33369	Spov3_chr01	57728479..57768736	0	#NUM!	#NUM!	#NUM!	#NUM!	#NUM!
Spiol01Chr16323	Spov3_chr01	complement(57824656..57841647)	7.02356	-0.0536739	-1.0379	0.750672	0.999951	1
Spiol01Chr02396	Spov3_chr01	57874591..57876556	0	#NUM!	#NUM!	#NUM!	#NUM!	#NUM!
Spiol01Chr14503	Spov3_chr01	complement(57923506..57925570)	0.27506	0.926497	1.90066	0.167123	0.542678	1
Spiol01Chr16325	Spov3_chr01	57986637..57987614	0	#NUM!	#NUM!	#NUM!	#NUM!	#NUM!
Spiol01Chr02398	Spov3_chr01	complement(57987784..57990252)	0	#NUM!	#NUM!	#NUM!	#NUM!	#NUM!
Spiol01Chr02399	Spov3_chr01	complement(57990599..57991597)	0.0333462	-0.268851	-1.20485	0.827463	0.999951	1
Spiol01Chr14505	Spov3_chr01	complement(58055360..58056023)	0.33459	-0.570889	-1.48544	0.539721	0.999951	1
Spiol01Chr16326	Spov3_chr01	complement(58079344..58095795)	12.7164	0.637332	1.55545	2.50163e-05	0.000418475	0.87252
Spiol01Chr16327	Spov3_chr01	complement(58097422..58123652)	20.5158	0.344743	1.26992	0.00830166	0.0563537	1
Spiol01Chr14506	Spov3_chr01	58176197..58177899	0.174269	-0.900938	-1.86728	0.371719	0.909301	1
Spiol01Chr14507	Spov3_chr01	58188285..58190259	0.0544307	2.11417	4.32941	0.259099	0.715029	1
Spiol01Chr14508	Spov3_chr01	complement(58197157..58208833)	0	#NUM!	#NUM!	#NUM!	#NUM!	#NUM!
Spiol01Chr16328	Spov3_chr01	complement(58208838..58210384)	0	#NUM!	#NUM!	#NUM!	#NUM!	#NUM!
Spiol01Chr14509	Spov3_chr01	58296925..58297408	0.776144	-2.35642	-5.12098	0.00954338	0.0631123	1
Spiol01Chr16329	Spov3_chr01	58305491..58307179	0.142329	-2.88164	-7.36985	0.026042	0.139587	1
Spiol01Chr16333	Spov3_chr01	complement(58324370..58334801)	0	#NUM!	#NUM!	#NUM!	#NUM!	#NUM!
Spiol01Chr16330	Spov3_chr01	58350838..58351221	0	#NUM!	#NUM!	#NUM!	#NUM!	#NUM!
Spiol01Chr16331	Spov3_chr01	58351617..58352182	0	#NUM!	#NUM!	#NUM!	#NUM!	#NUM!
Spiol01Chr16332	Spov3_chr01	58359292..58360085	0	#NUM!	#NUM!	#NUM!	#NUM!	#NUM!
Spiol01Chr14510	Spov3_chr01	58377805..58380633	1.1117	-0.0184735	-1.01289	0.968394	0.999951	1
Spiol01Chr02400	Spov3_chr01	complement(58383084..58385048)	0	#NUM!	#NUM!	#NUM!	#NUM!	#NUM!
Spiol01Chr16336	Spov3_chr01	complement(58394776..58397466)	0.573515	-1.25114	-2.3803	0.00399335	0.030821	1
Spiol01Chr16334	Spov3_chr01	58408744..58421227	0	#NUM!	#NUM!	#NUM!	#NUM!	#NUM!
Spiol01Chr16335	Spov3_chr01	58421231..58426526	0	#NUM!	#NUM!	#NUM!	#NUM!	#NUM!
Spiol01Chr16337	Spov3_chr01	complement(58427525..58428577)	0	#NUM!	#NUM!	#NUM!	#NUM!	#NUM!
Spiol01Chr14511	Spov3_chr01	58433923..58434907	0	#NUM!	#NUM!	#NUM!	#NUM!	#NUM!
Spiol01Chr16338	Spov3_chr01	complement(58442252..58444382)	0	#NUM!	#NUM!	#NUM!	#NUM!	#NUM!
Spiol01Chr33370	Spov3_chr01	complement(58445467..58447507)	0	#NUM!	#NUM!	#NUM!	#NUM!	#NUM!
Spiol01Chr14512	Spov3_chr01	complement(58448527..58449892)	0	#NUM!	#NUM!	#NUM!	#NUM!	#NUM!
Spiol01Chr16339	Spov3_chr01	complement(58451907..58452351)	0	#NUM!	#NUM!	#NUM!	#NUM!	#NUM!
Spiol01Chr14513	Spov3_chr01	58590751..58591333	8.25043	-0.125676	-1.09102	0.779777	0.999951	1
Spiol01Chr14514	Spov3_chr01	58697987..58699460	0.059617	1.67231	3.18724	0.38499	0.915988	1
Spiol01Chr02401	Spov3_chr01	58705877..58719545	0	#NUM!	#NUM!	#NUM!	#NUM!	#NUM!
Spiol01Chr16340	Spov3_chr01	58723177..58725658	0.0274127	-1.36257	-2.57143	0.30049	0.787651	1
Spiol01Chr14515	Spov3_chr01	complement(58759180..58761930)	0	#NUM!	#NUM!	#NUM!	#NUM!	#NUM!
Spiol01Chr16341	Spov3_chr01	complement(58762534..58762889)	0.0453756	1.03239	2.04541	0.611022	0.999951	1
Spiol01Chr02402	Spov3_chr01	complement(58762890..58763675)	0.0423828	-2.0818	-4.23334	0.257826	0.715029	1
Spiol01Chr14516	Spov3_chr01	58792371..58793922	0	#NUM!	#NUM!	#NUM!	#NUM!	#NUM!
Spiol01Chr14517	Spov3_chr01	complement(58798617..58811982)	5.72947	0.22466	1.1685	0.115423	0.419785	1
Spiol01Chr16342	Spov3_chr01	complement(58831655..58832149)	0	#NUM!	#NUM!	#NUM!	#NUM!	#NUM!
Spiol01Chr16343	Spov3_chr01	complement(58832253..58832789)	0	#NUM!	#NUM!	#NUM!	#NUM!	#NUM!
Spiol01Chr14518	Spov3_chr01	complement(58837148..58842757)	40.8868	-0.189735	-1.14055	0.30967	0.80446	1
Spiol01Chr16344	Spov3_chr01	complement(58965712..58965881)	0	#NUM!	#NUM!	#NUM!	#NUM!	#NUM!
Spiol01Chr33371	Spov3_chr01	59026919..59032160	0	#NUM!	#NUM!	#NUM!	#NUM!	#NUM!
Spiol01Chr14520	Spov3_chr01	complement(59125880..59128785)	7.31818	-0.522705	-1.43665	0.0213874	0.119678	1
Spiol01Chr02404	Spov3_chr01	59161611..59175622	0.049786	-1.41765	-2.6715	0.183849	0.575195	1
Spiol01Chr33372	Spov3_chr01	59193604..59214148	0.0950837	0.926547	1.90072	0.327795	0.837631	1
Spiol01Chr16347	Spov3_chr01	complement(59194594..59202704)	29.845	-0.495704	-1.41001	0.000296995	0.00350901	1
Spiol01Chr33374	Spov3_chr01	complement(59208435..59210457)	0.0394211	1.03238	2.0454	0.611026	0.999951	1
Spiol01Chr16346	Spov3_chr01	59245497..59246881	0	#NUM!	#NUM!	#NUM!	#NUM!	#NUM!
Spiol01Chr33373	Spov3_chr01	59248312..59249294	0	#NUM!	#NUM!	#NUM!	#NUM!	#NUM!
Spiol01Chr02405	Spov3_chr01	59315689..59318821	0	#NUM!	#NUM!	#NUM!	#NUM!	#NUM!
Spiol01Chr14521	Spov3_chr01	complement(59367012..59369937)	24.8647	0.565416	1.47981	0.00344915	0.0273532	1
Spiol01Chr02406	Spov3_chr01	59394603..59396170	0	#NUM!	#NUM!	#NUM!	#NUM!	#NUM!
Spiol01Chr16348	Spov3_chr01	59624215..59626456	0.00849448	-0.242092	-1.18271	0.875371	0.999951	1
Spiol01Chr14522	Spov3_chr01	complement(59629626..59635332)	23.0937	-0.360041	-1.28346	0.0417997	0.201501	1
Spiol01Chr16349	Spov3_chr01	complement(59652751..59657845)	0.0335778	1.67434	3.19174	0.38445	0.915988	1
Spiol01Chr16350	Spov3_chr01	59700833..59701826	0.0649353	-1.36509	-2.57592	0.298474	0.786852	1
Spiol01Chr16351	Spov3_chr01	59702575..59702919	0	#NUM!	#NUM!	#NUM!	#NUM!	#NUM!
Spiol01Chr14523	Spov3_chr01	complement(59706683..59708356)	0.0104051	1.03238	2.0454	0.611026	0.999951	1
Spiol01Chr16352	Spov3_chr01	complement(59710976..59714186)	0	#NUM!	#NUM!	#NUM!	#NUM!	#NUM!
Spiol01Chr16353	Spov3_chr01	complement(59714217..59714949)	0	#NUM!	#NUM!	#NUM!	#NUM!	#NUM!
Spiol01Chr14524	Spov3_chr01	59789563..59814400	17.6073	-0.907246	-1.87546	1.62537e-13	1.64795e-11	5.66895e-09
Spiol01Chr02408	Spov3_chr01	59977598..60003488	11.1087	0.571906	1.48649	1.56553e-05	0.000278159	0.546026
Spiol01Chr16359	Spov3_chr01	complement(60117584..60119671)	302.699	-0.453235	-1.36911	0.000429565	0.00481594	1
Spiol01Chr14527	Spov3_chr01	60164755..60167064	0.474097	-0.0997634	-1.0716	0.862012	0.999951	1
Spiol01Chr14528	Spov3_chr01	60248483..60253664	1.0118	-1.09184	-2.13145	0.0481427	0.224032	1
Spiol01Chr02409	Spov3_chr01	60316657..60319113	0	#NUM!	#NUM!	#NUM!	#NUM!	#NUM!
Spiol01Chr02410	Spov3_chr01	60319358..60320059	0	#NUM!	#NUM!	#NUM!	#NUM!	#NUM!
Spiol01Chr16363	Spov3_chr01	complement(60322956..60324619)	0.0649654	-1.70574	-3.26195	0.177992	0.565578	1
Spiol01Chr16360	Spov3_chr01	60326628..60331672	0	#NUM!	#NUM!	#NUM!	#NUM!	#NUM!
Spiol01Chr16361	Spov3_chr01	60331781..60334326	0	#NUM!	#NUM!	#NUM!	#NUM!	#NUM!
Spiol01Chr14529	Spov3_chr01	complement(60335514..60337723)	0.0634505	1.49464	2.81793	0.190435	0.588777	1
Spiol01Chr16362	Spov3_chr01	60338470..60341669	0	#NUM!	#NUM!	#NUM!	#NUM!	#NUM!
Spiol01Chr16364	Spov3_chr01	complement(60411983..60428845)	0.0230412	1.03535	2.0496	0.610001	0.999951	1
Spiol01Chr16365	Spov3_chr01	complement(60431951..60435647)	0.0733675	-3.87607	-14.6829	0.0346532	0.174457	1
Spiol01Chr14530	Spov3_chr01	complement(60459029..60460371)	0	#NUM!	#NUM!	#NUM!	#NUM!	#NUM!
Spiol01Chr33375	Spov3_chr01	complement(60477323..60477538)	0	#NUM!	#NUM!	#NUM!	#NUM!	#NUM!
Spiol01Chr16366	Spov3_chr01	complement(60538723..60540024)	5.97692	0.421758	1.33956	0.193885	0.596325	1
Spiol01Chr16367	Spov3_chr01	complement(60621973..60623228)	1.28257	-0.224322	-1.16823	0.761511	0.999951	1
Spiol01Chr14531	Spov3_chr01	complement(60706767..60710141)	0.0118579	1.67434	3.19174	0.38445	0.915988	1
Spiol01Chr14532	Spov3_chr01	complement(60780747..60783251)	1.73646	-0.847113	-1.7989	0.15045	0.507771	1
Spiol01Chr16369	Spov3_chr01	complement(60786971..60788893)	0.46279	-1.60295	-3.03763	0.00814411	0.0555545	1
Spiol01Chr02411	Spov3_chr01	complement(60789499..60790509)	18.005	1.68943	3.2253	3.61582e-07	1.00809e-05	0.0126113
Spiol01Chr16370	Spov3_chr01	complement(60792402..60800216)	1.38755	1.3459	2.54189	0.000102872	0.00141705	1
Spiol01Chr14533	Spov3_chr01	60817786..60819866	0	#NUM!	#NUM!	#NUM!	#NUM!	#NUM!
Spiol01Chr02412	Spov3_chr01	60819965..60820405	0	#NUM!	#NUM!	#NUM!	#NUM!	#NUM!
Spiol01Chr16368	Spov3_chr01	60821492..60822262	0	#NUM!	#NUM!	#NUM!	#NUM!	#NUM!
Spiol01Chr14534	Spov3_chr01	complement(60865241..60875797)	36.1983	0.760235	1.69377	1.03644e-07	3.29828e-06	0.00361491
Spiol01Chr16374	Spov3_chr01	complement(61015632..61016500)	0	#NUM!	#NUM!	#NUM!	#NUM!	#NUM!
Spiol01Chr14536	Spov3_chr01	61054727..61062269	2.77295	-0.290885	-1.22339	0.196235	0.601695	1
Spiol01Chr14537	Spov3_chr01	61065506..61067792	0	#NUM!	#NUM!	#NUM!	#NUM!	#NUM!
Spiol01Chr16375	Spov3_chr01	complement(61231947..61232812)	0	#NUM!	#NUM!	#NUM!	#NUM!	#NUM!
Spiol01Chr14538	Spov3_chr01	61243304..61250806	33.9182	-0.161442	-1.1184	0.224762	0.664625	1
Spiol01Chr16376	Spov3_chr01	61302218..61304285	0	#NUM!	#NUM!	#NUM!	#NUM!	#NUM!
Spiol01Chr14539	Spov3_chr01	61355867..61359494	14.1961	-0.252107	-1.19095	0.289397	0.770151	1
Spiol01Chr02417	Spov3_chr01	61376129..61377322	1.38101	0.0322292	1.02259	0.92589	0.999951	1
Spiol01Chr16377	Spov3_chr01	61429515..61474153	0.995547	-1.08256	-2.11779	0.0243221	0.132258	1
Spiol01Chr14540	Spov3_chr01	complement(61485277..61489867)	0.0134598	-2.08177	-4.23328	0.257832	0.715029	1
Spiol01Chr16378	Spov3_chr01	61495395..61509730	0	#NUM!	#NUM!	#NUM!	#NUM!	#NUM!
Spiol01Chr16379	Spov3_chr01	complement(61518961..61520234)	0.0370137	1.03238	2.0454	0.611026	0.999951	1
Spiol01Chr16380	Spov3_chr01	complement(61529618..61530508)	0	#NUM!	#NUM!	#NUM!	#NUM!	#NUM!
Spiol01Chr14541	Spov3_chr01	61665061..61669764	3.76207	1.32068	2.49784	4.64453e-10	2.45815e-08	1.61992e-05
Spiol01Chr16381	Spov3_chr01	complement(61685958..61686577)	0	#NUM!	#NUM!	#NUM!	#NUM!	#NUM!
Spiol01Chr16382	Spov3_chr01	complement(61686886..61688966)	0	#NUM!	#NUM!	#NUM!	#NUM!	#NUM!
Spiol01Chr14542	Spov3_chr01	complement(61703890..61704205)	19.7152	0.303096	1.23379	0.227089	0.669973	1
Spiol01Chr16383	Spov3_chr01	complement(61757399..61758632)	0	#NUM!	#NUM!	#NUM!	#NUM!	#NUM!
Spiol01Chr14543	Spov3_chr01	complement(61897453..61898139)	0	#NUM!	#NUM!	#NUM!	#NUM!	#NUM!
Spiol01Chr16385	Spov3_chr01	complement(61909675..61926080)	0	#NUM!	#NUM!	#NUM!	#NUM!	#NUM!
Spiol01Chr16384	Spov3_chr01	61926887..61927988	0	#NUM!	#NUM!	#NUM!	#NUM!	#NUM!
Spiol01Chr14544	Spov3_chr01	complement(62020957..62036917)	7.89202	0.0820741	1.05854	0.572043	0.999951	1
Spiol01Chr16388	Spov3_chr01	complement(62039416..62040424)	0.0225339	-0.242109	-1.18272	0.875362	0.999951	1
Spiol01Chr16390	Spov3_chr01	complement(62042836..62043409)	0	#NUM!	#NUM!	#NUM!	#NUM!	#NUM!
Spiol01Chr16389	Spov3_chr01	complement(62044348..62047387)	0	#NUM!	#NUM!	#NUM!	#NUM!	#NUM!
Spiol01Chr14545	Spov3_chr01	complement(62048421..62049838)	0.0128506	-1.4139	-2.66456	0.470419	0.996055	1
Spiol01Chr16391	Spov3_chr01	62100731..62102701	0.118061	-1.33113	-2.51599	0.130971	0.459507	1
Spiol01Chr16392	Spov3_chr01	complement(62104403..62108427)	43.8698	-0.350096	-1.27465	0.0465426	0.218687	1
Spiol01Chr02418	Spov3_chr01	complement(62150736..62172306)	12.7462	-0.11262	-1.08119	0.366864	0.900773	1
Spiol01Chr16393	Spov3_chr01	62247054..62275359	9.01718	0.113024	1.08149	0.404391	0.946775	1
Spiol01Chr16394	Spov3_chr01	62281567..62282416	0	#NUM!	#NUM!	#NUM!	#NUM!	#NUM!
Spiol01Chr16395	Spov3_chr01	62330668..62330977	0.074448	1.03533	2.04959	0.610006	0.999951	1
Spiol01Chr02419	Spov3_chr01	62334185..62335585	0	#NUM!	#NUM!	#NUM!	#NUM!	#NUM!
Spiol01Chr14546	Spov3_chr01	62352949..62358677	18.2606	-0.0698796	-1.04963	0.641706	0.999951	1
Spiol01Chr14547	Spov3_chr01	complement(62359696..62363400)	40.8974	0.296663	1.2283	0.0442955	0.210817	1
Spiol01Chr16396	Spov3_chr01	62396207..62399180	0.00897925	1.03238	2.0454	0.611026	0.999951	1
Spiol01Chr14549	Spov3_chr01	complement(62400070..62404380)	1.55731	0.121712	1.08803	0.693866	0.999951	1
Spiol01Chr02420	Spov3_chr01	62408779..62409243	0	#NUM!	#NUM!	#NUM!	#NUM!	#NUM!
Spiol01Chr14548	Spov3_chr01	62409275..62412029	0.0070203	-1.41681	-2.66995	0.469506	0.996055	1
Spiol01Chr02421	Spov3_chr01	complement(62439052..62439915)	0	#NUM!	#NUM!	#NUM!	#NUM!	#NUM!
Spiol01Chr16397	Spov3_chr01	complement(62441792..62442801)	0	#NUM!	#NUM!	#NUM!	#NUM!	#NUM!
Spiol01Chr16399	Spov3_chr01	62526074..62527908	1.73956	0.346828	1.27176	0.496743	0.999951	1
Spiol01Chr16398	Spov3_chr01	62533571..62537973	6.24199	-0.572688	-1.48729	0.125527	0.445386	1
Spiol01Chr14550	Spov3_chr01	62540065..62547438	2.16504	-1.3792	-2.60123	4.86729e-05	0.00074164	1
Spiol01Chr14551	Spov3_chr01	complement(62663124..62668280)	61.4176	-0.193514	-1.14355	0.132526	0.462919	1
Spiol01Chr14552	Spov3_chr01	complement(62680752..62686047)	0	#NUM!	#NUM!	#NUM!	#NUM!	#NUM!
Spiol01Chr16400	Spov3_chr01	complement(62689546..62693171)	0	#NUM!	#NUM!	#NUM!	#NUM!	#NUM!
Spiol01Chr14555	Spov3_chr01	complement(62823811..62824091)	1.16361	2.18305	4.54113	0.0533888	0.241048	1
Spiol01Chr14553	Spov3_chr01	62851198..62859587	6.73183	0.105941	1.0762	0.720399	0.999951	1
Spiol01Chr16401	Spov3_chr01	62860790..62861056	0	#NUM!	#NUM!	#NUM!	#NUM!	#NUM!
Spiol01Chr14554	Spov3_chr01	62868231..62869830	9.93362	0.345452	1.27055	0.0963444	0.371632	1
Spiol01Chr16403	Spov3_chr01	complement(62870535..62877361)	3.47831	0.228864	1.17191	0.288747	0.769008	1
Spiol01Chr33376	Spov3_chr01	62878258..62909360	0.0186333	2.34243	5.07156	0.222662	0.660207	1
Spiol01Chr16402	Spov3_chr01	62912773..62913975	0	#NUM!	#NUM!	#NUM!	#NUM!	#NUM!
Spiol01Chr16404	Spov3_chr01	complement(62919065..62919645)	0	#NUM!	#NUM!	#NUM!	#NUM!	#NUM!
Spiol01Chr14556	Spov3_chr01	complement(62920271..62921212)	0	#NUM!	#NUM!	#NUM!	#NUM!	#NUM!
Spiol01Chr16405	Spov3_chr01	complement(62922041..62922760)	0	#NUM!	#NUM!	#NUM!	#NUM!	#NUM!
Spiol01Chr02423	Spov3_chr01	63001314..63002570	0	#NUM!	#NUM!	#NUM!	#NUM!	#NUM!
Spiol01Chr16407	Spov3_chr01	63002620..63005754	0	#NUM!	#NUM!	#NUM!	#NUM!	#NUM!
Spiol01Chr14558	Spov3_chr01	63011685..63014124	35.9937	0.665451	1.58606	4.7959e-06	9.8627e-05	0.167271
Spiol01Chr16408	Spov3_chr01	63096112..63122003	5.0146	-0.685756	-1.60854	0.000935154	0.00919805	1
Spiol01Chr14559	Spov3_chr01	63129884..63133500	12.7051	0.342279	1.26776	0.237589	0.692169	1
Spiol01Chr14560	Spov3_chr01	complement(63136708..63137836)	24.0782	0.532324	1.44626	0.00103659	0.0100289	1
Spiol01Chr14561	Spov3_chr01	63178151..63180692	33.688	-0.206995	-1.15428	0.217641	0.648439	1
Spiol01Chr16409	Spov3_chr01	complement(63182120..63189365)	2.34865	0.814425	1.7586	0.0128829	0.0800914	1
Spiol01Chr16410	Spov3_chr01	complement(63201364..63203056)	0	#NUM!	#NUM!	#NUM!	#NUM!	#NUM!
Spiol01Chr16411	Spov3_chr01	complement(63203099..63204219)	0	#NUM!	#NUM!	#NUM!	#NUM!	#NUM!
Spiol01Chr14563	Spov3_chr01	complement(63221292..63222770)	0	#NUM!	#NUM!	#NUM!	#NUM!	#NUM!
Spiol01Chr14564	Spov3_chr01	complement(63225416..63227277)	0	#NUM!	#NUM!	#NUM!	#NUM!	#NUM!
Spiol01Chr14565	Spov3_chr01	complement(63240437..63241594)	0	#NUM!	#NUM!	#NUM!	#NUM!	#NUM!
Spiol01Chr14562	Spov3_chr01	63255868..63266979	9.96918	0.149778	1.1094	0.375973	0.915988	1
Spiol01Chr16414	Spov3_chr01	63375465..63375991	0.0676017	-2.08379	-4.23919	0.257416	0.715029	1
Spiol01Chr16412	Spov3_chr01	complement(63376627..63377355)	0.503841	-1.4188	-2.67364	0.109815	0.405389	1
Spiol01Chr16413	Spov3_chr01	complement(63377362..63377905)	1.66024	-1.51216	-2.85237	0.00474011	0.03547	1
Spiol01Chr16415	Spov3_chr01	63388920..63392018	0	#NUM!	#NUM!	#NUM!	#NUM!	#NUM!
Spiol01Chr14566	Spov3_chr01	63458471..63461829	0	#NUM!	#NUM!	#NUM!	#NUM!	#NUM!
Spiol01Chr16416	Spov3_chr01	63463976..63465394	0	#NUM!	#NUM!	#NUM!	#NUM!	#NUM!
Spiol01Chr14567	Spov3_chr01	63465669..63478408	0	#NUM!	#NUM!	#NUM!	#NUM!	#NUM!
Spiol01Chr14568	Spov3_chr01	complement(63478769..63481877)	0	#NUM!	#NUM!	#NUM!	#NUM!	#NUM!
Spiol01Chr14569	Spov3_chr01	63482508..63490121	99.465	0.2845	1.21799	0.0276352	0.146172	1
Spiol01Chr14571	Spov3_chr01	complement(63528095..63533525)	2.87154	0.689103	1.61228	0.00668899	0.0472264	1
Spiol01Chr14570	Spov3_chr01	63567226..63571151	8.50436	0.263354	1.20027	0.142246	0.487497	1
Spiol01Chr14572	Spov3_chr01	complement(63590797..63599439)	59.2438	0.0965048	1.06918	0.457837	0.996055	1
Spiol01Chr16417	Spov3_chr01	63625839..63627649	0	#NUM!	#NUM!	#NUM!	#NUM!	#NUM!
Spiol01Chr02424	Spov3_chr01	63647608..63648905	0	#NUM!	#NUM!	#NUM!	#NUM!	#NUM!
Spiol01Chr16418	Spov3_chr01	63680884..63682419	0	#NUM!	#NUM!	#NUM!	#NUM!	#NUM!
Spiol01Chr14573	Spov3_chr01	63683050..63683965	0	#NUM!	#NUM!	#NUM!	#NUM!	#NUM!
Spiol01Chr14575	Spov3_chr01	complement(63705972..63708842)	11.5084	0.590237	1.50549	0.00333692	0.0266755	1
Spiol01Chr16419	Spov3_chr01	63725812..63728874	1.01037	-0.076934	-1.05477	0.872938	0.999951	1
Spiol01Chr16420	Spov3_chr01	63730822..63730935	0	#NUM!	#NUM!	#NUM!	#NUM!	#NUM!
Spiol01Chr16422	Spov3_chr01	complement(63736222..63739788)	0	#NUM!	#NUM!	#NUM!	#NUM!	#NUM!
Spiol01Chr14574	Spov3_chr01	63746334..63748846	62.8971	-0.684546	-1.6072	4.53397e-06	9.36824e-05	0.158136
Spiol01Chr16423	Spov3_chr01	complement(63752940..63753340)	1.8594	-0.936433	-1.91379	0.0937957	0.364543	1
Spiol01Chr16421	Spov3_chr01	63759972..63760839	0	#NUM!	#NUM!	#NUM!	#NUM!	#NUM!
Spiol01Chr14576	Spov3_chr01	complement(63803172..63805471)	0.0799759	0.229634	1.17254	0.791913	0.999951	1
Spiol01Chr16424	Spov3_chr01	complement(63808799..63811441)	3.8212	-0.130577	-1.09473	0.444886	0.996055	1
Spiol01Chr16425	Spov3_chr01	63902011..63923469	0.858808	-0.204959	-1.15265	0.556209	0.999951	1
Spiol01Chr02425	Spov3_chr01	complement(63910403..63914716)	0.0170031	0.170533	1.12547	0.882686	0.999951	1
Spiol01Chr02426	Spov3_chr01	complement(63914865..63915794)	0.0552299	-1.36125	-2.56908	0.299708	0.786862	1
Spiol01Chr14578	Spov3_chr01	complement(63926354..63927645)	0	#NUM!	#NUM!	#NUM!	#NUM!	#NUM!
Spiol01Chr33377	Spov3_chr01	complement(63927740..63928468)	0.0231627	-1.4139	-2.66456	0.470419	0.996055	1
Spiol01Chr14577	Spov3_chr01	63984621..63987608	11.4073	-0.142146	-1.10355	0.358745	0.891125	1
Spiol01Chr14580	Spov3_chr01	complement(63988511..63992069)	28.0545	0.0659	1.04674	0.715039	0.999951	1
Spiol01Chr14581	Spov3_chr01	complement(63993892..64000845)	23.3026	0.0427935	1.03011	0.763331	0.999951	1
Spiol01Chr33378	Spov3_chr01	complement(64013466..64029955)	0	#NUM!	#NUM!	#NUM!	#NUM!	#NUM!
Spiol01Chr14582	Spov3_chr01	complement(64057767..64060952)	39.6084	0.466955	1.38219	0.00343401	0.0272715	1
Spiol01Chr14583	Spov3_chr01	complement(64066572..64070759)	23.3892	-0.365456	-1.28829	0.00675982	0.0476113	1
Spiol01Chr33379	Spov3_chr01	complement(64074415..64083222)	0	#NUM!	#NUM!	#NUM!	#NUM!	#NUM!
Spiol01Chr14584	Spov3_chr01	64099993..64106518	18.8006	0.450476	1.36649	0.0131714	0.0815541	1
Spiol01Chr33380	Spov3_chr01	complement(64121621..64125202)	0	#NUM!	#NUM!	#NUM!	#NUM!	#NUM!
Spiol01Chr02427	Spov3_chr01	64134548..64135804	4.44092	0.713696	1.64	0.00228462	0.019511	1
Spiol01Chr16428	Spov3_chr01	complement(64154045..64156397)	0.00920292	-0.244232	-1.18446	0.874297	0.999951	1
Spiol01Chr02428	Spov3_chr01	complement(64156412..64157350)	0	#NUM!	#NUM!	#NUM!	#NUM!	#NUM!
Spiol01Chr16427	Spov3_chr01	64160901..64163090	11.9748	-0.851836	-1.8048	0.0160338	0.0953498	1
Spiol01Chr16429	Spov3_chr01	64223354..64224282	0.382047	0.306337	1.23656	0.707121	0.999951	1
Spiol01Chr16430	Spov3_chr01	64224569..64226452	0.611524	1.01993	2.02781	0.0715657	0.29868	1
Spiol01Chr14585	Spov3_chr01	64237688..64240075	6.949	-5.14862	-35.4724	0	0	0
Spiol01Chr14586	Spov3_chr01	64286713..64287690	0	#NUM!	#NUM!	#NUM!	#NUM!	#NUM!
Spiol01Chr14587	Spov3_chr01	complement(64473057..64475988)	7.86678	1.50757	2.84331	1.95591e-08	7.3511e-07	0.000682182
Spiol01Chr16431	Spov3_chr01	complement(64561645..64568726)	0	#NUM!	#NUM!	#NUM!	#NUM!	#NUM!
Spiol01Chr16432	Spov3_chr01	complement(64568744..64569571)	0	#NUM!	#NUM!	#NUM!	#NUM!	#NUM!
Spiol01Chr16433	Spov3_chr01	complement(64582782..64599047)	0.121455	1.38265	2.60746	0.200299	0.61072	1
Spiol01Chr14588	Spov3_chr01	complement(64685932..64687736)	1.10594	1.29224	2.44909	0.0977519	0.375773	1
Spiol01Chr16434	Spov3_chr01	64748444..64749952	0	#NUM!	#NUM!	#NUM!	#NUM!	#NUM!
Spiol01Chr14589	Spov3_chr01	64751171..64760984	4.15614	0.293865	1.22592	0.122522	0.437662	1
Spiol01Chr14590	Spov3_chr01	complement(64864963..64868652)	0.564084	-0.0588193	-1.04161	0.909095	0.999951	1
Spiol01Chr14591	Spov3_chr01	complement(64942454..64952178)	28.902	0.229575	1.17249	0.099906	0.379992	1
Spiol01Chr16438	Spov3_chr01	65002857..65003859	0	#NUM!	#NUM!	#NUM!	#NUM!	#NUM!
Spiol01Chr16440	Spov3_chr01	complement(65004819..65006468)	0	#NUM!	#NUM!	#NUM!	#NUM!	#NUM!
Spiol01Chr14593	Spov3_chr01	65044510..65050385	12.6798	-0.185417	-1.13715	0.173806	0.556678	1
Spiol01Chr14594	Spov3_chr01	65052964..65062888	32.8267	0.436224	1.35306	0.00210808	0.0182899	1
Spiol01Chr02430	Spov3_chr01	65085892..65086170	0	#NUM!	#NUM!	#NUM!	#NUM!	#NUM!
Spiol01Chr16439	Spov3_chr01	65086329..65086932	0	#NUM!	#NUM!	#NUM!	#NUM!	#NUM!
Spiol01Chr16441	Spov3_chr01	complement(65101103..65107431)	3.02851	0.686751	1.60965	0.0163665	0.0968657	1
Spiol01Chr14596	Spov3_chr01	complement(65124648..65127197)	6.52467	-5.56787	-47.4347	3.6022e-09	1.58234e-07	0.000125638
Spiol01Chr16442	Spov3_chr01	complement(65133715..65134275)	3.97721	0.464603	1.37994	0.28022	0.753198	1
Spiol01Chr14595	Spov3_chr01	65142867..65146901	6.19795	-0.270698	-1.20639	0.139918	0.481301	1
Spiol01Chr14597	Spov3_chr01	complement(65151711..65152911)	32.1887	0.233844	1.17596	0.211485	0.634995	1
Spiol01Chr16443	Spov3_chr01	65284227..65286162	0	#NUM!	#NUM!	#NUM!	#NUM!	#NUM!
Spiol01Chr02431	Spov3_chr01	65286225..65287610	0	#NUM!	#NUM!	#NUM!	#NUM!	#NUM!
Spiol01Chr16444	Spov3_chr01	65289088..65293633	0	#NUM!	#NUM!	#NUM!	#NUM!	#NUM!
Spiol01Chr14598	Spov3_chr01	complement(65302169..65303458)	3.25053	-0.859301	-1.81416	0.00042492	0.00478076	1
Spiol01Chr14599	Spov3_chr01	complement(65305365..65307620)	278.986	-0.334283	-1.26075	0.0111862	0.0716668	1
Spiol01Chr14600	Spov3_chr01	complement(65326937..65331255)	110.156	0.0500733	1.03532	0.701973	0.999951	1
Spiol01Chr16445	Spov3_chr01	65419820..65425903	0	#NUM!	#NUM!	#NUM!	#NUM!	#NUM!
Spiol01Chr02432	Spov3_chr01	complement(65428039..65437499)	0	#NUM!	#NUM!	#NUM!	#NUM!	#NUM!
Spiol01Chr14601	Spov3_chr01	complement(65540978..65543142)	0.0104275	1.03238	2.0454	0.611026	0.999951	1
Spiol01Chr33381	Spov3_chr01	complement(65550212..65552121)	2.32761	0.144445	1.10531	0.681268	0.999951	1
Spiol01Chr16446	Spov3_chr01	complement(65649864..65653787)	0	#NUM!	#NUM!	#NUM!	#NUM!	#NUM!
Spiol01Chr14602	Spov3_chr01	65654192..65658358	3.67547	-0.00466387	-1.00324	0.979103	0.999951	1
Spiol01Chr16447	Spov3_chr01	complement(65743076..65745129)	0	#NUM!	#NUM!	#NUM!	#NUM!	#NUM!
Spiol01Chr14603	Spov3_chr01	65857991..65869572	3.42818	-0.152878	-1.11179	0.480556	0.999951	1
Spiol01Chr14604	Spov3_chr01	complement(65877235..65880475)	4.1181	0.897652	1.86303	7.36194e-05	0.00106323	1
[truncated: 32,881 more rows]

## Sheet: 168 hpi _Solo vs. Viro
Name	Chromosome	Region	Max group mean	Log₂ fold change	Fold change	P-value	FDR p-value	Bonferroni
Spiol01Chr12872	Spov3_chr01	46797..59488	9.91399	-0.104907	-1.07543	0.742255	0.999999	1
Spiol01Chr33123	Spov3_chr01	96599..96865	0	#NUM!	#NUM!	#NUM!	#NUM!	#NUM!
Spiol01Chr02016	Spov3_chr01	172247..173110	0	#NUM!	#NUM!	#NUM!	#NUM!	#NUM!
Spiol01Chr13966	Spov3_chr01	260420..271115	29.6253	-0.0266511	-1.01864	0.934584	0.999999	1
Spiol01Chr02318	Spov3_chr01	complement(271977..272528)	0	#NUM!	#NUM!	#NUM!	#NUM!	#NUM!
Spiol01Chr14333	Spov3_chr01	complement(353797..357314)	0.249739	-1.83512	-3.56802	0.317061	0.940617	1
Spiol01Chr02319	Spov3_chr01	complement(386071..386814)	0	#NUM!	#NUM!	#NUM!	#NUM!	#NUM!
Spiol01Chr16095	Spov3_chr01	complement(387734..390836)	0	#NUM!	#NUM!	#NUM!	#NUM!	#NUM!
Spiol01Chr14332	Spov3_chr01	430643..432180	13.8708	0.0347012	1.02434	0.910239	0.999999	1
Spiol01Chr14334	Spov3_chr01	complement(433728..459040)	2.66407	-0.305507	-1.23585	0.423714	0.999999	1
Spiol01Chr33346	Spov3_chr01	519425..531059	0	#NUM!	#NUM!	#NUM!	#NUM!	#NUM!
Spiol01Chr14525	Spov3_chr01	588197..593741	12.8469	-0.033697	-1.02363	0.910028	0.999999	1
Spiol01Chr16354	Spov3_chr01	645489..649107	0	#NUM!	#NUM!	#NUM!	#NUM!	#NUM!
Spiol01Chr02407	Spov3_chr01	649438..652285	0.0361363	-1.83505	-3.56784	0.317082	0.940617	1
Spiol01Chr16355	Spov3_chr01	658139..659764	1.5627	-1.36202	-2.57046	0.138004	0.627223	1
Spiol01Chr14663	Spov3_chr01	694398..711722	0.010555	-1.16352	-2.24003	0.551625	0.999999	1
Spiol01Chr33386	Spov3_chr01	complement(715668..738324)	0.0901306	-0.332294	-1.25901	0.746383	0.999999	1
Spiol01Chr16506	Spov3_chr01	716361..723171	3.14111	-0.0908302	-1.06498	0.810627	0.999999	1
Spiol01Chr16507	Spov3_chr01	724454..725611	0.478634	0.665906	1.58656	0.335213	0.965527	1
Spiol01Chr02448	Spov3_chr01	complement(740850..741925)	0.0798794	-1.46802	-2.76642	0.257943	0.874893	1
Spiol01Chr14664	Spov3_chr01	complement(755296..762794)	7.93898	0.22558	1.16925	0.421238	0.999999	1
Spiol01Chr16508	Spov3_chr01	complement(764872..769364)	55.0147	0.236872	1.17844	0.453489	0.999999	1
Spiol01Chr02497	Spov3_chr01	827694..829688	0.0304883	-1.1211	-2.17513	0.395266	0.999999	1
Spiol01Chr33402	Spov3_chr01	845486..846033	0	#NUM!	#NUM!	#NUM!	#NUM!	#NUM!
Spiol01Chr14812	Spov3_chr01	866541..869602	5.06102	0.346629	1.27159	0.34987	0.989281	1
Spiol01Chr16646	Spov3_chr01	complement(872206..872513)	0	#NUM!	#NUM!	#NUM!	#NUM!	#NUM!
Spiol01Chr16647	Spov3_chr01	complement(872522..873122)	0	#NUM!	#NUM!	#NUM!	#NUM!	#NUM!
Spiol01Chr14996	Spov3_chr01	945556..946086	4.24896	-1.18935	-2.2805	0.0301286	0.242685	1
Spiol01Chr02552	Spov3_chr01	complement(946716..951214)	1.67499	0.831669	1.77974	0.0842146	0.469883	1
Spiol01Chr14995	Spov3_chr01	complement(953153..957992)	8.08946	-0.376258	-1.29797	0.210781	0.779853	1
Spiol01Chr33124	Spov3_chr01	complement(971290..1002458)	0.163726	0.23638	1.17803	0.823634	0.999999	1
Spiol01Chr15318	Spov3_chr01	complement(1004192..1009290)	0.0132308	-1.16375	-2.24039	0.551536	0.999999	1
Spiol01Chr02017	Spov3_chr01	complement(1009370..1010894)	0.190794	-0.39011	-1.31049	0.728129	0.999999	1
Spiol01Chr12873	Spov3_chr01	1027189..1029270	0.0601325	-0.0040529	-1.00281	0.997906	0.999999	1
Spiol01Chr15481	Spov3_chr01	1048371..1049744	14.8135	0.804231	1.74621	0.00655409	0.0818745	1
Spiol01Chr02090	Spov3_chr01	1102143..1103000	4.66729	1.1643	2.24124	0.0117792	0.125676	1
Spiol01Chr02190	Spov3_chr01	1310606..1311946	0	#NUM!	#NUM!	#NUM!	#NUM!	#NUM!
Spiol01Chr02191	Spov3_chr01	1313325..1313924	0	#NUM!	#NUM!	#NUM!	#NUM!	#NUM!
Spiol01Chr15742	Spov3_chr01	1321065..1322837	0.0341208	0.634911	1.55284	0.651405	0.999999	1
Spiol01Chr15743	Spov3_chr01	complement(1323000..1323506)	0	#NUM!	#NUM!	#NUM!	#NUM!	#NUM!
Spiol01Chr15744	Spov3_chr01	complement(1369332..1370224)	0	#NUM!	#NUM!	#NUM!	#NUM!	#NUM!
Spiol01Chr15755	Spov3_chr01	1387912..1402418	0	#NUM!	#NUM!	#NUM!	#NUM!	#NUM!
Spiol01Chr15756	Spov3_chr01	1404965..1406634	0	#NUM!	#NUM!	#NUM!	#NUM!	#NUM!
Spiol01Chr33265	Spov3_chr01	1408681..1408938	0	#NUM!	#NUM!	#NUM!	#NUM!	#NUM!
Spiol01Chr02200	Spov3_chr01	1507584..1508951	0.477325	-2.19794	-4.58823	0.00655915	0.0818794	1
Spiol01Chr13914	Spov3_chr01	complement(1511380..1521885)	9.59586	-0.0985553	-1.0707	0.744628	0.999999	1
Spiol01Chr02201	Spov3_chr01	1531733..1534282	1.06197	-1.15328	-2.22419	0.0508029	0.341802	1
Spiol01Chr13915	Spov3_chr01	complement(1535136..1536409)	11.9789	1.37764	2.59843	1.01212e-05	0.000401144	0.353006
Spiol01Chr13916	Spov3_chr01	complement(1537777..1539726)	0	#NUM!	#NUM!	#NUM!	#NUM!	#NUM!
Spiol01Chr33276	Spov3_chr01	complement(1594629..1596393)	0	#NUM!	#NUM!	#NUM!	#NUM!	#NUM!
Spiol01Chr13929	Spov3_chr01	1614319..1615415	0	#NUM!	#NUM!	#NUM!	#NUM!	#NUM!
Spiol01Chr33274	Spov3_chr01	1656757..1658995	172.189	0.355157	1.27912	0.310907	0.940617	1
Spiol01Chr33275	Spov3_chr01	complement(1662485..1666705)	0	#NUM!	#NUM!	#NUM!	#NUM!	#NUM!
Spiol01Chr13930	Spov3_chr01	1671479..1675591	50.3506	-0.336264	-1.26248	0.348376	0.986991	1
Spiol01Chr13949	Spov3_chr01	complement(1862836..1865268)	153.111	0.746844	1.67812	0.0220763	0.195918	1
Spiol01Chr13948	Spov3_chr01	1866825..1870809	98.248	0.198783	1.14773	0.632406	0.999999	1
Spiol01Chr02218	Spov3_chr01	1874124..1875497	0.16573	1.26558	2.40423	0.228944	0.816389	1
Spiol01Chr13956	Spov3_chr01	complement(1948739..1953325)	13.6312	0.349082	1.27375	0.252856	0.864874	1
Spiol01Chr13973	Spov3_chr01	complement(2081427..2103177)	9.71878	-0.467154	-1.38238	0.216805	0.791545	1
Spiol01Chr15850	Spov3_chr01	2118714..2119111	0	#NUM!	#NUM!	#NUM!	#NUM!	#NUM!
Spiol01Chr02231	Spov3_chr01	2120223..2122038	0	#NUM!	#NUM!	#NUM!	#NUM!	#NUM!
Spiol01Chr02234	Spov3_chr01	2272851..2273156	0	#NUM!	#NUM!	#NUM!	#NUM!	#NUM!
Spiol01Chr02235	Spov3_chr01	2273199..2273522	0	#NUM!	#NUM!	#NUM!	#NUM!	#NUM!
Spiol01Chr02236	Spov3_chr01	2273552..2274130	0.0248438	-1.1689	-2.2484	0.549785	0.999999	1
Spiol01Chr15873	Spov3_chr01	2294827..2295722	1.76488	0.584313	1.49932	0.285654	0.924729	1
Spiol01Chr14006	Spov3_chr01	2458294..2461095	7.82824	0.0120377	1.00838	0.96901	0.999999	1
Spiol01Chr02239	Spov3_chr01	complement(2475792..2479006)	0.41252	-3.93659	-15.312	0.0283267	0.232302	1
Spiol01Chr02246	Spov3_chr01	2583146..2584792	0.290661	-0.0814955	-1.05811	0.896944	0.999999	1
Spiol01Chr02247	Spov3_chr01	2584914..2585498	0.284725	0.401808	1.32116	0.624673	0.999999	1
Spiol01Chr14056	Spov3_chr01	2585571..2592452	1.2654	-0.388807	-1.30931	0.305705	0.940617	1
Spiol01Chr02249	Spov3_chr01	complement(2600075..2606248)	0	#NUM!	#NUM!	#NUM!	#NUM!	#NUM!
Spiol01Chr14057	Spov3_chr01	2609092..2624190	0	#NUM!	#NUM!	#NUM!	#NUM!	#NUM!
Spiol01Chr02248	Spov3_chr01	2653711..2654338	0	#NUM!	#NUM!	#NUM!	#NUM!	#NUM!
Spiol01Chr33294	Spov3_chr01	complement(2674084..2686248)	0	#NUM!	#NUM!	#NUM!	#NUM!	#NUM!
Spiol01Chr15924	Spov3_chr01	complement(2687012..2692481)	0.0671266	-1.83075	-3.55721	0.318279	0.940617	1
Spiol01Chr14087	Spov3_chr01	2697279..2699383	0	#NUM!	#NUM!	#NUM!	#NUM!	#NUM!
Spiol01Chr02253	Spov3_chr01	2701683..2701991	0	#NUM!	#NUM!	#NUM!	#NUM!	#NUM!
Spiol01Chr14088	Spov3_chr01	2727854..2730240	0	#NUM!	#NUM!	#NUM!	#NUM!	#NUM!
Spiol01Chr14106	Spov3_chr01	complement(2740644..2742032)	0	#NUM!	#NUM!	#NUM!	#NUM!	#NUM!
Spiol01Chr15936	Spov3_chr01	2807130..2810577	0	#NUM!	#NUM!	#NUM!	#NUM!	#NUM!
Spiol01Chr02262	Spov3_chr01	complement(2893689..2894828)	0.0165603	-1.16365	-2.24023	0.551574	0.999999	1
Spiol01Chr33297	Spov3_chr01	complement(2898873..2901317)	0.0218179	-1.83496	-3.56762	0.317109	0.940617	1
Spiol01Chr15950	Spov3_chr01	2928412..2929652	7.35279	1.94809	3.85863	0.000458656	0.00997942	1
Spiol01Chr33298	Spov3_chr01	2935972..2937571	0.036185	-0.000117669	-1.00008	0.999939	0.999999	1
Spiol01Chr14160	Spov3_chr01	2984072..2987339	0	#NUM!	#NUM!	#NUM!	#NUM!	#NUM!
Spiol01Chr02263	Spov3_chr01	2989664..2990710	0	#NUM!	#NUM!	#NUM!	#NUM!	#NUM!
Spiol01Chr15961	Spov3_chr01	2993064..3001293	0	#NUM!	#NUM!	#NUM!	#NUM!	#NUM!
Spiol01Chr15962	Spov3_chr01	3020872..3022556	3.51095	-6.50963	-91.1156	0.000228306	0.00560764	1
Spiol01Chr15963	Spov3_chr01	3022582..3024568	0.0137942	1.28709	2.44036	0.527279	0.999999	1
Spiol01Chr02268	Spov3_chr01	complement(3045556..3046353)	0.355049	0.944125	1.92402	0.239051	0.837623	1
Spiol01Chr14161	Spov3_chr01	complement(3046405..3048963)	0	#NUM!	#NUM!	#NUM!	#NUM!	#NUM!
Spiol01Chr02264	Spov3_chr01	complement(3049710..3050903)	0	#NUM!	#NUM!	#NUM!	#NUM!	#NUM!
Spiol01Chr02265	Spov3_chr01	complement(3052584..3053870)	0	#NUM!	#NUM!	#NUM!	#NUM!	#NUM!
Spiol01Chr14162	Spov3_chr01	complement(3053919..3056564)	0	#NUM!	#NUM!	#NUM!	#NUM!	#NUM!
Spiol01Chr02266	Spov3_chr01	complement(3056680..3058488)	0	#NUM!	#NUM!	#NUM!	#NUM!	#NUM!
Spiol01Chr02267	Spov3_chr01	complement(3059779..3060243)	0.041838	-0.00394253	-1.00274	0.997963	0.999999	1
Spiol01Chr15980	Spov3_chr01	3090127..3094409	0.0625378	-1.16912	-2.24875	0.549699	0.999999	1
Spiol01Chr14202	Spov3_chr01	complement(3107925..3109206)	0.409497	-4.81241	-28.0983	0.00582994	0.0752349	1
Spiol01Chr33304	Spov3_chr01	complement(3109309..3114208)	0	#NUM!	#NUM!	#NUM!	#NUM!	#NUM!
Spiol01Chr15981	Spov3_chr01	complement(3114543..3116921)	0	#NUM!	#NUM!	#NUM!	#NUM!	#NUM!
Spiol01Chr15982	Spov3_chr01	complement(3144788..3146399)	0	#NUM!	#NUM!	#NUM!	#NUM!	#NUM!
Spiol01Chr14203	Spov3_chr01	complement(3180306..3180819)	0	#NUM!	#NUM!	#NUM!	#NUM!	#NUM!
Spiol01Chr15993	Spov3_chr01	3222443..3223147	0.261337	0.790051	1.72914	0.448834	0.999999	1
Spiol01Chr02278	Spov3_chr01	3223169..3223939	0	#NUM!	#NUM!	#NUM!	#NUM!	#NUM!
Spiol01Chr14264	Spov3_chr01	3288964..3290998	6.8581	0.402404	1.32171	0.271639	0.902	1
Spiol01Chr16011	Spov3_chr01	3328384..3329557	0	#NUM!	#NUM!	#NUM!	#NUM!	#NUM!
Spiol01Chr02281	Spov3_chr01	complement(3334344..3334709)	0	#NUM!	#NUM!	#NUM!	#NUM!	#NUM!
Spiol01Chr16012	Spov3_chr01	complement(3335169..3339096)	0	#NUM!	#NUM!	#NUM!	#NUM!	#NUM!
Spiol01Chr02282	Spov3_chr01	complement(3339136..3339588)	0	#NUM!	#NUM!	#NUM!	#NUM!	#NUM!
Spiol01Chr02290	Spov3_chr01	complement(3434041..3435896)	0	#NUM!	#NUM!	#NUM!	#NUM!	#NUM!
Spiol01Chr02289	Spov3_chr01	3478257..3478517	215.684	-0.114309	-1.08246	0.699604	0.999999	1
Spiol01Chr14280	Spov3_chr01	3487230..3488614	0	#NUM!	#NUM!	#NUM!	#NUM!	#NUM!
Spiol01Chr02298	Spov3_chr01	3494597..3498262	1.53753	-0.1846	-1.1365	0.768543	0.999999	1
Spiol01Chr14307	Spov3_chr01	complement(3742915..3769663)	383.692	0.242126	1.18273	0.599832	0.999999	1
Spiol01Chr02309	Spov3_chr01	complement(3863663..3863941)	0	#NUM!	#NUM!	#NUM!	#NUM!	#NUM!
Spiol01Chr16074	Spov3_chr01	complement(3863966..3873021)	0	#NUM!	#NUM!	#NUM!	#NUM!	#NUM!
Spiol01Chr33322	Spov3_chr01	complement(3895654..3899884)	0.0545129	1.28716	2.44047	0.527254	0.999999	1
Spiol01Chr14335	Spov3_chr01	4056558..4060514	0.191689	0.645008	1.56375	0.437412	0.999999	1
Spiol01Chr02320	Spov3_chr01	complement(4061250..4062626)	0.154435	-0.549789	-1.46387	0.534405	0.999999	1
Spiol01Chr02325	Spov3_chr01	complement(4085380..4086024)	0	#NUM!	#NUM!	#NUM!	#NUM!	#NUM!
Spiol01Chr16106	Spov3_chr01	4098672..4099120	0.148481	-1.83868	-3.57683	0.316175	0.940617	1
Spiol01Chr16107	Spov3_chr01	complement(4103313..4107828)	3.74973	0.26383	1.20066	0.560742	0.999999	1
Spiol01Chr02326	Spov3_chr01	4108533..4109227	0	#NUM!	#NUM!	#NUM!	#NUM!	#NUM!
Spiol01Chr14344	Spov3_chr01	4148800..4155749	0.112694	-1.8293	-3.55365	0.204381	0.771137	1
Spiol01Chr14345	Spov3_chr01	4165779..4171766	16.1	0.380917	1.30217	0.187628	0.747355	1
Spiol01Chr16124	Spov3_chr01	4243299..4252365	22.4492	-0.559502	-1.47376	0.0499086	0.337968	1
Spiol01Chr33331	Spov3_chr01	4302496..4330093	0.0718541	1.28171	2.43127	0.529006	0.999999	1
Spiol01Chr33332	Spov3_chr01	complement(4338261..4362031)	0	#NUM!	#NUM!	#NUM!	#NUM!	#NUM!
Spiol01Chr16134	Spov3_chr01	complement(4363513..4368680)	4.63305	0.47428	1.38922	0.173883	0.713616	1
Spiol01Chr16144	Spov3_chr01	complement(4420097..4423272)	0	#NUM!	#NUM!	#NUM!	#NUM!	#NUM!
Spiol01Chr16145	Spov3_chr01	complement(4453310..4456065)	0.0332782	1.28716	2.44047	0.527254	0.999999	1
Spiol01Chr02338	Spov3_chr01	4468916..4469980	0	#NUM!	#NUM!	#NUM!	#NUM!	#NUM!
Spiol01Chr14368	Spov3_chr01	4470002..4474296	0	#NUM!	#NUM!	#NUM!	#NUM!	#NUM!
Spiol01Chr14369	Spov3_chr01	4474476..4477359	0	#NUM!	#NUM!	#NUM!	#NUM!	#NUM!
Spiol01Chr14378	Spov3_chr01	4563446..4565463	4.96042	0.0456062	1.03212	0.900008	0.999999	1
Spiol01Chr14379	Spov3_chr01	4566550..4569266	17.8924	0.826361	1.77321	0.00616211	0.0782104	1
Spiol01Chr16153	Spov3_chr01	complement(4570396..4582386)	0.0634846	1.28709	2.44036	0.527279	0.999999	1
Spiol01Chr16152	Spov3_chr01	4571356..4571868	0.27874	-1.83496	-3.56761	0.31711	0.940617	1
Spiol01Chr33337	Spov3_chr01	complement(4603868..4605119)	0	#NUM!	#NUM!	#NUM!	#NUM!	#NUM!
Spiol01Chr33338	Spov3_chr01	4623417..4626564	0	#NUM!	#NUM!	#NUM!	#NUM!	#NUM!
Spiol01Chr16169	Spov3_chr01	complement(4660684..4663267)	0.0549279	-1.97806	-3.93964	0.118876	0.576895	1
Spiol01Chr14399	Spov3_chr01	4764018..4764509	4.0254	-0.819916	-1.7653	0.0844447	0.470865	1
Spiol01Chr14400	Spov3_chr01	complement(4766390..4767563)	1.38082	-0.047918	-1.03377	0.918537	0.999999	1
Spiol01Chr14407	Spov3_chr01	complement(4814794..4816743)	3.52061	1.24401	2.36856	0.0758126	0.439413	1
Spiol01Chr16188	Spov3_chr01	complement(4833203..4835362)	0	#NUM!	#NUM!	#NUM!	#NUM!	#NUM!
Spiol01Chr16187	Spov3_chr01	4837794..4841671	0	#NUM!	#NUM!	#NUM!	#NUM!	#NUM!
Spiol01Chr16199	Spov3_chr01	complement(4889922..4898452)	0	#NUM!	#NUM!	#NUM!	#NUM!	#NUM!
Spiol01Chr02346	Spov3_chr01	complement(4899006..4900538)	0.00986321	-1.16352	-2.24003	0.551625	0.999999	1
Spiol01Chr02349	Spov3_chr01	5005248..5005877	0	#NUM!	#NUM!	#NUM!	#NUM!	#NUM!
Spiol01Chr16220	Spov3_chr01	5006002..5007548	0	#NUM!	#NUM!	#NUM!	#NUM!	#NUM!
Spiol01Chr16218	Spov3_chr01	complement(5023985..5028015)	6.41526	0.0568453	1.04019	0.888567	0.999999	1
Spiol01Chr16219	Spov3_chr01	complement(5060640..5065476)	1.67155	0.655285	1.57493	0.38107	0.999999	1
Spiol01Chr16233	Spov3_chr01	complement(5083119..5083585)	0	#NUM!	#NUM!	#NUM!	#NUM!	#NUM!
Spiol01Chr02353	Spov3_chr01	5099938..5101716	0	#NUM!	#NUM!	#NUM!	#NUM!	#NUM!
Spiol01Chr16232	Spov3_chr01	complement(5149910..5157236)	0.0636888	-0.00375436	-1.00261	0.99806	0.999999	1
Spiol01Chr14437	Spov3_chr01	complement(5175913..5180233)	3.26723	0.228852	1.1719	0.687624	0.999999	1
Spiol01Chr14438	Spov3_chr01	complement(5181233..5181990)	4.22886	4.81725	28.1927	3.09243e-07	1.80666e-05	0.0107858
Spiol01Chr14439	Spov3_chr01	complement(5226246..5229424)	438.137	-0.553419	-1.46756	0.144584	0.642307	1
Spiol01Chr33351	Spov3_chr01	5230369..5250742	1.42859	0.122017	1.08826	0.849816	0.999999	1
Spiol01Chr16249	Spov3_chr01	complement(5230783..5233382)	1.47982	2.05358	4.15136	0.000658598	0.0134567	1
Spiol01Chr16250	Spov3_chr01	complement(5233479..5234044)	0	#NUM!	#NUM!	#NUM!	#NUM!	#NUM!
Spiol01Chr16251	Spov3_chr01	complement(5245818..5248662)	0.029148	-0.664082	-1.58456	0.632566	0.999999	1
Spiol01Chr16248	Spov3_chr01	5256380..5257651	0	#NUM!	#NUM!	#NUM!	#NUM!	#NUM!
Spiol01Chr14436	Spov3_chr01	5264447..5270512	41.6065	-0.965557	-1.95282	0.00106182	0.0199108	1
Spiol01Chr02359	Spov3_chr01	complement(5270877..5271389)	0	#NUM!	#NUM!	#NUM!	#NUM!	#NUM!
Spiol01Chr16276	Spov3_chr01	complement(5434285..5447742)	0.0283646	-1.83512	-3.56802	0.317061	0.940617	1
Spiol01Chr14461	Spov3_chr01	5452062..5454632	0.111108	-3.21087	-9.2591	0.0923907	0.49821	1
Spiol01Chr02378	Spov3_chr01	complement(5478358..5493584)	0.00599889	1.92079	3.78631	0.320176	0.940617	1
Spiol01Chr16295	Spov3_chr01	complement(5508778..5517013)	0.0307762	-2.91737	-7.55466	0.103588	0.531819	1
Spiol01Chr02381	Spov3_chr01	5662091..5665240	0	#NUM!	#NUM!	#NUM!	#NUM!	#NUM!
Spiol01Chr14481	Spov3_chr01	5668628..5674070	20.8717	-0.335521	-1.26183	0.300524	0.940617	1
Spiol01Chr16318	Spov3_chr01	5709086..5709591	0	#NUM!	#NUM!	#NUM!	#NUM!	#NUM!
Spiol01Chr02388	Spov3_chr01	5709613..5710323	0	#NUM!	#NUM!	#NUM!	#NUM!	#NUM!
Spiol01Chr14489	Spov3_chr01	5777833..5782028	14.2844	-0.41772	-1.33581	0.358641	0.999999	1
Spiol01Chr02389	Spov3_chr01	5783268..5784626	8.90714	0.328678	1.25586	0.279165	0.913499	1
Spiol01Chr14504	Spov3_chr01	complement(5788892..5796527)	7.48198	0.14116	1.10279	0.64205	0.999999	1
Spiol01Chr02397	Spov3_chr01	complement(5855473..5857197)	0	#NUM!	#NUM!	#NUM!	#NUM!	#NUM!
Spiol01Chr16324	Spov3_chr01	complement(5858937..5859322)	0.0731733	-1.16365	-2.24023	0.551574	0.999999	1
Spiol01Chr02403	Spov3_chr01	complement(5892029..5892868)	0.139269	-1.46849	-2.76733	0.27668	0.910205	1
Spiol01Chr14519	Spov3_chr01	complement(5903266..5905559)	55.5675	0.388866	1.30936	0.169794	0.705089	1
Spiol01Chr16345	Spov3_chr01	5924127..5938177	0.0489905	3.13391	8.77808	0.102402	0.527847	1
Spiol01Chr16356	Spov3_chr01	6037026..6038532	0	#NUM!	#NUM!	#NUM!	#NUM!	#NUM!
Spiol01Chr16358	Spov3_chr01	complement(6063835..6067242)	2.85025	-0.00211021	-1.00146	0.99687	0.999999	1
Spiol01Chr16357	Spov3_chr01	complement(6068618..6071047)	0	#NUM!	#NUM!	#NUM!	#NUM!	#NUM!
Spiol01Chr14526	Spov3_chr01	6073389..6075878	0.0355971	0.564483	1.47886	0.621918	0.999999	1
Spiol01Chr16371	Spov3_chr01	complement(6083577..6085504)	0.894004	-4.79961	-27.85	1.69628e-06	8.23996e-05	0.0591629
Spiol01Chr02413	Spov3_chr01	6091253..6092840	0.0144333	-1.16365	-2.24023	0.551574	0.999999	1
Spiol01Chr02415	Spov3_chr01	complement(6096715..6097758)	0	#NUM!	#NUM!	#NUM!	#NUM!	#NUM!
Spiol01Chr16372	Spov3_chr01	complement(6118953..6125321)	0	#NUM!	#NUM!	#NUM!	#NUM!	#NUM!
Spiol01Chr02416	Spov3_chr01	complement(6157933..6158388)	0	#NUM!	#NUM!	#NUM!	#NUM!	#NUM!
Spiol01Chr14535	Spov3_chr01	complement(6165796..6166831)	0	#NUM!	#NUM!	#NUM!	#NUM!	#NUM!
Spiol01Chr02414	Spov3_chr01	complement(6170139..6170681)	0	#NUM!	#NUM!	#NUM!	#NUM!	#NUM!
Spiol01Chr16373	Spov3_chr01	complement(6170728..6172651)	0	#NUM!	#NUM!	#NUM!	#NUM!	#NUM!
Spiol01Chr16386	Spov3_chr01	complement(6252207..6253834)	0	#NUM!	#NUM!	#NUM!	#NUM!	#NUM!
Spiol01Chr16387	Spov3_chr01	complement(6254493..6254883)	0	#NUM!	#NUM!	#NUM!	#NUM!	#NUM!
Spiol01Chr02422	Spov3_chr01	complement(6282586..6283914)	0	#NUM!	#NUM!	#NUM!	#NUM!	#NUM!
Spiol01Chr16406	Spov3_chr01	6357554..6360956	0	#NUM!	#NUM!	#NUM!	#NUM!	#NUM!
Spiol01Chr14557	Spov3_chr01	6367191..6370334	0.0111335	1.28178	2.43139	0.52898	0.999999	1
Spiol01Chr16426	Spov3_chr01	complement(6464461..6466317)	0	#NUM!	#NUM!	#NUM!	#NUM!	#NUM!
Spiol01Chr14579	Spov3_chr01	complement(6486647..6487064)	0	#NUM!	#NUM!	#NUM!	#NUM!	#NUM!
Spiol01Chr14592	Spov3_chr01	6505306..6508019	0.00702406	1.28167	2.4312	0.529021	0.999999	1
Spiol01Chr16435	Spov3_chr01	complement(6519777..6524134)	0	#NUM!	#NUM!	#NUM!	#NUM!	#NUM!
Spiol01Chr16436	Spov3_chr01	complement(6557939..6559381)	4.49888	-0.606352	-1.5224	0.20544	0.77396	1
Spiol01Chr14606	Spov3_chr01	6559285..6567546	16.8003	-0.730703	-1.65945	0.0242591	0.208967	1
Spiol01Chr16437	Spov3_chr01	complement(6560949..6570781)	1.57561	1.14446	2.21064	0.00149647	0.0261231	1
Spiol01Chr02429	Spov3_chr01	complement(6571245..6572243)	0.753968	1.37584	2.59519	0.0465389	0.32382	1
Spiol01Chr14607	Spov3_chr01	6573157..6579487	20.9336	-0.641252	-1.55968	0.027629	0.228352	1
Spiol01Chr16448	Spov3_chr01	6582599..6585255	0	#NUM!	#NUM!	#NUM!	#NUM!	#NUM!
Spiol01Chr16449	Spov3_chr01	6616653..6622107	0.736483	4.39346	21.0166	0.0189034	0.176052	1
Spiol01Chr14608	Spov3_chr01	complement(6630702..6632428)	0.784378	0.434841	1.35176	0.534987	0.999999	1
Spiol01Chr02433	Spov3_chr01	6638982..6640211	0	#NUM!	#NUM!	#NUM!	#NUM!	#NUM!
Spiol01Chr02434	Spov3_chr01	complement(6641082..6642515)	0	#NUM!	#NUM!	#NUM!	#NUM!	#NUM!
Spiol01Chr02438	Spov3_chr01	complement(6720656..6727194)	58.289	-0.701311	-1.62598	0.0328654	0.257591	1
Spiol01Chr16461	Spov3_chr01	complement(6770806..6772950)	0	#NUM!	#NUM!	#NUM!	#NUM!	#NUM!
Spiol01Chr02439	Spov3_chr01	complement(6772956..6774002)	0	#NUM!	#NUM!	#NUM!	#NUM!	#NUM!
Spiol01Chr14629	Spov3_chr01	complement(6818901..6831703)	0	#NUM!	#NUM!	#NUM!	#NUM!	#NUM!
Spiol01Chr16476	Spov3_chr01	6837830..6841387	0	#NUM!	#NUM!	#NUM!	#NUM!	#NUM!
Spiol01Chr16477	Spov3_chr01	6841426..6844830	0	#NUM!	#NUM!	#NUM!	#NUM!	#NUM!
Spiol01Chr14628	Spov3_chr01	6875021..6876961	0	#NUM!	#NUM!	#NUM!	#NUM!	#NUM!
Spiol01Chr33387	Spov3_chr01	6958916..7009113	0.224652	-0.333738	-1.26027	0.734817	0.999999	1
Spiol01Chr33388	Spov3_chr01	7011917..7020767	0.105942	1.92079	3.78631	0.320176	0.940617	1
Spiol01Chr02457	Spov3_chr01	7054127..7082776	0.153667	1.96556	3.90565	0.0111382	0.120909	1
Spiol01Chr16524	Spov3_chr01	complement(7167922..7179385)	8.97054	0.215108	1.16079	0.475724	0.999999	1
Spiol01Chr02459	Spov3_chr01	complement(7218358..7219788)	0.0136934	1.28716	2.44047	0.527254	0.999999	1
Spiol01Chr02466	Spov3_chr01	7247253..7251213	0	#NUM!	#NUM!	#NUM!	#NUM!	#NUM!
Spiol01Chr14701	Spov3_chr01	7257258..7257996	130.105	-0.380061	-1.3014	0.295227	0.940617	1
Spiol01Chr14702	Spov3_chr01	7288635..7289329	31.0956	-0.676633	-1.59841	0.119922	0.58017	1
Spiol01Chr02467	Spov3_chr01	7292877..7308338	0	#NUM!	#NUM!	#NUM!	#NUM!	#NUM!
Spiol01Chr14703	Spov3_chr01	complement(7313941..7316051)	102.602	0.628476	1.54593	0.0743537	0.43486	1
Spiol01Chr02468	Spov3_chr01	complement(7324417..7338304)	0	#NUM!	#NUM!	#NUM!	#NUM!	#NUM!
Spiol01Chr16561	Spov3_chr01	7420947..7423951	0.35653	0.298457	1.22983	0.736525	0.999999	1
Spiol01Chr33396	Spov3_chr01	7526627..7553400	0	#NUM!	#NUM!	#NUM!	#NUM!	#NUM!
Spiol01Chr02485	Spov3_chr01	complement(7606436..7607302)	0	#NUM!	#NUM!	#NUM!	#NUM!	#NUM!
Spiol01Chr16583	Spov3_chr01	complement(7658271..7659972)	0.0122372	-0.00375436	-1.00261	0.99806	0.999999	1
Spiol01Chr16584	Spov3_chr01	complement(7660006..7664773)	0.0047026	-1.16902	-2.24859	0.549737	0.999999	1
Spiol01Chr02487	Spov3_chr01	complement(7696477..7697106)	0.538636	1.84268	3.58676	0.0410116	0.297701	1
Spiol01Chr16596	Spov3_chr01	complement(7703189..7705308)	5.46638	-0.614842	-1.53139	0.120812	0.582965	1
Spiol01Chr33397	Spov3_chr01	7827095..7834243	0	#NUM!	#NUM!	#NUM!	#NUM!	#NUM!
Spiol01Chr33398	Spov3_chr01	7834975..7838862	0.0153824	-0.667067	-1.58784	0.630971	0.999999	1
Spiol01Chr02493	Spov3_chr01	complement(7929463..7931645)	6.34038	-0.210813	-1.15734	0.647251	0.999999	1
Spiol01Chr02498	Spov3_chr01	7944333..7945034	39.2441	-0.651209	-1.57048	0.0317816	0.25147	1
Spiol01Chr02499	Spov3_chr01	7948288..7961493	0	#NUM!	#NUM!	#NUM!	#NUM!	#NUM!
Spiol01Chr16648	Spov3_chr01	8024479..8029191	0	#NUM!	#NUM!	#NUM!	#NUM!	#NUM!
Spiol01Chr16649	Spov3_chr01	8029225..8033651	0	#NUM!	#NUM!	#NUM!	#NUM!	#NUM!
Spiol01Chr14813	Spov3_chr01	8033929..8037780	0.0163589	-1.16912	-2.24875	0.549699	0.999999	1
Spiol01Chr16659	Spov3_chr01	8061763..8064294	0	#NUM!	#NUM!	#NUM!	#NUM!	#NUM!
Spiol01Chr14824	Spov3_chr01	8094236..8117141	2.45085	0.167432	1.12306	0.689683	0.999999	1
Spiol01Chr14825	Spov3_chr01	complement(8120073..8123332)	160.985	0.244052	1.18431	0.549479	0.999999	1
Spiol01Chr16665	Spov3_chr01	8232738..8233237	0	#NUM!	#NUM!	#NUM!	#NUM!	#NUM!
Spiol01Chr14837	Spov3_chr01	8234682..8235995	0	#NUM!	#NUM!	#NUM!	#NUM!	#NUM!
Spiol01Chr14836	Spov3_chr01	8236949..8251895	0.0157696	-0.00392423	-1.00272	0.997972	0.999999	1
Spiol01Chr02511	Spov3_chr01	complement(8275655..8276299)	0	#NUM!	#NUM!	#NUM!	#NUM!	#NUM!
Spiol01Chr16689	Spov3_chr01	8280200..8290745	0	#NUM!	#NUM!	#NUM!	#NUM!	#NUM!
Spiol01Chr02521	Spov3_chr01	complement(8396349..8400276)	0.0288003	-1.16912	-2.24875	0.549699	0.999999	1
Spiol01Chr14855	Spov3_chr01	8430185..8433136	6.20003	-2.46336	-5.515	3.57082e-09	3.11358e-07	0.000124543
Spiol01Chr02522	Spov3_chr01	8472453..8474471	0	#NUM!	#NUM!	#NUM!	#NUM!	#NUM!
Spiol01Chr16701	Spov3_chr01	8474633..8475907	0	#NUM!	#NUM!	#NUM!	#NUM!	#NUM!
Spiol01Chr16703	Spov3_chr01	8475923..8477068	0	#NUM!	#NUM!	#NUM!	#NUM!	#NUM!
Spiol01Chr16704	Spov3_chr01	8477080..8477719	0	#NUM!	#NUM!	#NUM!	#NUM!	#NUM!
Spiol01Chr16702	Spov3_chr01	8477737..8478023	0	#NUM!	#NUM!	#NUM!	#NUM!	#NUM!
Spiol01Chr02523	Spov3_chr01	8540431..8542000	0.0124975	1.28716	2.44047	0.527254	0.999999	1
Spiol01Chr14872	Spov3_chr01	8556637..8559305	454.314	-0.220821	-1.1654	0.582467	0.999999	1
Spiol01Chr02524	Spov3_chr01	8562866..8563369	3941.44	1.39202	2.62445	0.0054077	0.0710931	1
Spiol01Chr14873	Spov3_chr01	complement(8566239..8578370)	9.16323	0.0886533	1.06338	0.793087	0.999999	1
Spiol01Chr16735	Spov3_chr01	complement(8593711..8611058)	2.55699	-4.6163	-24.527	8.76478e-06	0.00035505	0.305698
Spiol01Chr02532	Spov3_chr01	complement(8668835..8671550)	0	#NUM!	#NUM!	#NUM!	#NUM!	#NUM!
Spiol01Chr16756	Spov3_chr01	complement(8684037..8685014)	9.63088	0.463669	1.37904	0.182213	0.735388	1
Spiol01Chr02533	Spov3_chr01	8703326..8704684	0	#NUM!	#NUM!	#NUM!	#NUM!	#NUM!
Spiol01Chr14918	Spov3_chr01	8731003..8733807	32.8307	-0.609108	-1.52532	0.0690939	0.414594	1
Spiol01Chr16754	Spov3_chr01	8736341..8738153	0.537794	4.34309	20.2955	0.000583471	0.0122004	1
Spiol01Chr16755	Spov3_chr01	8738156..8738486	0.327175	3.2018	9.20105	0.0837522	0.468502	1
Spiol01Chr02534	Spov3_chr01	8752561..8755327	0.0442908	-1.11832	-2.17094	0.405856	0.999999	1
Spiol01Chr14919	Spov3_chr01	8770709..8773621	4.808	5.91834	60.4782	0.00102726	0.0193879	1
Spiol01Chr16772	Spov3_chr01	8810704..8818019	3.12668	1.31194	2.48275	0.0179641	0.169476	1
Spiol01Chr16773	Spov3_chr01	8832917..8834122	0	#NUM!	#NUM!	#NUM!	#NUM!	#NUM!
Spiol01Chr14947	Spov3_chr01	8837055..8846088	23.7382	-0.139834	-1.10178	0.615798	0.999999	1
Spiol01Chr16774	Spov3_chr01	complement(8850670..8850895)	0	#NUM!	#NUM!	#NUM!	#NUM!	#NUM!
Spiol01Chr14948	Spov3_chr01	complement(8855704..8858423)	14.6994	-1.10068	-2.14455	0.00143876	0.0253615	1
Spiol01Chr02547	Spov3_chr01	8904588..8930160	0.00635049	-1.16375	-2.24039	0.551536	0.999999	1
Spiol01Chr16791	Spov3_chr01	complement(8966648..8967076)	0	#NUM!	#NUM!	#NUM!	#NUM!	#NUM!
Spiol01Chr02548	Spov3_chr01	8986996..8988752	12.3469	0.209923	1.15663	0.534069	0.999999	1
Spiol01Chr02553	Spov3_chr01	complement(8994012..8997592)	93.2482	-0.385964	-1.30673	0.308926	0.940617	1
Spiol01Chr14998	Spov3_chr01	complement(8998752..9002413)	283.966	-2.67426	-6.38313	2.81898e-07	1.65802e-05	0.00983205
Spiol01Chr14997	Spov3_chr01	9032633..9042830	17.6505	-0.0324659	-1.02276	0.909504	0.999999	1
Spiol01Chr16808	Spov3_chr01	complement(9043741..9044381)	0.0532761	-1.1689	-2.2484	0.549785	0.999999	1
Spiol01Chr33420	Spov3_chr01	9061142..9084374	0	#NUM!	#NUM!	#NUM!	#NUM!	#NUM!
Spiol01Chr16822	Spov3_chr01	complement(9085176..9095169)	15.6391	-0.00706971	-1.00491	0.980635	0.999999	1
Spiol01Chr15032	Spov3_chr01	9096815..9097800	0.0626927	-0.000117669	-1.00008	0.999939	0.999999	1
Spiol01Chr16823	Spov3_chr01	complement(9098457..9100929)	0.802558	2.80252	6.9766	3.50166e-05	0.00116315	1
Spiol01Chr02560	Spov3_chr01	complement(9130028..9131542)	0.346528	0.905887	1.8737	0.285843	0.925085	1
Spiol01Chr02559	Spov3_chr01	9162507..9166144	0.458042	-1.14023	-2.20417	0.034416	0.265736	1
Spiol01Chr16824	Spov3_chr01	complement(9162880..9167090)	0.293795	1.68754	3.22107	0.200361	0.766686	1
Spiol01Chr02561	Spov3_chr01	complement(9169039..9170460)	30.7492	0.808613	1.75153	0.0303725	0.244255	1
Spiol01Chr02570	Spov3_chr01	complement(9203158..9216070)	0	#NUM!	#NUM!	#NUM!	#NUM!	#NUM!
Spiol01Chr02569	Spov3_chr01	9218853..9219638	0	#NUM!	#NUM!	#NUM!	#NUM!	#NUM!
Spiol01Chr16834	Spov3_chr01	complement(9226335..9235770)	0.1562	-0.994874	-1.99291	0.23835	0.835916	1
Spiol01Chr16835	Spov3_chr01	complement(9257553..9259710)	0	#NUM!	#NUM!	#NUM!	#NUM!	#NUM!
Spiol01Chr16836	Spov3_chr01	complement(9260214..9263275)	0	#NUM!	#NUM!	#NUM!	#NUM!	#NUM!
Spiol01Chr15072	Spov3_chr01	complement(9263508..9267248)	0	#NUM!	#NUM!	#NUM!	#NUM!	#NUM!
Spiol01Chr15108	Spov3_chr01	9352625..9355411	0	#NUM!	#NUM!	#NUM!	#NUM!	#NUM!
Spiol01Chr02576	Spov3_chr01	9355541..9355870	0	#NUM!	#NUM!	#NUM!	#NUM!	#NUM!
Spiol01Chr16844	Spov3_chr01	9355874..9356680	0	#NUM!	#NUM!	#NUM!	#NUM!	#NUM!
Spiol01Chr15125	Spov3_chr01	complement(9398822..9400661)	0	#NUM!	#NUM!	#NUM!	#NUM!	#NUM!
Spiol01Chr15126	Spov3_chr01	complement(9400807..9402802)	0	#NUM!	#NUM!	#NUM!	#NUM!	#NUM!
Spiol01Chr16861	Spov3_chr01	complement(9403794..9407341)	0	#NUM!	#NUM!	#NUM!	#NUM!	#NUM!
Spiol01Chr15124	Spov3_chr01	9444711..9448007	1.39738	-1.84771	-3.59929	0.000390185	0.00872103	1
Spiol01Chr15127	Spov3_chr01	complement(9448664..9450424)	0	#NUM!	#NUM!	#NUM!	#NUM!	#NUM!
Spiol01Chr15128	Spov3_chr01	complement(9459497..9460784)	0	#NUM!	#NUM!	#NUM!	#NUM!	#NUM!
Spiol01Chr16872	Spov3_chr01	9503601..9509433	0.0185578	0.637927	1.55609	0.649597	0.999999	1
Spiol01Chr02584	Spov3_chr01	complement(9518681..9524038)	0	#NUM!	#NUM!	#NUM!	#NUM!	#NUM!
Spiol01Chr15185	Spov3_chr01	complement(9584781..9586010)	0	#NUM!	#NUM!	#NUM!	#NUM!	#NUM!
Spiol01Chr15217	Spov3_chr01	9704060..9707750	0	#NUM!	#NUM!	#NUM!	#NUM!	#NUM!
Spiol01Chr16911	Spov3_chr01	complement(9708559..9708976)	0	#NUM!	#NUM!	#NUM!	#NUM!	#NUM!
Spiol01Chr16909	Spov3_chr01	9711994..9712784	0	#NUM!	#NUM!	#NUM!	#NUM!	#NUM!
Spiol01Chr16910	Spov3_chr01	9727508..9737320	0	#NUM!	#NUM!	#NUM!	#NUM!	#NUM!
Spiol01Chr15218	Spov3_chr01	complement(9757029..9758493)	187.317	0.315147	1.24414	0.413954	0.999999	1
Spiol01Chr33438	Spov3_chr01	complement(9760204..9762153)	0.607109	-2.23667	-4.71308	0.0641752	0.395765	1
Spiol01Chr15219	Spov3_chr01	complement(9769881..9771326)	2.71749	-0.0223464	-1.01561	0.969817	0.999999	1
Spiol01Chr16934	Spov3_chr01	9790929..9794174	0.263608	0.312035	1.24146	0.683605	0.999999	1
Spiol01Chr15245	Spov3_chr01	complement(9883889..9886342)	0.122327	1.44389	2.72054	0.216555	0.791055	1
Spiol01Chr16951	Spov3_chr01	complement(9910561..9912835)	0	#NUM!	#NUM!	#NUM!	#NUM!	#NUM!
Spiol01Chr15333	Spov3_chr01	complement(10110980..10112304)	0	#NUM!	#NUM!	#NUM!	#NUM!	#NUM!
Spiol01Chr12911	Spov3_chr01	complement(10169251..10171937)	0.124861	0.613824	1.53031	0.404201	0.999999	1
Spiol01Chr12912	Spov3_chr01	complement(10172022..10172471)	0.0522974	-4.73627e-05	-1.00003	0.999976	0.999999	1
Spiol01Chr02024	Spov3_chr01	complement(10172493..10172867)	0.126524	-1.12359	-2.17889	0.391516	0.999999	1
Spiol01Chr12913	Spov3_chr01	complement(10178018..10178311)	0.228612	0.74679	1.67805	0.509955	0.999999	1
Spiol01Chr15358	Spov3_chr01	complement(10207710..10219784)	0	#NUM!	#NUM!	#NUM!	#NUM!	#NUM!
Spiol01Chr12951	Spov3_chr01	10234713..10236549	5.512	-1.62012	-3.074	0.0102085	0.113682	1
Spiol01Chr12952	Spov3_chr01	complement(10247453..10249714)	0.0618117	-0.388651	-1.30917	0.727093	0.999999	1
Spiol01Chr15378	Spov3_chr01	10293907..10294633	0	#NUM!	#NUM!	#NUM!	#NUM!	#NUM!
Spiol01Chr15379	Spov3_chr01	10385444..10387862	0	#NUM!	#NUM!	#NUM!	#NUM!	#NUM!
Spiol01Chr33139	Spov3_chr01	10387869..10389380	0.0111203	1.28171	2.43127	0.529006	0.999999	1
Spiol01Chr13027	Spov3_chr01	10471877..10478602	8.43702	0.168743	1.12408	0.552632	0.999999	1
Spiol01Chr13028	Spov3_chr01	complement(10482041..10484484)	143.745	1.7869	3.45072	5.64135e-05	0.00171842	1
Spiol01Chr13062	Spov3_chr01	complement(10489264..10499644)	7.93152	0.169635	1.12477	0.608745	0.999999	1
Spiol01Chr13104	Spov3_chr01	complement(10588917..10591546)	64.2588	0.340696	1.26637	0.302402	0.940617	1
Spiol01Chr13105	Spov3_chr01	complement(10600729..10602869)	99.7193	-0.515233	-1.42922	0.149619	0.653117	1
Spiol01Chr15419	Spov3_chr01	10608792..10613297	0	#NUM!	#NUM!	#NUM!	#NUM!	#NUM!
Spiol01Chr02060	Spov3_chr01	10630479..10634407	3.48863	0.685622	1.6084	0.0750417	0.437092	1
Spiol01Chr15433	Spov3_chr01	complement(10649602..10691333)	0.363519	-3.34776	-10.1806	0.057896	0.37245	1
Spiol01Chr13141	Spov3_chr01	10719556..10725556	18.3875	0.397357	1.31709	0.225032	0.80814	1
Spiol01Chr13142	Spov3_chr01	complement(10751351..10752944)	5.6826	0.754065	1.68654	0.114841	0.564908	1
Spiol01Chr02078	Spov3_chr01	10853907..10854332	0	#NUM!	#NUM!	#NUM!	#NUM!	#NUM!
Spiol01Chr13224	Spov3_chr01	complement(10861493..10869744)	0.0939506	-0.609458	-1.52569	0.374927	0.999999	1
Spiol01Chr15471	Spov3_chr01	complement(10877541..10879467)	1.01834	1.80837	3.50246	0.0221905	0.196536	1
Spiol01Chr15472	Spov3_chr01	complement(10896988..10899331)	2.3181	0.959766	1.94499	0.058397	0.373587	1
Spiol01Chr13225	Spov3_chr01	10982245..10985899	0	#NUM!	#NUM!	#NUM!	#NUM!	#NUM!
Spiol01Chr13267	Spov3_chr01	10994411..11005634	35.4191	-0.103525	-1.0744	0.760784	0.999999	1
Spiol01Chr13268	Spov3_chr01	complement(11010941..11017290)	2.84796	-0.143558	-1.10463	0.704421	0.999999	1
Spiol01Chr02092	Spov3_chr01	11124954..11128192	0	#NUM!	#NUM!	#NUM!	#NUM!	#NUM!
Spiol01Chr33190	Spov3_chr01	11132713..11144695	0	#NUM!	#NUM!	#NUM!	#NUM!	#NUM!
Spiol01Chr15500	Spov3_chr01	11156661..11158905	0	#NUM!	#NUM!	#NUM!	#NUM!	#NUM!
Spiol01Chr13373	Spov3_chr01	complement(11248961..11265079)	5.05476	0.987969	1.98339	0.031842	0.251776	1
Spiol01Chr02105	Spov3_chr01	11301018..11301731	0	#NUM!	#NUM!	#NUM!	#NUM!	#NUM!
Spiol01Chr02106	Spov3_chr01	11301754..11302689	0	#NUM!	#NUM!	#NUM!	#NUM!	#NUM!
Spiol01Chr15534	Spov3_chr01	11302712..11304587	0	#NUM!	#NUM!	#NUM!	#NUM!	#NUM!
Spiol01Chr02107	Spov3_chr01	11304971..11306152	0	#NUM!	#NUM!	#NUM!	#NUM!	#NUM!
Spiol01Chr15552	Spov3_chr01	complement(11308925..11310954)	0	#NUM!	#NUM!	#NUM!	#NUM!	#NUM!
Spiol01Chr13480	Spov3_chr01	complement(11342951..11344823)	0	#NUM!	#NUM!	#NUM!	#NUM!	#NUM!
Spiol01Chr15553	Spov3_chr01	complement(11344830..11374251)	0	#NUM!	#NUM!	#NUM!	#NUM!	#NUM!
Spiol01Chr15551	Spov3_chr01	11469487..11477384	0.491072	-0.374982	-1.29682	0.451925	0.999999	1
Spiol01Chr13536	Spov3_chr01	complement(11499266..11501901)	37.5062	-0.169434	-1.12462	0.590196	0.999999	1
Spiol01Chr15578	Spov3_chr01	11504445..11504468	0	#NUM!	#NUM!	#NUM!	#NUM!	#NUM!
Spiol01Chr02120	Spov3_chr01	11514694..11515863	1.04345	0.268235	1.20433	0.623862	0.999999	1
Spiol01Chr15598	Spov3_chr01	complement(11591193..11592923)	0	#NUM!	#NUM!	#NUM!	#NUM!	#NUM!
Spiol01Chr15616	Spov3_chr01	11733996..11735178	0	#NUM!	#NUM!	#NUM!	#NUM!	#NUM!
Spiol01Chr15619	Spov3_chr01	11736480..11737393	0	#NUM!	#NUM!	#NUM!	#NUM!	#NUM!
Spiol01Chr15617	Spov3_chr01	11737412..11739508	0	#NUM!	#NUM!	#NUM!	#NUM!	#NUM!
Spiol01Chr15618	Spov3_chr01	11739562..11740383	0	#NUM!	#NUM!	#NUM!	#NUM!	#NUM!
Spiol01Chr13629	Spov3_chr01	11743019..11745531	0	#NUM!	#NUM!	#NUM!	#NUM!	#NUM!
Spiol01Chr15620	Spov3_chr01	complement(11773760..11774088)	0	#NUM!	#NUM!	#NUM!	#NUM!	#NUM!
Spiol01Chr15621	Spov3_chr01	complement(11775482..11776641)	0	#NUM!	#NUM!	#NUM!	#NUM!	#NUM!
Spiol01Chr02132	Spov3_chr01	complement(11782445..11783686)	0	#NUM!	#NUM!	#NUM!	#NUM!	#NUM!
Spiol01Chr02133	Spov3_chr01	complement(11783755..11785200)	0	#NUM!	#NUM!	#NUM!	#NUM!	#NUM!
Spiol01Chr13684	Spov3_chr01	11796766..11806465	0.594139	1.53288	2.89363	0.0123928	0.129879	1
Spiol01Chr15665	Spov3_chr01	11951865..11972601	0.822882	0.591462	1.50677	0.446935	0.999999	1
Spiol01Chr15664	Spov3_chr01	11972603..11974602	0.0673754	-2.55168	-5.86316	0.169232	0.703598	1
Spiol01Chr13792	Spov3_chr01	12008702..12018130	9.24191	0.548995	1.46307	0.0651415	0.399438	1
Spiol01Chr13793	Spov3_chr01	complement(12055779..12058479)	9.52806	0.0586998	1.04153	0.861033	0.999999	1
Spiol01Chr13794	Spov3_chr01	complement(12061221..12074341)	12.3033	-0.290117	-1.22274	0.371374	0.999999	1
Spiol01Chr13843	Spov3_chr01	12117777..12122682	64.3049	0.577729	1.4925	0.119898	0.58017	1
Spiol01Chr15713	Spov3_chr01	complement(12127110..12131067)	2.38062	-0.00599041	-1.00416	0.990172	0.999999	1
Spiol01Chr13893	Spov3_chr01	complement(12251947..12253432)	22.01	-0.335346	-1.26168	0.367677	0.999999	1
Spiol01Chr15734	Spov3_chr01	complement(12298858..12302859)	0	#NUM!	#NUM!	#NUM!	#NUM!	#NUM!
Spiol01Chr15733	Spov3_chr01	12332657..12333726	0.400906	-0.179367	-1.13239	0.800264	0.999999	1
Spiol01Chr33260	Spov3_chr01	complement(12335373..12342225)	7.10866	-0.244321	-1.18453	0.524498	0.999999	1
Spiol01Chr15735	Spov3_chr01	12408474..12411875	0	#NUM!	#NUM!	#NUM!	#NUM!	#NUM!
Spiol01Chr13894	Spov3_chr01	complement(12413147..12414487)	0	#NUM!	#NUM!	#NUM!	#NUM!	#NUM!
Spiol01Chr33261	Spov3_chr01	complement(12414694..12420336)	0.0381464	-1.16902	-2.24859	0.549737	0.999999	1
Spiol01Chr02186	Spov3_chr01	complement(12422706..12428064)	0.00382731	1.54247e-05	1.00001	0.999992	0.999999	1
Spiol01Chr02187	Spov3_chr01	complement(12428973..12430978)	0.0154192	1.28704	2.44027	0.527297	0.999999	1
Spiol01Chr15736	Spov3_chr01	complement(12436942..12438892)	0.0436495	-0.00380289	-1.00264	0.998035	0.999999	1
Spiol01Chr15737	Spov3_chr01	complement(12450738..12451826)	0.960547	-0.539471	-1.45344	0.522984	0.999999	1
Spiol01Chr15738	Spov3_chr01	complement(12482654..12482951)	0	#NUM!	#NUM!	#NUM!	#NUM!	#NUM!
Spiol01Chr02188	Spov3_chr01	12486143..12487967	0	#NUM!	#NUM!	#NUM!	#NUM!	#NUM!
Spiol01Chr15739	Spov3_chr01	complement(12535657..12539492)	0.690648	0.323815	1.25164	0.49673	0.999999	1
Spiol01Chr13895	Spov3_chr01	12547579..12553953	3.33531	0.679568	1.60166	0.131577	0.611803	1
Spiol01Chr15740	Spov3_chr01	12578581..12596788	6.65493	-0.406414	-1.32539	0.196517	0.763529	1
Spiol01Chr13896	Spov3_chr01	complement(12598438..12604066)	167.267	0.449219	1.3653	0.345308	0.981552	1
Spiol01Chr15741	Spov3_chr01	12838643..12840312	0.0113781	1.28709	2.44036	0.527279	0.999999	1
Spiol01Chr13898	Spov3_chr01	12941363..12947083	17.7073	-1.06	-2.08493	0.00220153	0.035404	1
Spiol01Chr13897	Spov3_chr01	complement(12962859..12965144)	1.69966	0.764957	1.69932	0.127206	0.602401	1
Spiol01Chr02189	Spov3_chr01	complement(12967483..12981584)	35.6037	0.376936	1.29858	0.372522	0.999999	1
Spiol01Chr02192	Spov3_chr01	13020459..13022628	0	#NUM!	#NUM!	#NUM!	#NUM!	#NUM!
Spiol01Chr33262	Spov3_chr01	complement(13025298..13025810)	0	#NUM!	#NUM!	#NUM!	#NUM!	#NUM!
Spiol01Chr02193	Spov3_chr01	complement(13046175..13051450)	0	#NUM!	#NUM!	#NUM!	#NUM!	#NUM!
Spiol01Chr15745	Spov3_chr01	13117989..13122251	0	#NUM!	#NUM!	#NUM!	#NUM!	#NUM!
Spiol01Chr15746	Spov3_chr01	complement(13123515..13127777)	0	#NUM!	#NUM!	#NUM!	#NUM!	#NUM!
Spiol01Chr33263	Spov3_chr01	13136673..13138200	0	#NUM!	#NUM!	#NUM!	#NUM!	#NUM!
Spiol01Chr15747	Spov3_chr01	complement(13150107..13152752)	0	#NUM!	#NUM!	#NUM!	#NUM!	#NUM!
Spiol01Chr13900	Spov3_chr01	complement(13205111..13205485)	10.8323	0.918852	1.89061	0.050773	0.341733	1
Spiol01Chr02195	Spov3_chr01	13227108..13228007	0	#NUM!	#NUM!	#NUM!	#NUM!	#NUM!
Spiol01Chr15748	Spov3_chr01	13228711..13229421	0	#NUM!	#NUM!	#NUM!	#NUM!	#NUM!
Spiol01Chr15749	Spov3_chr01	13229450..13234398	0	#NUM!	#NUM!	#NUM!	#NUM!	#NUM!
Spiol01Chr13899	Spov3_chr01	13255578..13256725	0	#NUM!	#NUM!	#NUM!	#NUM!	#NUM!
Spiol01Chr02194	Spov3_chr01	13256915..13257934	0	#NUM!	#NUM!	#NUM!	#NUM!	#NUM!
Spiol01Chr13901	Spov3_chr01	13339825..13348068	0.0921374	0.787725	1.72635	0.442895	0.999999	1
Spiol01Chr33264	Spov3_chr01	complement(13354381..13373374)	0.0325168	-1.83882	-3.57718	0.316133	0.940617	1
Spiol01Chr13902	Spov3_chr01	complement(13451778..13453568)	0.0142975	4.62692e-05	1.00003	0.999976	0.999999	1
Spiol01Chr13903	Spov3_chr01	13596473..13598078	3.76769	3.92843	15.2256	7.33571e-11	9.04081e-09	2.55855e-06
Spiol01Chr15751	Spov3_chr01	complement(13599054..13599474)	0	#NUM!	#NUM!	#NUM!	#NUM!	#NUM!
Spiol01Chr15750	Spov3_chr01	13641629..13645048	1.21283	1.86535	3.64357	0.0110354	0.120192	1
Spiol01Chr13904	Spov3_chr01	complement(13674199..13676119)	20.3332	-4.04811	-16.5425	2.69995e-12	4.07658e-10	9.41689e-08
Spiol01Chr15752	Spov3_chr01	13708994..13709354	4.76944	1.43754	2.70859	0.0183693	0.172408	1
Spiol01Chr13905	Spov3_chr01	complement(13735316..13743481)	8.98704	-0.262682	-1.19971	0.371522	0.999999	1
Spiol01Chr15753	Spov3_chr01	13746336..13751301	0.340768	2.97345	7.85411	0.105355	0.536632	1
Spiol01Chr15754	Spov3_chr01	complement(13953162..13966793)	14.5598	-9.14792	-567.281	3.22672e-08	2.36144e-06	0.00112542
Spiol01Chr15757	Spov3_chr01	complement(13969996..13973475)	0	#NUM!	#NUM!	#NUM!	#NUM!	#NUM!
Spiol01Chr13906	Spov3_chr01	complement(13983260..13985572)	0	#NUM!	#NUM!	#NUM!	#NUM!	#NUM!
Spiol01Chr02197	Spov3_chr01	complement(14002454..14002966)	0	#NUM!	#NUM!	#NUM!	#NUM!	#NUM!
Spiol01Chr13907	Spov3_chr01	complement(14003042..14011540)	0	#NUM!	#NUM!	#NUM!	#NUM!	#NUM!
Spiol01Chr02196	Spov3_chr01	complement(14011598..14011891)	0	#NUM!	#NUM!	#NUM!	#NUM!	#NUM!
Spiol01Chr33266	Spov3_chr01	complement(14013922..14035292)	0	#NUM!	#NUM!	#NUM!	#NUM!	#NUM!
Spiol01Chr13908	Spov3_chr01	complement(14063348..14071524)	0.727151	-0.638136	-1.55632	0.342809	0.977975	1
Spiol01Chr15758	Spov3_chr01	complement(14251264..14252405)	5.35167	-0.311629	-1.24111	0.485586	0.999999	1
Spiol01Chr33267	Spov3_chr01	complement(14255049..14255282)	0.285612	2.69766	6.48748	0.145064	0.642307	1
Spiol01Chr33268	Spov3_chr01	14287855..14306051	0	#NUM!	#NUM!	#NUM!	#NUM!	#NUM!
Spiol01Chr13909	Spov3_chr01	14353537..14355181	5.72712	0.678578	1.60056	0.181808	0.734688	1
Spiol01Chr33269	Spov3_chr01	14386075..14390233	0	#NUM!	#NUM!	#NUM!	#NUM!	#NUM!
Spiol01Chr02198	Spov3_chr01	14444208..14445584	0	#NUM!	#NUM!	#NUM!	#NUM!	#NUM!
Spiol01Chr13910	Spov3_chr01	14466062..14469304	12.8987	-0.571636	-1.48621	0.0816294	0.460691	1
Spiol01Chr15761	Spov3_chr01	complement(14470065..14490619)	76.4433	0.154742	1.11322	0.648114	0.999999	1
Spiol01Chr15759	Spov3_chr01	14534196..14555613	2.42722	0.204718	1.15246	0.506538	0.999999	1
Spiol01Chr15760	Spov3_chr01	14573178..14577653	0	#NUM!	#NUM!	#NUM!	#NUM!	#NUM!
Spiol01Chr02199	Spov3_chr01	14680087..14681340	0.601054	-1.75761	-3.38137	0.00771426	0.092619	1
Spiol01Chr15762	Spov3_chr01	14681391..14686855	0.783075	-7.88665	-236.656	2.55933e-06	0.000118231	0.0892642
Spiol01Chr33270	Spov3_chr01	complement(14768933..14774738)	0.0420465	-0.0297145	-1.02081	0.980752	0.999999	1
Spiol01Chr15763	Spov3_chr01	14859743..14861122	0.0243962	-1.16375	-2.24039	0.551536	0.999999	1
Spiol01Chr13911	Spov3_chr01	14862749..14874642	0	#NUM!	#NUM!	#NUM!	#NUM!	#NUM!
Spiol01Chr13913	Spov3_chr01	complement(14877114..14878897)	0	#NUM!	#NUM!	#NUM!	#NUM!	#NUM!
Spiol01Chr13912	Spov3_chr01	14884232..14885589	0.485712	0.557125	1.47133	0.445637	0.999999	1
Spiol01Chr15765	Spov3_chr01	complement(14889840..14893205)	4.70631	0.292703	1.22493	0.41896	0.999999	1
Spiol01Chr15764	Spov3_chr01	14896502..14909940	0	#NUM!	#NUM!	#NUM!	#NUM!	#NUM!
Spiol01Chr15766	Spov3_chr01	complement(14937328..14955328)	0.433548	-1.17291	-2.25465	0.131487	0.611606	1
Spiol01Chr15767	Spov3_chr01	complement(14955377..14958908)	0	#NUM!	#NUM!	#NUM!	#NUM!	#NUM!
Spiol01Chr15768	Spov3_chr01	complement(14959209..14959825)	0	#NUM!	#NUM!	#NUM!	#NUM!	#NUM!
Spiol01Chr13917	Spov3_chr01	15010667..15013185	0	#NUM!	#NUM!	#NUM!	#NUM!	#NUM!
Spiol01Chr02203	Spov3_chr01	15013378..15014175	0	#NUM!	#NUM!	#NUM!	#NUM!	#NUM!
Spiol01Chr02204	Spov3_chr01	15014307..15014846	0	#NUM!	#NUM!	#NUM!	#NUM!	#NUM!
Spiol01Chr13918	Spov3_chr01	15031618..15034770	23.72	-0.849459	-1.80182	0.00632323	0.0797838	1
Spiol01Chr02205	Spov3_chr01	15035487..15046270	2.36264	1.54713	2.92235	6.56873e-05	0.00194982	1
Spiol01Chr15769	Spov3_chr01	15064301..15064569	0	#NUM!	#NUM!	#NUM!	#NUM!	#NUM!
Spiol01Chr15770	Spov3_chr01	15064950..15065876	0	#NUM!	#NUM!	#NUM!	#NUM!	#NUM!
Spiol01Chr02202	Spov3_chr01	complement(15075472..15078235)	0	#NUM!	#NUM!	#NUM!	#NUM!	#NUM!
Spiol01Chr02206	Spov3_chr01	15080788..15087946	0	#NUM!	#NUM!	#NUM!	#NUM!	#NUM!
Spiol01Chr15771	Spov3_chr01	15151229..15171916	0.437892	2.71421	6.56232	0.037469	0.28018	1
Spiol01Chr15772	Spov3_chr01	15181804..15182596	0	#NUM!	#NUM!	#NUM!	#NUM!	#NUM!
Spiol01Chr13919	Spov3_chr01	complement(15224236..15226676)	6.77113	0.172313	1.12686	0.748522	0.999999	1
Spiol01Chr13921	Spov3_chr01	complement(15318369..15322054)	0.97807	1.62753	3.08984	0.00389476	0.0549965	1
Spiol01Chr33271	Spov3_chr01	complement(15323782..15328423)	10.138	0.469222	1.38436	0.139722	0.631322	1
Spiol01Chr15773	Spov3_chr01	complement(15331027..15335043)	1.72506	-0.493662	-1.40801	0.249407	0.858041	1
Spiol01Chr02207	Spov3_chr01	complement(15337053..15343159)	44.8774	0.241699	1.18238	0.49401	0.999999	1
Spiol01Chr13920	Spov3_chr01	complement(15375594..15377746)	0	#NUM!	#NUM!	#NUM!	#NUM!	#NUM!
Spiol01Chr13922	Spov3_chr01	15460250..15465892	290.354	-0.672199	-1.5935	0.0861001	0.476502	1
Spiol01Chr02208	Spov3_chr01	15541813..15543219	0	#NUM!	#NUM!	#NUM!	#NUM!	#NUM!
Spiol01Chr13923	Spov3_chr01	15543250..15544949	0	#NUM!	#NUM!	#NUM!	#NUM!	#NUM!
Spiol01Chr15774	Spov3_chr01	15545297..15559288	0	#NUM!	#NUM!	#NUM!	#NUM!	#NUM!
Spiol01Chr15775	Spov3_chr01	15624252..15625452	0	#NUM!	#NUM!	#NUM!	#NUM!	#NUM!
Spiol01Chr33272	Spov3_chr01	15625476..15627192	0.0344509	-1.16375	-2.24039	0.551536	0.999999	1
Spiol01Chr15776	Spov3_chr01	15631173..15632009	8.20758	-0.170782	-1.12567	0.734905	0.999999	1
Spiol01Chr13924	Spov3_chr01	15640483..15646199	16.8396	-0.291256	-1.22371	0.333788	0.963615	1
Spiol01Chr13925	Spov3_chr01	complement(15657494..15658617)	0.0742278	-2.29163	-4.89608	0.197644	0.763529	1
Spiol01Chr13926	Spov3_chr01	15703933..15707961	6.85678	0.0570978	1.04037	0.873095	0.999999	1
Spiol01Chr13927	Spov3_chr01	complement(15732058..15735778)	0.0178031	0.394117	1.31414	0.754517	0.999999	1
Spiol01Chr13928	Spov3_chr01	complement(15737636..15738810)	1.0231	-1.98025	-3.9456	0.0617255	0.386927	1
Spiol01Chr33273	Spov3_chr01	15870967..15926836	0.198295	0.446496	1.36273	0.647836	0.999999	1
Spiol01Chr15777	Spov3_chr01	16020370..16021670	0	#NUM!	#NUM!	#NUM!	#NUM!	#NUM!
Spiol01Chr13931	Spov3_chr01	16026020..16026747	0	#NUM!	#NUM!	#NUM!	#NUM!	#NUM!
Spiol01Chr15778	Spov3_chr01	complement(16045626..16048537)	0	#NUM!	#NUM!	#NUM!	#NUM!	#NUM!
Spiol01Chr15779	Spov3_chr01	complement(16136638..16139188)	0.00829559	-1.1689	-2.2484	0.549785	0.999999	1
Spiol01Chr02209	Spov3_chr01	complement(16155054..16155485)	0	#NUM!	#NUM!	#NUM!	#NUM!	#NUM!
Spiol01Chr02210	Spov3_chr01	complement(16155536..16156591)	0	#NUM!	#NUM!	#NUM!	#NUM!	#NUM!
Spiol01Chr15781	Spov3_chr01	complement(16171038..16173502)	0	#NUM!	#NUM!	#NUM!	#NUM!	#NUM!
Spiol01Chr15782	Spov3_chr01	complement(16224166..16224813)	0	#NUM!	#NUM!	#NUM!	#NUM!	#NUM!
Spiol01Chr15783	Spov3_chr01	complement(16224847..16226632)	0	#NUM!	#NUM!	#NUM!	#NUM!	#NUM!
Spiol01Chr02211	Spov3_chr01	16251873..16252187	0	#NUM!	#NUM!	#NUM!	#NUM!	#NUM!
Spiol01Chr15784	Spov3_chr01	complement(16252001..16272307)	0	#NUM!	#NUM!	#NUM!	#NUM!	#NUM!
Spiol01Chr15780	Spov3_chr01	16252217..16252565	0	#NUM!	#NUM!	#NUM!	#NUM!	#NUM!
Spiol01Chr13933	Spov3_chr01	complement(16301136..16301634)	2.30793	0.344718	1.2699	0.610744	0.999999	1
Spiol01Chr15786	Spov3_chr01	complement(16320054..16320701)	0	#NUM!	#NUM!	#NUM!	#NUM!	#NUM!
Spiol01Chr15785	Spov3_chr01	16328776..16329082	8.81355	0.636318	1.55436	0.195436	0.763529	1
Spiol01Chr13934	Spov3_chr01	complement(16329190..16330480)	34.7791	0.704159	1.6292	0.05872	0.374961	1
Spiol01Chr13932	Spov3_chr01	16351112..16351676	0.490302	-1.71796	-3.28972	0.171585	0.708232	1
Spiol01Chr02212	Spov3_chr01	16364175..16367259	0	#NUM!	#NUM!	#NUM!	#NUM!	#NUM!
Spiol01Chr33277	Spov3_chr01	16367724..16375724	0.0193593	-1.16375	-2.24039	0.551536	0.999999	1
Spiol01Chr15787	Spov3_chr01	complement(16413265..16420554)	19.9289	-0.474347	-1.38929	0.152229	0.659314	1
Spiol01Chr02213	Spov3_chr01	16425276..16425755	1.32644	-0.293093	-1.22526	0.617217	0.999999	1
Spiol01Chr02214	Spov3_chr01	16425850..16426405	0	#NUM!	#NUM!	#NUM!	#NUM!	#NUM!
Spiol01Chr15788	Spov3_chr01	16497932..16500782	0	#NUM!	#NUM!	#NUM!	#NUM!	#NUM!
Spiol01Chr13936	Spov3_chr01	complement(16503214..16503669)	0.0613917	1.28709	2.44036	0.527279	0.999999	1
Spiol01Chr13937	Spov3_chr01	complement(16504156..16505097)	0	#NUM!	#NUM!	#NUM!	#NUM!	#NUM!
Spiol01Chr15789	Spov3_chr01	16507011..16507483	0	#NUM!	#NUM!	#NUM!	#NUM!	#NUM!
Spiol01Chr15790	Spov3_chr01	16507486..16508475	0	#NUM!	#NUM!	#NUM!	#NUM!	#NUM!
Spiol01Chr02216	Spov3_chr01	16512592..16516521	0	#NUM!	#NUM!	#NUM!	#NUM!	#NUM!
Spiol01Chr13938	Spov3_chr01	complement(16517587..16518304)	0.197369	-2.8387	-7.15377	0.117021	0.570831	1
Spiol01Chr13939	Spov3_chr01	complement(16518793..16521289)	0.0422342	-2.54577	-5.83921	0.170761	0.706904	1
Spiol01Chr15791	Spov3_chr01	16522875..16527616	11.3268	0.0769195	1.05476	0.800558	0.999999	1
Spiol01Chr13940	Spov3_chr01	complement(16531867..16533559)	5.16511	1.20829	2.31064	0.0205368	0.186107	1
Spiol01Chr15792	Spov3_chr01	16535087..16536423	0	#NUM!	#NUM!	#NUM!	#NUM!	#NUM!
Spiol01Chr02215	Spov3_chr01	complement(16536651..16538388)	0	#NUM!	#NUM!	#NUM!	#NUM!	#NUM!
Spiol01Chr15794	Spov3_chr01	complement(16539445..16541660)	0	#NUM!	#NUM!	#NUM!	#NUM!	#NUM!
Spiol01Chr15793	Spov3_chr01	complement(16542223..16543209)	0	#NUM!	#NUM!	#NUM!	#NUM!	#NUM!
Spiol01Chr13935	Spov3_chr01	16557541..16560376	1.0245	-0.290784	-1.2233	0.704036	0.999999	1
Spiol01Chr33278	Spov3_chr01	16656235..16666786	0.464846	-0.384181	-1.30512	0.515725	0.999999	1
Spiol01Chr15796	Spov3_chr01	complement(16704204..16707808)	3.07397	-0.34109	-1.26671	0.455965	0.999999	1
Spiol01Chr15795	Spov3_chr01	16744382..16747672	0	#NUM!	#NUM!	#NUM!	#NUM!	#NUM!
Spiol01Chr33279	Spov3_chr01	16829017..16830721	0.379474	-0.0700064	-1.04972	0.934401	0.999999	1
Spiol01Chr33280	Spov3_chr01	16858348..16868790	1.86487	0.572215	1.4868	0.278489	0.912376	1
Spiol01Chr15797	Spov3_chr01	16869752..16870429	0	#NUM!	#NUM!	#NUM!	#NUM!	#NUM!
Spiol01Chr33281	Spov3_chr01	16990862..17010130	0	#NUM!	#NUM!	#NUM!	#NUM!	#NUM!
Spiol01Chr15798	Spov3_chr01	17010289..17025575	33.6554	0.471056	1.38612	0.121898	0.585889	1
Spiol01Chr13941	Spov3_chr01	17072258..17072841	26.8076	-2.15314	-4.44793	0.000354551	0.00808686	1
Spiol01Chr15799	Spov3_chr01	17100959..17104256	0	#NUM!	#NUM!	#NUM!	#NUM!	#NUM!
Spiol01Chr15800	Spov3_chr01	17202214..17220300	0.0064628	1.28167	2.4312	0.529021	0.999999	1
Spiol01Chr15801	Spov3_chr01	complement(17348680..17356107)	0.0958291	0.10011	1.07186	0.927833	0.999999	1
Spiol01Chr15803	Spov3_chr01	complement(17422683..17423582)	0.0668545	-1.16902	-2.24859	0.549737	0.999999	1
Spiol01Chr15802	Spov3_chr01	17457818..17476548	10.2045	-0.215351	-1.16099	0.465829	0.999999	1
Spiol01Chr15806	Spov3_chr01	complement(17492886..17501960)	1.30937	-1.60066	-3.03283	0.0217522	0.193885	1
Spiol01Chr15804	Spov3_chr01	17521843..17522605	0	#NUM!	#NUM!	#NUM!	#NUM!	#NUM!
Spiol01Chr13943	Spov3_chr01	complement(17535247..17538550)	0	#NUM!	#NUM!	#NUM!	#NUM!	#NUM!
Spiol01Chr02217	Spov3_chr01	complement(17538815..17539990)	0	#NUM!	#NUM!	#NUM!	#NUM!	#NUM!
Spiol01Chr15805	Spov3_chr01	17543095..17547731	0	#NUM!	#NUM!	#NUM!	#NUM!	#NUM!
Spiol01Chr13942	Spov3_chr01	17549271..17552966	0	#NUM!	#NUM!	#NUM!	#NUM!	#NUM!
Spiol01Chr13944	Spov3_chr01	17609106..17610820	3.8194	-4.94297	-30.7597	5.25161e-08	3.67802e-06	0.00183166
Spiol01Chr13945	Spov3_chr01	complement(17611013..17616099)	5.57523	0.302665	1.23342	0.327091	0.951482	1
Spiol01Chr13946	Spov3_chr01	complement(17687763..17692143)	0	#NUM!	#NUM!	#NUM!	#NUM!	#NUM!
Spiol01Chr15807	Spov3_chr01	complement(17737343..17738936)	0	#NUM!	#NUM!	#NUM!	#NUM!	#NUM!
Spiol01Chr33282	Spov3_chr01	17795140..17796823	0	#NUM!	#NUM!	#NUM!	#NUM!	#NUM!
Spiol01Chr13947	Spov3_chr01	17799137..17800658	3.18252	0.653725	1.57323	0.208489	0.778286	1
Spiol01Chr33283	Spov3_chr01	complement(17802602..17804851)	0.106518	0.564868	1.47925	0.611588	0.999999	1
Spiol01Chr15809	Spov3_chr01	complement(17925829..17926043)	0	#NUM!	#NUM!	#NUM!	#NUM!	#NUM!
Spiol01Chr15810	Spov3_chr01	complement(17926047..17926662)	0	#NUM!	#NUM!	#NUM!	#NUM!	#NUM!
Spiol01Chr15808	Spov3_chr01	17973922..17974581	0	#NUM!	#NUM!	#NUM!	#NUM!	#NUM!
Spiol01Chr15812	Spov3_chr01	complement(18014249..18029141)	0	#NUM!	#NUM!	#NUM!	#NUM!	#NUM!
Spiol01Chr15811	Spov3_chr01	18070940..18075749	0	#NUM!	#NUM!	#NUM!	#NUM!	#NUM!
Spiol01Chr13950	Spov3_chr01	18154129..18160019	66.1147	-0.925603	-1.89948	0.00737823	0.0898526	1
Spiol01Chr15813	Spov3_chr01	complement(18160477..18169163)	0.107065	-0.445732	-1.362	0.599447	0.999999	1
Spiol01Chr15814	Spov3_chr01	18302336..18305239	1.31929	-0.843925	-1.79493	0.173892	0.713616	1
Spiol01Chr13951	Spov3_chr01	complement(18321907..18323334)	36.4535	-0.299645	-1.23084	0.309207	0.940617	1
Spiol01Chr13953	Spov3_chr01	complement(18473249..18475092)	0.314842	-2.63808	-6.22501	0.132522	0.614806	1
Spiol01Chr13952	Spov3_chr01	18477190..18480440	85.3579	-0.281182	-1.21519	0.361049	0.999999	1
Spiol01Chr15815	Spov3_chr01	complement(18665829..18669182)	1.93247	-0.0209282	-1.01461	0.973623	0.999999	1
Spiol01Chr15818	Spov3_chr01	complement(18719665..18738432)	1.62707	-0.577476	-1.49224	0.13277	0.615384	1
Spiol01Chr13954	Spov3_chr01	18722694..18723920	0.040028	-0.667138	-1.58792	0.630926	0.999999	1
Spiol01Chr15817	Spov3_chr01	18726004..18726370	0	#NUM!	#NUM!	#NUM!	#NUM!	#NUM!
Spiol01Chr02219	Spov3_chr01	18726434..18727195	0.0188774	-1.1689	-2.2484	0.549785	0.999999	1
Spiol01Chr15816	Spov3_chr01	18727227..18729314	0	#NUM!	#NUM!	#NUM!	#NUM!	#NUM!
Spiol01Chr13955	Spov3_chr01	complement(18912778..18916500)	0.0129587	1.9169	3.7761	0.321197	0.940617	1
Spiol01Chr13957	Spov3_chr01	19039031..19041306	0	#NUM!	#NUM!	#NUM!	#NUM!	#NUM!
Spiol01Chr15819	Spov3_chr01	19097275..19099558	0	#NUM!	#NUM!	#NUM!	#NUM!	#NUM!
Spiol01Chr02220	Spov3_chr01	complement(19103565..19107535)	0.0343076	-1.83992	-3.57991	0.316009	0.940617	1
Spiol01Chr15820	Spov3_chr01	complement(19110547..19114172)	0	#NUM!	#NUM!	#NUM!	#NUM!	#NUM!
Spiol01Chr15821	Spov3_chr01	complement(19129681..19130594)	0	#NUM!	#NUM!	#NUM!	#NUM!	#NUM!
Spiol01Chr15822	Spov3_chr01	complement(19130922..19131203)	0	#NUM!	#NUM!	#NUM!	#NUM!	#NUM!
Spiol01Chr02221	Spov3_chr01	complement(19195164..19195676)	0	#NUM!	#NUM!	#NUM!	#NUM!	#NUM!
Spiol01Chr13958	Spov3_chr01	complement(19196492..19197481)	0	#NUM!	#NUM!	#NUM!	#NUM!	#NUM!
Spiol01Chr13959	Spov3_chr01	complement(19205617..19207628)	87.0673	0.144169	1.10509	0.655067	0.999999	1
Spiol01Chr15823	Spov3_chr01	19212714..19216005	1.84944	0.0816768	1.05825	0.88676	0.999999	1
Spiol01Chr15824	Spov3_chr01	complement(19258786..19264020)	0.00881406	-1.1689	-2.2484	0.549785	0.999999	1
Spiol01Chr13960	Spov3_chr01	19268546..19271960	312.051	0.175298	1.1292	0.626113	0.999999	1
Spiol01Chr15825	Spov3_chr01	complement(19299227..19303995)	18.552	-0.0380018	-1.02669	0.904169	0.999999	1
Spiol01Chr15826	Spov3_chr01	19380628..19392386	2.4367	0.31433	1.24343	0.417469	0.999999	1
Spiol01Chr13961	Spov3_chr01	19428773..19432471	0	#NUM!	#NUM!	#NUM!	#NUM!	#NUM!
Spiol01Chr02224	Spov3_chr01	complement(19434207..19435232)	0	#NUM!	#NUM!	#NUM!	#NUM!	#NUM!
Spiol01Chr02222	Spov3_chr01	complement(19435434..19435931)	0	#NUM!	#NUM!	#NUM!	#NUM!	#NUM!
Spiol01Chr15827	Spov3_chr01	complement(19435955..19439101)	0	#NUM!	#NUM!	#NUM!	#NUM!	#NUM!
Spiol01Chr13962	Spov3_chr01	19440592..19445314	0	#NUM!	#NUM!	#NUM!	#NUM!	#NUM!
Spiol01Chr02223	Spov3_chr01	complement(19470393..19472828)	0	#NUM!	#NUM!	#NUM!	#NUM!	#NUM!
Spiol01Chr13963	Spov3_chr01	19602060..19605578	6.75246	-0.336215	-1.26244	0.435282	0.999999	1
Spiol01Chr02225	Spov3_chr01	19673764..19677037	0	#NUM!	#NUM!	#NUM!	#NUM!	#NUM!
Spiol01Chr13964	Spov3_chr01	complement(19696893..19697787)	0	#NUM!	#NUM!	#NUM!	#NUM!	#NUM!
Spiol01Chr02226	Spov3_chr01	complement(19732561..19736159)	0	#NUM!	#NUM!	#NUM!	#NUM!	#NUM!
Spiol01Chr13965	Spov3_chr01	19899165..19901717	0.327156	-0.232689	-1.17502	0.723101	0.999999	1
Spiol01Chr15828	Spov3_chr01	19930638..19934931	0.48264	0.315212	1.24419	0.534772	0.999999	1
Spiol01Chr15829	Spov3_chr01	19944791..19944814	0	#NUM!	#NUM!	#NUM!	#NUM!	#NUM!
Spiol01Chr15830	Spov3_chr01	20031048..20034824	0	#NUM!	#NUM!	#NUM!	#NUM!	#NUM!
Spiol01Chr02227	Spov3_chr01	complement(20062830..20064080)	0.192651	-0.0741947	-1.05277	0.924041	0.999999	1
Spiol01Chr15831	Spov3_chr01	complement(20077265..20080208)	0	#NUM!	#NUM!	#NUM!	#NUM!	#NUM!
Spiol01Chr15832	Spov3_chr01	complement(20080221..20081947)	0	#NUM!	#NUM!	#NUM!	#NUM!	#NUM!
Spiol01Chr15834	Spov3_chr01	complement(20179591..20184171)	7.12412	-0.5523	-1.46642	0.233127	0.823984	1
Spiol01Chr33284	Spov3_chr01	20181943..20208455	0.0697299	-1.16902	-2.24859	0.549737	0.999999	1
Spiol01Chr13967	Spov3_chr01	20235169..20235612	510.717	-1.93803	-3.83182	0.000258287	0.00618717	1
Spiol01Chr15833	Spov3_chr01	20249903..20250908	1.80303	-0.534196	-1.44813	0.422125	0.999999	1
Spiol01Chr15835	Spov3_chr01	20293665..20294579	0.0902359	2.36238	5.14216	0.209156	0.778286	1
Spiol01Chr13968	Spov3_chr01	complement(20303582..20304739)	0	#NUM!	#NUM!	#NUM!	#NUM!	#NUM!
Spiol01Chr15836	Spov3_chr01	20306061..20306344	0	#NUM!	#NUM!	#NUM!	#NUM!	#NUM!
Spiol01Chr15837	Spov3_chr01	20335013..20355733	0	#NUM!	#NUM!	#NUM!	#NUM!	#NUM!
Spiol01Chr15838	Spov3_chr01	20355758..20359924	0	#NUM!	#NUM!	#NUM!	#NUM!	#NUM!
Spiol01Chr02228	Spov3_chr01	complement(20381467..20382999)	0	#NUM!	#NUM!	#NUM!	#NUM!	#NUM!
Spiol01Chr15839	Spov3_chr01	20383447..20387274	2.48384	-1.01908	-2.02662	0.24254	0.844832	1
Spiol01Chr15840	Spov3_chr01	20398674..20403053	0.00864631	0.0040106	1.00278	0.997927	0.999999	1
Spiol01Chr15841	Spov3_chr01	20464391..20469275	1.55657	0.226281	1.16982	0.718329	0.999999	1
Spiol01Chr13969	Spov3_chr01	20550525..20551529	14.9535	-0.204786	-1.15252	0.59381	0.999999	1
Spiol01Chr13970	Spov3_chr01	complement(20552601..20557658)	20.0961	0.00101964	1.00071	0.997422	0.999999	1
Spiol01Chr13971	Spov3_chr01	complement(20589341..20592241)	21.0012	0.0313521	1.02197	0.920264	0.999999	1
Spiol01Chr15842	Spov3_chr01	20593433..20593965	0	#NUM!	#NUM!	#NUM!	#NUM!	#NUM!
Spiol01Chr02229	Spov3_chr01	20596768..20601288	0.00607424	1.28704	2.44027	0.527297	0.999999	1
Spiol01Chr33285	Spov3_chr01	20602943..20603743	0	#NUM!	#NUM!	#NUM!	#NUM!	#NUM!
Spiol01Chr15844	Spov3_chr01	complement(20635517..20637539)	0	#NUM!	#NUM!	#NUM!	#NUM!	#NUM!
Spiol01Chr02230	Spov3_chr01	20643792..20645210	0.937801	1.91834	3.77989	0.00126073	0.0228662	1
Spiol01Chr15843	Spov3_chr01	20647023..20650275	0	#NUM!	#NUM!	#NUM!	#NUM!	#NUM!
Spiol01Chr15845	Spov3_chr01	complement(20706673..20708946)	0	#NUM!	#NUM!	#NUM!	#NUM!	#NUM!
Spiol01Chr15846	Spov3_chr01	20785256..20788013	2.66487	0.130924	1.09499	0.799289	0.999999	1
Spiol01Chr13972	Spov3_chr01	complement(20794794..20800808)	11.9116	-0.323411	-1.25129	0.311566	0.940617	1
Spiol01Chr15847	Spov3_chr01	20915032..20918292	7.79892	4.83797	28.6005	1.25981e-09	1.20714e-07	4.39398e-05
Spiol01Chr15848	Spov3_chr01	20918348..20918684	7.06133	7.04582	132.131	8.27408e-05	0.0023635	1
Spiol01Chr15849	Spov3_chr01	complement(20943086..20945101)	0	#NUM!	#NUM!	#NUM!	#NUM!	#NUM!
Spiol01Chr15851	Spov3_chr01	20994461..20994806	0	#NUM!	#NUM!	#NUM!	#NUM!	#NUM!
Spiol01Chr13974	Spov3_chr01	21003026..21005343	0.0102837	1.28171	2.43127	0.529006	0.999999	1
Spiol01Chr13975	Spov3_chr01	complement(21028330..21029100)	0.0317886	-0.00394253	-1.00274	0.997963	0.999999	1
Spiol01Chr15852	Spov3_chr01	21105394..21139894	12.0054	-0.435373	-1.35226	0.163201	0.687619	1
Spiol01Chr13976	Spov3_chr01	complement(21159379..21160112)	0.489434	-0.177616	-1.13101	0.798347	0.999999	1
Spiol01Chr13977	Spov3_chr01	complement(21215466..21218137)	31.7907	-1.05243	-2.07402	0.000634945	0.0130575	1
Spiol01Chr02232	Spov3_chr01	complement(21275920..21285709)	0	#NUM!	#NUM!	#NUM!	#NUM!	#NUM!
Spiol01Chr33286	Spov3_chr01	complement(21286155..21289499)	0	#NUM!	#NUM!	#NUM!	#NUM!	#NUM!
Spiol01Chr15853	Spov3_chr01	complement(21289551..21301326)	0	#NUM!	#NUM!	#NUM!	#NUM!	#NUM!
Spiol01Chr13978	Spov3_chr01	complement(21486069..21486625)	0	#NUM!	#NUM!	#NUM!	#NUM!	#NUM!
Spiol01Chr13979	Spov3_chr01	21488719..21491052	0.00812384	1.28167	2.4312	0.529021	0.999999	1
Spiol01Chr15854	Spov3_chr01	complement(21495626..21496488)	0.022645	1.28704	2.44027	0.527297	0.999999	1
Spiol01Chr33287	Spov3_chr01	complement(21496497..21501842)	0.0614199	-1.1169	-2.16881	0.341461	0.976746	1
Spiol01Chr13980	Spov3_chr01	complement(21546357..21548918)	13.279	0.130551	1.09471	0.676528	0.999999	1
Spiol01Chr13981	Spov3_chr01	complement(21584778..21592211)	5.53193	-0.535629	-1.44957	0.229941	0.818689	1
Spiol01Chr15855	Spov3_chr01	complement(21595878..21598452)	0.00702028	-1.1689	-2.2484	0.549785	0.999999	1
Spiol01Chr15856	Spov3_chr01	21730795..21734831	0.0683076	0.0534215	1.03772	0.960638	0.999999	1
Spiol01Chr33288	Spov3_chr01	21744426..21748585	7.51631	-0.447748	-1.36391	0.254075	0.867086	1
Spiol01Chr33289	Spov3_chr01	21755508..21757973	0.160943	-0.673363	-1.59479	0.631973	0.999999	1
Spiol01Chr15858	Spov3_chr01	complement(21793476..21794308)	0.0579991	-1.83104	-3.55793	0.318191	0.940617	1
Spiol01Chr15857	Spov3_chr01	21808519..21814411	4.49979	-0.419282	-1.33726	0.198578	0.764421	1
Spiol01Chr15859	Spov3_chr01	complement(21811178..21829067)	15.6998	-0.136836	-1.09949	0.670366	0.999999	1
Spiol01Chr15860	Spov3_chr01	complement(21917777..21918291)	0	#NUM!	#NUM!	#NUM!	#NUM!	#NUM!
Spiol01Chr15861	Spov3_chr01	complement(21918316..21918531)	0	#NUM!	#NUM!	#NUM!	#NUM!	#NUM!
Spiol01Chr15862	Spov3_chr01	complement(21918586..21918828)	0	#NUM!	#NUM!	#NUM!	#NUM!	#NUM!
Spiol01Chr15863	Spov3_chr01	complement(21926815..21928531)	0	#NUM!	#NUM!	#NUM!	#NUM!	#NUM!
Spiol01Chr13982	Spov3_chr01	complement(21934484..21940531)	13.1676	-0.0872264	-1.06233	0.748993	0.999999	1
Spiol01Chr15864	Spov3_chr01	complement(21981438..21981925)	0	#NUM!	#NUM!	#NUM!	#NUM!	#NUM!
Spiol01Chr15865	Spov3_chr01	22119091..22121989	0	#NUM!	#NUM!	#NUM!	#NUM!	#NUM!
Spiol01Chr13983	Spov3_chr01	complement(22144770..22145521)	0.271904	-2.72867	-6.62843	0.146733	0.645608	1
Spiol01Chr13984	Spov3_chr01	complement(22230825..22234737)	6.54517	0.0800808	1.05708	0.873443	0.999999	1
Spiol01Chr13985	Spov3_chr01	complement(22451228..22457269)	17.0067	-1.68846	-3.22314	0.000767048	0.0153137	1
Spiol01Chr15866	Spov3_chr01	complement(22511603..22513572)	0	#NUM!	#NUM!	#NUM!	#NUM!	#NUM!
Spiol01Chr15867	Spov3_chr01	22617977..22624786	0	#NUM!	#NUM!	#NUM!	#NUM!	#NUM!
Spiol01Chr13987	Spov3_chr01	complement(22654039..22655639)	0	#NUM!	#NUM!	#NUM!	#NUM!	#NUM!
Spiol01Chr33290	Spov3_chr01	22659522..22660527	0	#NUM!	#NUM!	#NUM!	#NUM!	#NUM!
Spiol01Chr13986	Spov3_chr01	22664807..22674289	0	#NUM!	#NUM!	#NUM!	#NUM!	#NUM!
Spiol01Chr13989	Spov3_chr01	complement(22709562..22710791)	0.142823	1.02144	2.02994	0.376988	0.999999	1
Spiol01Chr15868	Spov3_chr01	complement(22711476..22711766)	0.062932	1.28704	2.44027	0.527297	0.999999	1
Spiol01Chr15869	Spov3_chr01	complement(22711805..22714113)	0	#NUM!	#NUM!	#NUM!	#NUM!	#NUM!
Spiol01Chr02233	Spov3_chr01	22752312..22753967	0	#NUM!	#NUM!	#NUM!	#NUM!	#NUM!
Spiol01Chr13988	Spov3_chr01	22754046..22755088	0	#NUM!	#NUM!	#NUM!	#NUM!	#NUM!
Spiol01Chr15870	Spov3_chr01	22818594..22828208	0	#NUM!	#NUM!	#NUM!	#NUM!	#NUM!
Spiol01Chr15871	Spov3_chr01	22904296..22906005	0.0379093	0.40673	1.32568	0.741741	0.999999	1
Spiol01Chr15872	Spov3_chr01	22928145..22932258	0.411311	-1.33765	-2.52739	0.24949	0.858243	1
Spiol01Chr33291	Spov3_chr01	22942159..22946980	0.0766791	-0.486175	-1.40073	0.671795	0.999999	1
Spiol01Chr15874	Spov3_chr01	complement(23014013..23014423)	0	#NUM!	#NUM!	#NUM!	#NUM!	#NUM!
Spiol01Chr15875	Spov3_chr01	complement(23014497..23015526)	0	#NUM!	#NUM!	#NUM!	#NUM!	#NUM!
Spiol01Chr13990	Spov3_chr01	23033970..23035937	0	#NUM!	#NUM!	#NUM!	#NUM!	#NUM!
Spiol01Chr15876	Spov3_chr01	complement(23078609..23079977)	1.17718	-6.07868	-67.5875	0.000390318	0.00872103	1
Spiol01Chr13992	Spov3_chr01	complement(23103635..23117757)	16.7042	0.273282	1.20855	0.370277	0.999999	1
Spiol01Chr15877	Spov3_chr01	complement(23123191..23126215)	8.61418	0.459066	1.37465	0.152094	0.659045	1
Spiol01Chr15878	Spov3_chr01	complement(23139834..23140897)	0	#NUM!	#NUM!	#NUM!	#NUM!	#NUM!
Spiol01Chr15879	Spov3_chr01	complement(23168720..23172508)	0.038103	0.00375335	1.00261	0.99806	0.999999	1
Spiol01Chr13991	Spov3_chr01	23174424..23177757	1.47075	-0.154531	-1.11306	0.803442	0.999999	1
Spiol01Chr13993	Spov3_chr01	complement(23178351..23181920)	0.0213398	0.402876	1.32214	0.735992	0.999999	1
Spiol01Chr13995	Spov3_chr01	complement(23301500..23303433)	0.643519	5.51377	45.6888	0.00226156	0.0361332	1
Spiol01Chr15880	Spov3_chr01	complement(23314794..23316139)	0	#NUM!	#NUM!	#NUM!	#NUM!	#NUM!
Spiol01Chr13994	Spov3_chr01	23328404..23329417	0	#NUM!	#NUM!	#NUM!	#NUM!	#NUM!
Spiol01Chr13996	Spov3_chr01	23409264..23426148	0	#NUM!	#NUM!	#NUM!	#NUM!	#NUM!
Spiol01Chr15882	Spov3_chr01	complement(23427570..23431422)	0	#NUM!	#NUM!	#NUM!	#NUM!	#NUM!
Spiol01Chr15881	Spov3_chr01	23447613..23450032	0	#NUM!	#NUM!	#NUM!	#NUM!	#NUM!
Spiol01Chr13999	Spov3_chr01	complement(23500887..23507637)	0	#NUM!	#NUM!	#NUM!	#NUM!	#NUM!
Spiol01Chr13997	Spov3_chr01	23558432..23573290	49.4497	-1.01325	-2.01845	0.00407542	0.0568116	1
Spiol01Chr13998	Spov3_chr01	23576928..23577997	17.9644	-0.390835	-1.31115	0.215399	0.789232	1
Spiol01Chr14000	Spov3_chr01	23584347..23588583	8.91191	-0.23657	-1.17819	0.424979	0.999999	1
Spiol01Chr15883	Spov3_chr01	23589890..23593047	151.466	0.44869	1.3648	0.174444	0.71512	1
Spiol01Chr14001	Spov3_chr01	23597408..23599813	4.57444	1.8525	3.61126	0.00136187	0.0243239	1
Spiol01Chr15884	Spov3_chr01	complement(23603347..23606200)	83.4159	-0.453564	-1.36942	0.22888	0.816341	1
Spiol01Chr02237	Spov3_chr01	23645270..23645752	0	#NUM!	#NUM!	#NUM!	#NUM!	#NUM!
Spiol01Chr14002	Spov3_chr01	23651946..23653971	1.49437	-0.185588	-1.13728	0.74956	0.999999	1
Spiol01Chr15885	Spov3_chr01	23704682..23705442	0	#NUM!	#NUM!	#NUM!	#NUM!	#NUM!
Spiol01Chr15886	Spov3_chr01	23705476..23706100	0	#NUM!	#NUM!	#NUM!	#NUM!	#NUM!
Spiol01Chr14003	Spov3_chr01	23765318..23772927	30.8712	0.0802131	1.05717	0.789149	0.999999	1
Spiol01Chr15887	Spov3_chr01	complement(23774633..23775542)	0.411084	-2.5437	-5.83082	0.0340419	0.2642	1
Spiol01Chr15888	Spov3_chr01	complement(23781190..23781810)	0	#NUM!	#NUM!	#NUM!	#NUM!	#NUM!
Spiol01Chr14004	Spov3_chr01	complement(23783291..23789167)	0.383251	-1.29886	-2.46034	0.070112	0.418002	1
Spiol01Chr15889	Spov3_chr01	23860611..23864580	14.1084	-0.210919	-1.15743	0.523161	0.999999	1
Spiol01Chr02238	Spov3_chr01	complement(23880135..23880857)	0	#NUM!	#NUM!	#NUM!	#NUM!	#NUM!
Spiol01Chr15891	Spov3_chr01	complement(23885175..23887515)	0	#NUM!	#NUM!	#NUM!	#NUM!	#NUM!
Spiol01Chr15890	Spov3_chr01	23962286..23968978	7.16795	-0.0370669	-1.02603	0.928912	0.999999	1
Spiol01Chr14005	Spov3_chr01	complement(23972249..23982718)	57.5045	1.22937	2.34464	0.00147986	0.025937	1
Spiol01Chr14007	Spov3_chr01	23988477..23992849	8.32556	-2.04439	-4.125	0.00012836	0.0034306	1
Spiol01Chr14009	Spov3_chr01	complement(23995396..23997204)	1.68643	0.340391	1.2661	0.473136	0.999999	1
Spiol01Chr14010	Spov3_chr01	complement(24034124..24040347)	12.2111	-0.447629	-1.3638	0.1057	0.537633	1
Spiol01Chr14011	Spov3_chr01	complement(24041944..24043115)	0	#NUM!	#NUM!	#NUM!	#NUM!	#NUM!
Spiol01Chr15892	Spov3_chr01	complement(24043184..24044490)	0	#NUM!	#NUM!	#NUM!	#NUM!	#NUM!
Spiol01Chr14008	Spov3_chr01	24049078..24052467	1.04459	0.243687	1.18401	0.607045	0.999999	1
Spiol01Chr15893	Spov3_chr01	complement(24054695..24060425)	33.5292	-1.20462	-2.30477	0.00946646	0.10804	1
Spiol01Chr14012	Spov3_chr01	complement(24079111..24084110)	0.017035	-1.16375	-2.24039	0.551536	0.999999	1
Spiol01Chr14015	Spov3_chr01	complement(24092169..24108418)	19.1405	-0.967179	-1.95501	0.0025157	0.0394281	1
Spiol01Chr14013	Spov3_chr01	24123922..24126716	8.85862	-0.349191	-1.27385	0.27261	0.903103	1
Spiol01Chr14016	Spov3_chr01	complement(24128806..24137232)	15.7206	0.184994	1.13681	0.493632	0.999999	1
Spiol01Chr14014	Spov3_chr01	24145166..24148475	8.1616	0.291762	1.22413	0.333239	0.962703	1
Spiol01Chr15894	Spov3_chr01	complement(24150740..24153398)	0.636993	0.671884	1.59315	0.514063	0.999999	1
Spiol01Chr02240	Spov3_chr01	complement(24153443..24155254)	2.54858	0.221372	1.16584	0.580965	0.999999	1
Spiol01Chr14017	Spov3_chr01	24193998..24203625	0	#NUM!	#NUM!	#NUM!	#NUM!	#NUM!
Spiol01Chr14018	Spov3_chr01	24230475..24237465	8.81487	-0.228458	-1.17158	0.447288	0.999999	1
Spiol01Chr14019	Spov3_chr01	complement(24245282..24247682)	6.03639	0.00454531	1.00316	0.992671	0.999999	1
Spiol01Chr14020	Spov3_chr01	complement(24249381..24259935)	2.55672	-0.307881	-1.23789	0.393363	0.999999	1
Spiol01Chr14021	Spov3_chr01	complement(24278654..24281541)	105.643	0.642073	1.56057	0.17495	0.716134	1
Spiol01Chr14022	Spov3_chr01	24333031..24333992	0.994965	0.508131	1.42221	0.380616	0.999999	1
Spiol01Chr15897	Spov3_chr01	complement(24333150..24350909)	4.27982	0.187993	1.13918	0.547038	0.999999	1
Spiol01Chr15895	Spov3_chr01	24350872..24358664	0.024968	1.07646	2.10886	0.419685	0.999999	1
Spiol01Chr15896	Spov3_chr01	24364240..24378913	19.6488	-0.179586	-1.13256	0.575418	0.999999	1
Spiol01Chr02241	Spov3_chr01	24385463..24387539	0.0608659	2.36537	5.15285	0.208625	0.778286	1
Spiol01Chr14025	Spov3_chr01	complement(24388781..24395410)	8.56989	-0.475908	-1.39079	0.128905	0.606906	1
Spiol01Chr33292	Spov3_chr01	complement(24410045..24415823)	0	#NUM!	#NUM!	#NUM!	#NUM!	#NUM!
Spiol01Chr14023	Spov3_chr01	24420202..24426782	8.35173	-0.305533	-1.23587	0.349342	0.988508	1
Spiol01Chr14024	Spov3_chr01	24429025..24433035	5.54131	1.26395	2.40152	0.00852631	0.0997922	1
Spiol01Chr14026	Spov3_chr01	complement(24498496..24503556)	8.81397	0.410381	1.32904	0.231286	0.820419	1
Spiol01Chr14027	Spov3_chr01	complement(24528231..24530158)	9.93008	-1.35325	-2.55487	8.83082e-05	0.00249192	1
Spiol01Chr02242	Spov3_chr01	24551303..24554785	0	#NUM!	#NUM!	#NUM!	#NUM!	#NUM!
Spiol01Chr15898	Spov3_chr01	complement(24559319..24560460)	0.0926222	-2.28882	-4.88655	0.20342	0.768977	1
Spiol01Chr14028	Spov3_chr01	complement(24560805..24561936)	0	#NUM!	#NUM!	#NUM!	#NUM!	#NUM!
Spiol01Chr02243	Spov3_chr01	complement(24641950..24643992)	0	#NUM!	#NUM!	#NUM!	#NUM!	#NUM!
Spiol01Chr14029	Spov3_chr01	complement(24644043..24644951)	0	#NUM!	#NUM!	#NUM!	#NUM!	#NUM!
Spiol01Chr14030	Spov3_chr01	complement(24749664..24755677)	0.407056	0.250262	1.18942	0.731307	0.999999	1
Spiol01Chr15899	Spov3_chr01	24787418..24790170	0	#NUM!	#NUM!	#NUM!	#NUM!	#NUM!
Spiol01Chr14031	Spov3_chr01	24887523..24889429	0	#NUM!	#NUM!	#NUM!	#NUM!	#NUM!
Spiol01Chr14032	Spov3_chr01	complement(24895141..24899549)	19.69	-0.337602	-1.26365	0.423389	0.999999	1
Spiol01Chr14033	Spov3_chr01	complement(24928561..24934629)	7.68131	-1.06467	-2.0917	0.00648953	0.0811261	1
Spiol01Chr14034	Spov3_chr01	complement(24960204..24964262)	0.212336	-3.6447	-12.5073	0.0506719	0.341323	1
Spiol01Chr14036	Spov3_chr01	complement(24984062..24986097)	0	#NUM!	#NUM!	#NUM!	#NUM!	#NUM!
Spiol01Chr14037	Spov3_chr01	complement(24994102..24996381)	1.858	1.53515	2.89818	0.0107485	0.118149	1
Spiol01Chr14035	Spov3_chr01	25055371..25067520	15.6914	-0.0165016	-1.0115	0.960517	0.999999	1
Spiol01Chr15900	Spov3_chr01	25095159..25095435	0.130287	-1.16912	-2.24875	0.549699	0.999999	1
Spiol01Chr02244	Spov3_chr01	25095552..25097438	0.0103098	-1.16902	-2.24859	0.549737	0.999999	1
Spiol01Chr15901	Spov3_chr01	25099466..25100982	0	#NUM!	#NUM!	#NUM!	#NUM!	#NUM!
Spiol01Chr14038	Spov3_chr01	complement(25106768..25116015)	0.00398538	1.28704	2.44027	0.527297	0.999999	1
Spiol01Chr15902	Spov3_chr01	25132727..25137830	0.135315	-3.79006	-13.8331	0.00602133	0.0768993	1
Spiol01Chr14039	Spov3_chr01	25221220..25228396	12.5596	-0.225737	-1.16937	0.462502	0.999999	1
Spiol01Chr33293	Spov3_chr01	complement(25261726..25265319)	0.732936	1.91276	3.76528	0.0489359	0.334864	1
Spiol01Chr14040	Spov3_chr01	25276399..25280943	2.57511	0.49171	1.40611	0.382716	0.999999	1
Spiol01Chr14043	Spov3_chr01	complement(25326594..25327442)	0	#NUM!	#NUM!	#NUM!	#NUM!	#NUM!
Spiol01Chr14044	Spov3_chr01	complement(25327651..25329253)	0	#NUM!	#NUM!	#NUM!	#NUM!	#NUM!
Spiol01Chr15903	Spov3_chr01	complement(25340943..25342905)	1.06541	0.737202	1.66694	0.249748	0.858535	1
Spiol01Chr14045	Spov3_chr01	complement(25349214..25353552)	321.479	-0.501602	-1.41579	0.247147	0.853212	1
Spiol01Chr14041	Spov3_chr01	25356695..25357901	0.104586	0.136853	1.0995	0.889764	0.999999	1
Spiol01Chr14046	Spov3_chr01	complement(25359136..25362311)	7.65433	0.932153	1.90812	0.00273847	0.0418363	1
Spiol01Chr14042	Spov3_chr01	25371622..25373297	0	#NUM!	#NUM!	#NUM!	#NUM!	#NUM!
Spiol01Chr15905	Spov3_chr01	complement(25381965..25391037)	0.14823	2.40206	5.28557	0.0600792	0.380713	1
Spiol01Chr15904	Spov3_chr01	25468482..25474022	5.1401	-0.105892	-1.07616	0.778653	0.999999	1
Spiol01Chr15906	Spov3_chr01	complement(25479861..25481682)	0	#NUM!	#NUM!	#NUM!	#NUM!	#NUM!
Spiol01Chr14048	Spov3_chr01	25532434..25535901	0.00711493	1.28167	2.4312	0.529021	0.999999	1
Spiol01Chr14047	Spov3_chr01	complement(25554118..25557614)	0.182646	0.647033	1.56594	0.426013	0.999999	1
Spiol01Chr15907	Spov3_chr01	complement(25560093..25561622)	0	#NUM!	#NUM!	#NUM!	#NUM!	#NUM!
Spiol01Chr14050	Spov3_chr01	complement(25573897..25580067)	0	#NUM!	#NUM!	#NUM!	#NUM!	#NUM!
Spiol01Chr14049	Spov3_chr01	25589598..25591500	1.47357	5.15556	35.6434	0.00551105	0.0720444	1
Spiol01Chr15908	Spov3_chr01	25628780..25640583	0.847953	-1.43166	-2.69757	0.0404871	0.295378	1
Spiol01Chr15910	Spov3_chr01	complement(25633032..25634703)	0.976384	-3.10824	-8.62327	0.0163872	0.157887	1
Spiol01Chr15909	Spov3_chr01	25642917..25644916	0	#NUM!	#NUM!	#NUM!	#NUM!	#NUM!
Spiol01Chr15911	Spov3_chr01	25725101..25725208	0	#NUM!	#NUM!	#NUM!	#NUM!	#NUM!
Spiol01Chr14051	Spov3_chr01	25738464..25740765	45.1608	-7.70788	-209.075	0	0	0
Spiol01Chr02245	Spov3_chr01	25783578..25786696	0.0470879	0.00375335	1.00261	0.99806	0.999999	1
Spiol01Chr14052	Spov3_chr01	complement(25808715..25820037)	0.0429409	-2.29171	-4.89638	0.197012	0.763529	1
Spiol01Chr14055	Spov3_chr01	complement(25893003..25895020)	0.1674	-2.0054	-4.015	0.155408	0.667279	1
Spiol01Chr14053	Spov3_chr01	25903878..25909129	0.852328	1.46317	2.75714	0.0243052	0.209147	1
Spiol01Chr15912	Spov3_chr01	complement(25930108..25933517)	0.102653	0.638004	1.55617	0.649577	0.999999	1
Spiol01Chr14054	Spov3_chr01	25946108..25949277	30.2375	-3.35508	-10.2325	1.70863e-13	3.18683e-11	5.95937e-09
Spiol01Chr14059	Spov3_chr01	complement(25996409..25998651)	2.75786	-2.09994	-4.28692	0.00114543	0.0212066	1
Spiol01Chr14060	Spov3_chr01	complement(26030096..26032075)	2.12448	0.549476	1.46355	0.28744	0.928235	1
Spiol01Chr14058	Spov3_chr01	26038909..26046822	1.38367	-1.36995	-2.58461	0.0242095	0.208816	1
Spiol01Chr02250	Spov3_chr01	26060622..26066823	8.66663	-3.4159	-10.6731	3.18893e-07	1.85992e-05	0.0111223
Spiol01Chr15913	Spov3_chr01	complement(26071151..26071895)	0	#NUM!	#NUM!	#NUM!	#NUM!	#NUM!
Spiol01Chr15915	Spov3_chr01	complement(26075066..26090574)	17.9714	-0.256329	-1.19444	0.469141	0.999999	1
Spiol01Chr15916	Spov3_chr01	complement(26107274..26108149)	0	#NUM!	#NUM!	#NUM!	#NUM!	#NUM!
Spiol01Chr33295	Spov3_chr01	complement(26108480..26109178)	0	#NUM!	#NUM!	#NUM!	#NUM!	#NUM!
Spiol01Chr14061	Spov3_chr01	26122827..26124629	3.78206	0.780743	1.71802	0.178056	0.724818	1
Spiol01Chr15917	Spov3_chr01	complement(26132093..26134330)	0.0645446	-1.11212	-2.16163	0.334369	0.964057	1
Spiol01Chr14062	Spov3_chr01	26140331..26143052	16.6541	0.0195102	1.01362	0.950977	0.999999	1
Spiol01Chr14063	Spov3_chr01	complement(26146466..26156450)	34.9498	-0.916856	-1.888	0.0116551	0.124855	1
Spiol01Chr15914	Spov3_chr01	26175624..26179124	0.381865	-2.63784	-6.22399	0.13004	0.60897	1
Spiol01Chr14064	Spov3_chr01	26189534..26192983	0.17141	-1.48537	-2.7999	0.104934	0.535074	1
Spiol01Chr14066	Spov3_chr01	complement(26197369..26205736)	12.578	0.252155	1.19098	0.37335	0.999999	1
Spiol01Chr15918	Spov3_chr01	26239769..26242122	2.24629	-0.326511	-1.25398	0.538521	0.999999	1
Spiol01Chr14065	Spov3_chr01	26248852..26249540	54.7328	0.445718	1.36199	0.45786	0.999999	1
Spiol01Chr14067	Spov3_chr01	complement(26250994..26256042)	60.3305	0.301741	1.23263	0.316059	0.940617	1
Spiol01Chr15919	Spov3_chr01	26279289..26282594	0.328514	-0.74976	-1.68151	0.36899	0.999999	1
Spiol01Chr14068	Spov3_chr01	26306618..26309361	18.7337	0.847095	1.79887	0.00509423	0.0678183	1
Spiol01Chr14069	Spov3_chr01	complement(26324445..26328437)	0	#NUM!	#NUM!	#NUM!	#NUM!	#NUM!
Spiol01Chr14070	Spov3_chr01	complement(26374309..26376306)	3.83372	0.571906	1.48649	0.201244	0.767391	1
Spiol01Chr14071	Spov3_chr01	26447516..26449879	207.475	-0.987101	-1.9822	0.00295391	0.0445424	1
Spiol01Chr14072	Spov3_chr01	26487042..26497901	11.544	-0.0576564	-1.04077	0.852998	0.999999	1
Spiol01Chr14073	Spov3_chr01	26507332..26507791	0	#NUM!	#NUM!	#NUM!	#NUM!	#NUM!
Spiol01Chr15920	Spov3_chr01	26525854..26526457	0.0312841	1.28704	2.44027	0.527297	0.999999	1
Spiol01Chr15921	Spov3_chr01	26526467..26526873	0	#NUM!	#NUM!	#NUM!	#NUM!	#NUM!
Spiol01Chr14074	Spov3_chr01	26528823..26529983	0.0176846	1.28178	2.43139	0.52898	0.999999	1
Spiol01Chr14075	Spov3_chr01	26534176..26535498	24.3491	-0.567428	-1.48188	0.104275	0.533898	1
Spiol01Chr14076	Spov3_chr01	complement(26542227..26543190)	0.492199	0.484478	1.39908	0.647362	0.999999	1
Spiol01Chr14077	Spov3_chr01	complement(26544142..26547195)	1.04296	0.12127	1.08769	0.791374	0.999999	1
Spiol01Chr15922	Spov3_chr01	26586831..26588590	0	#NUM!	#NUM!	#NUM!	#NUM!	#NUM!
Spiol01Chr14078	Spov3_chr01	26630559..26637909	0.0154673	-1.1689	-2.2484	0.549785	0.999999	1
Spiol01Chr14079	Spov3_chr01	26638768..26642583	10.312	-0.445833	-1.3621	0.227233	0.812532	1
Spiol01Chr02251	Spov3_chr01	26655873..26663499	14.2061	-0.466324	-1.38158	0.0932686	0.500767	1
Spiol01Chr14080	Spov3_chr01	26715308..26720302	17.172	-0.371835	-1.294	0.240351	0.840278	1
Spiol01Chr14081	Spov3_chr01	26746202..26748742	59.9084	-1.76488	-3.39847	0.000275672	0.00654518	1
Spiol01Chr14082	Spov3_chr01	complement(26749384..26750998)	9.74691	1.43419	2.7023	0.000422826	0.00934558	1
Spiol01Chr02252	Spov3_chr01	complement(26763651..26764880)	0.744672	-0.75633	-1.68919	0.183443	0.738728	1
Spiol01Chr14083	Spov3_chr01	complement(26834898..26837455)	0	#NUM!	#NUM!	#NUM!	#NUM!	#NUM!
Spiol01Chr14084	Spov3_chr01	complement(26862475..26863246)	0	#NUM!	#NUM!	#NUM!	#NUM!	#NUM!
Spiol01Chr14085	Spov3_chr01	26906699..26908345	0.171811	0.883354	1.84466	0.326424	0.950335	1
Spiol01Chr15923	Spov3_chr01	26923113..26932033	35.1379	-0.445387	-1.36168	0.157062	0.671408	1
Spiol01Chr14086	Spov3_chr01	complement(26932949..26938205)	0	#NUM!	#NUM!	#NUM!	#NUM!	#NUM!
Spiol01Chr02254	Spov3_chr01	27014006..27019109	0	#NUM!	#NUM!	#NUM!	#NUM!	#NUM!
Spiol01Chr14089	Spov3_chr01	27092212..27095327	2.03659	-0.460658	-1.37617	0.226171	0.811062	1
Spiol01Chr02255	Spov3_chr01	27122748..27129352	0.244989	-3.73102	-13.2785	0.03925	0.289238	1
Spiol01Chr14090	Spov3_chr01	complement(27157204..27161396)	5.80117	-0.100951	-1.07248	0.806863	0.999999	1
Spiol01Chr02256	Spov3_chr01	complement(27235021..27240313)	0	#NUM!	#NUM!	#NUM!	#NUM!	#NUM!
Spiol01Chr14091	Spov3_chr01	complement(27244947..27249851)	2.78351	-1.26704	-2.40668	0.00957192	0.108673	1
Spiol01Chr33296	Spov3_chr01	complement(27272651..27282387)	0.854204	0.134077	1.09739	0.832469	0.999999	1
Spiol01Chr02257	Spov3_chr01	complement(27326276..27328865)	0.0799964	-3.68216	-12.8363	0.0309722	0.247253	1
Spiol01Chr14092	Spov3_chr01	complement(27329044..27330592)	0	#NUM!	#NUM!	#NUM!	#NUM!	#NUM!
Spiol01Chr14094	Spov3_chr01	27349164..27354276	1.20765	0.963267	1.94972	0.120768	0.582833	1
Spiol01Chr14093	Spov3_chr01	complement(27356246..27359941)	713.543	0.462835	1.37825	0.353581	0.995093	1
Spiol01Chr15925	Spov3_chr01	27374680..27375126	0	#NUM!	#NUM!	#NUM!	#NUM!	#NUM!
Spiol01Chr02258	Spov3_chr01	27375201..27375668	0	#NUM!	#NUM!	#NUM!	#NUM!	#NUM!
Spiol01Chr15926	Spov3_chr01	27375850..27376441	0	#NUM!	#NUM!	#NUM!	#NUM!	#NUM!
Spiol01Chr14095	Spov3_chr01	complement(27387818..27390532)	4.01555	-0.527964	-1.44189	0.241131	0.841775	1
Spiol01Chr15927	Spov3_chr01	27401051..27410216	10.1448	0.726676	1.65482	0.0427963	0.306274	1
Spiol01Chr15928	Spov3_chr01	complement(27467565..27468603)	0	#NUM!	#NUM!	#NUM!	#NUM!	#NUM!
Spiol01Chr02259	Spov3_chr01	complement(27553214..27554938)	1.67597	0.00596968	1.00415	0.988426	0.999999	1
Spiol01Chr15929	Spov3_chr01	complement(27556691..27556907)	0	#NUM!	#NUM!	#NUM!	#NUM!	#NUM!
Spiol01Chr02260	Spov3_chr01	27637048..27639462	6.77696	0.187714	1.13896	0.52803	0.999999	1
Spiol01Chr15930	Spov3_chr01	complement(27647787..27648545)	1.91065	0.899273	1.86513	0.0674174	0.408533	1
Spiol01Chr14096	Spov3_chr01	27657171..27667759	25.1907	0.106009	1.07625	0.720284	0.999999	1
Spiol01Chr14097	Spov3_chr01	27679655..27681223	3.36344	-5.33381	-40.3307	0.00352962	0.0508841	1
Spiol01Chr15931	Spov3_chr01	27696032..27696928	0	#NUM!	#NUM!	#NUM!	#NUM!	#NUM!
Spiol01Chr15934	Spov3_chr01	complement(27712105..27718136)	51.4857	-0.389431	-1.30988	0.266521	0.892704	1
Spiol01Chr14098	Spov3_chr01	27732254..27747266	10.6141	0.194163	1.14406	0.499894	0.999999	1
Spiol01Chr15932	Spov3_chr01	27751150..27760936	27.3157	-0.92556	-1.89942	0.00954322	0.108557	1
Spiol01Chr14100	Spov3_chr01	complement(27764118..27767518)	5.86385	-1.67065	-3.18357	1.47978e-05	0.000552537	0.516118
Spiol01Chr15933	Spov3_chr01	27771105..27777547	5.7819	-0.299098	-1.23038	0.486521	0.999999	1
Spiol01Chr14099	Spov3_chr01	27781838..27786861	12.4637	0.195151	1.14484	0.520968	0.999999	1
Spiol01Chr14102	Spov3_chr01	27789844..27802235	39.5726	-0.910426	-1.8796	0.0061177	0.0778166	1
Spiol01Chr14101	Spov3_chr01	27811353..27826573	21.3046	0.0965925	1.06925	0.742227	0.999999	1
Spiol01Chr15935	Spov3_chr01	complement(27827003..27831333)	1.51645	0.523181	1.43712	0.35964	0.999999	1
Spiol01Chr14104	Spov3_chr01	27930507..27939721	26.9251	-0.598259	-1.51389	0.0340645	0.264316	1
Spiol01Chr14105	Spov3_chr01	27950106..27956195	14.2951	-1.31418	-2.48661	0.00294234	0.0444047	1
Spiol01Chr14103	Spov3_chr01	complement(27956952..27958815)	196.111	0.53287	1.4468	0.246343	0.851704	1
Spiol01Chr14107	Spov3_chr01	27995969..28009841	4.27421	-0.0494568	-1.03488	0.869647	0.999999	1
Spiol01Chr15937	Spov3_chr01	complement(28064624..28068046)	0	#NUM!	#NUM!	#NUM!	#NUM!	#NUM!
Spiol01Chr15938	Spov3_chr01	complement(28098766..28101163)	0.0376311	-2.2856	-4.87568	0.198264	0.764208	1
Spiol01Chr15939	Spov3_chr01	complement(28116044..28141119)	9.96735	-0.0982842	-1.0705	0.737551	0.999999	1
Spiol01Chr15940	Spov3_chr01	28188956..28207236	0.420532	-0.0260183	-1.0182	0.965913	0.999999	1
Spiol01Chr14109	Spov3_chr01	complement(28207942..28209201)	36.6636	0.90408	1.87135	0.0334306	0.260615	1
Spiol01Chr15941	Spov3_chr01	28253934..28260638	1.38857	1.01088	2.01513	0.0617818	0.387045	1
Spiol01Chr14110	Spov3_chr01	complement(28256815..28268269)	12.757	-0.670172	-1.59126	0.0607973	0.383313	1
Spiol01Chr14108	Spov3_chr01	28281451..28288289	5.41965	-0.453505	-1.36936	0.186364	0.744978	1
Spiol01Chr14111	Spov3_chr01	28316460..28320822	14.0207	-0.365876	-1.28866	0.242349	0.844506	1
Spiol01Chr14112	Spov3_chr01	28323695..28325509	13.4599	-0.63235	-1.55009	0.0623948	0.389652	1
Spiol01Chr14113	Spov3_chr01	complement(28327386..28338369)	10.9429	-1.98958	-3.9712	5.84609e-06	0.000248962	0.2039
Spiol01Chr14114	Spov3_chr01	complement(28351921..28356839)	7.1044	0.121162	1.08761	0.670691	0.999999	1
Spiol01Chr15942	Spov3_chr01	28424692..28427971	29.3504	0.256397	1.19449	0.584232	0.999999	1
Spiol01Chr14115	Spov3_chr01	complement(28451648..28457493)	16.6323	0.184762	1.13663	0.584897	0.999999	1
Spiol01Chr14116	Spov3_chr01	complement(28464752..28470621)	3.99349	-0.229219	-1.1722	0.462907	0.999999	1
Spiol01Chr15943	Spov3_chr01	complement(28472194..28472654)	1.38459	-2.71685	-6.57438	0.00145016	0.0255061	1
Spiol01Chr14117	Spov3_chr01	complement(28473406..28481200)	1.96421	-0.332022	-1.25878	0.481052	0.999999	1
Spiol01Chr14118	Spov3_chr01	28506618..28509853	72.3323	-0.0506232	-1.03571	0.864819	0.999999	1
Spiol01Chr14119	Spov3_chr01	28513822..28521090	54.7897	-0.83197	-1.78011	0.0151796	0.149854	1
Spiol01Chr14121	Spov3_chr01	complement(28522780..28533057)	15.997	0.285942	1.21921	0.320929	0.940617	1
Spiol01Chr14120	Spov3_chr01	28544170..28552179	0.135539	-2.0768	-4.2187	0.0604428	0.382152	1
Spiol01Chr14122	Spov3_chr01	complement(28553900..28559820)	91.6504	0.440731	1.35729	0.168597	0.701877	1
Spiol01Chr14123	Spov3_chr01	28583573..28595774	18.6448	-0.878042	-1.83788	0.00586721	0.0755116	1
Spiol01Chr14126	Spov3_chr01	complement(28597809..28603145)	2.65571	0.0322176	1.02258	0.943357	0.999999	1
Spiol01Chr14124	Spov3_chr01	28607153..28618138	7.76381	0.722243	1.64975	0.0184404	0.172894	1
Spiol01Chr15944	Spov3_chr01	28620826..28624600	0.040803	-0.832802	-1.78114	0.480499	0.999999	1
Spiol01Chr14127	Spov3_chr01	complement(28626695..28633432)	0.0712815	-1.12112	-2.17515	0.401134	0.999999	1
Spiol01Chr14125	Spov3_chr01	28668271..28669111	4937.19	0.685245	1.60798	0.0870075	0.479952	1
Spiol01Chr14128	Spov3_chr01	complement(28673974..28677542)	2.1363	0.461226	1.37671	0.303503	0.940617	1
Spiol01Chr15945	Spov3_chr01	complement(28700553..28703578)	0	#NUM!	#NUM!	#NUM!	#NUM!	#NUM!
Spiol01Chr14129	Spov3_chr01	28729149..28737239	9.85414	0.424128	1.34176	0.158097	0.673847	1
Spiol01Chr14130	Spov3_chr01	28740111..28742165	2.42379	-0.95004	-1.93193	0.0210194	0.189387	1
Spiol01Chr15946	Spov3_chr01	complement(28758060..28763238)	70.8529	-0.322713	-1.25068	0.283927	0.920963	1
Spiol01Chr14132	Spov3_chr01	28820144..28823950	23.5963	0.0425081	1.0299	0.89898	0.999999	1
Spiol01Chr14131	Spov3_chr01	complement(28831941..28834567)	0.147884	0.708441	1.63404	0.510735	0.999999	1
Spiol01Chr15947	Spov3_chr01	complement(28839707..28856652)	9.01937	-0.23709	-1.17861	0.562009	0.999999	1
Spiol01Chr14133	Spov3_chr01	complement(28896509..28905130)	15.8033	-0.524304	-1.43824	0.141392	0.634485	1
Spiol01Chr02261	Spov3_chr01	complement(28924928..28929215)	0	#NUM!	#NUM!	#NUM!	#NUM!	#NUM!
Spiol01Chr15948	Spov3_chr01	28941898..28950479	107.677	-0.860993	-1.81629	0.0249858	0.213278	1
Spiol01Chr15949	Spov3_chr01	28954184..28955945	1.53373	0.793455	1.73322	0.216963	0.791718	1
Spiol01Chr14135	Spov3_chr01	complement(28980549..28985312)	22.7632	0.148406	1.10834	0.611255	0.999999	1
Spiol01Chr15951	Spov3_chr01	complement(28989933..28994120)	129.58	0.829455	1.77701	0.0304814	0.244894	1
Spiol01Chr14136	Spov3_chr01	complement(28998615..29000830)	132.539	-4.46053	-22.0168	5.65104e-14	1.18022e-11	1.97097e-09
Spiol01Chr14137	Spov3_chr01	complement(29038446..29042737)	162.103	-0.254441	-1.19287	0.493945	0.999999	1
Spiol01Chr14134	Spov3_chr01	29076644..29077294	0	#NUM!	#NUM!	#NUM!	#NUM!	#NUM!
Spiol01Chr14138	Spov3_chr01	29089550..29112749	3.85919	-0.34867	-1.27339	0.249061	0.857155	1
Spiol01Chr14139	Spov3_chr01	complement(29113800..29127168)	0.539197	-1.27143	-2.41401	0.0844648	0.470902	1
Spiol01Chr14140	Spov3_chr01	complement(29153027..29155660)	1.71704	0.154953	1.11339	0.647408	0.999999	1
Spiol01Chr14141	Spov3_chr01	complement(29159268..29159974)	19.4393	0.555674	1.46985	0.0765848	0.442166	1
Spiol01Chr15952	Spov3_chr01	29167789..29168534	0	#NUM!	#NUM!	#NUM!	#NUM!	#NUM!
Spiol01Chr14142	Spov3_chr01	29186729..29199080	6.66027	0.380087	1.30142	0.272125	0.902498	1
Spiol01Chr14143	Spov3_chr01	29227436..29232613	13.2222	0.170755	1.12565	0.560668	0.999999	1
Spiol01Chr15953	Spov3_chr01	29239550..29247788	0.0108443	-1.83871	-3.5769	0.316166	0.940617	1
Spiol01Chr15954	Spov3_chr01	complement(29249714..29252630)	0	#NUM!	#NUM!	#NUM!	#NUM!	#NUM!
Spiol01Chr14144	Spov3_chr01	complement(29252724..29254229)	0	#NUM!	#NUM!	#NUM!	#NUM!	#NUM!
Spiol01Chr14146	Spov3_chr01	complement(29294657..29295471)	0.960211	0.986941	1.98198	0.125369	0.596699	1
Spiol01Chr14147	Spov3_chr01	complement(29300131..29307563)	27.7211	0.526085	1.44002	0.0640442	0.395421	1
Spiol01Chr14145	Spov3_chr01	29342069..29343227	0.0290997	1.28167	2.4312	0.529021	0.999999	1
Spiol01Chr15958	Spov3_chr01	complement(29389166..29390418)	4.76217	1.82629	3.54624	0.0101154	0.112898	1
Spiol01Chr15955	Spov3_chr01	29423564..29429128	0.0185628	0.408857	1.32763	0.724961	0.999999	1
Spiol01Chr15956	Spov3_chr01	29429147..29430310	0.0338037	-0.670131	-1.59122	0.629386	0.999999	1
Spiol01Chr14148	Spov3_chr01	29444128..29452251	16.9205	0.60801	1.52415	0.0799574	0.454316	1
Spiol01Chr15957	Spov3_chr01	29458214..29458901	0	#NUM!	#NUM!	#NUM!	#NUM!	#NUM!
Spiol01Chr14149	Spov3_chr01	29461069..29470053	0.0358913	-0.830738	-1.7786	0.457005	0.999999	1
Spiol01Chr14150	Spov3_chr01	29481985..29482614	0	#NUM!	#NUM!	#NUM!	#NUM!	#NUM!
Spiol01Chr15959	Spov3_chr01	29482884..29486729	0	#NUM!	#NUM!	#NUM!	#NUM!	#NUM!
Spiol01Chr14152	Spov3_chr01	complement(29508359..29514581)	5.68546	-0.302798	-1.23353	0.406032	0.999999	1
Spiol01Chr15960	Spov3_chr01	29549165..29568288	7.63347	-0.637331	-1.55545	0.0384284	0.28499	1
Spiol01Chr14151	Spov3_chr01	29570002..29576254	23.5609	-0.380773	-1.30204	0.247293	0.85363	1
Spiol01Chr14153	Spov3_chr01	29587555..29594607	26.8884	0.738555	1.6685	0.0186768	0.17464	1
Spiol01Chr14154	Spov3_chr01	29609738..29621050	39.8183	0.0928973	1.06651	0.761963	0.999999	1
Spiol01Chr14155	Spov3_chr01	complement(29623195..29637534)	17.3177	-0.471277	-1.38634	0.112075	0.556512	1
Spiol01Chr14156	Spov3_chr01	complement(29707355..29719311)	33.6034	-1.52716	-2.88218	4.44718e-05	0.00141522	1
Spiol01Chr14157	Spov3_chr01	29785574..29794362	36.3366	-0.702069	-1.62684	0.0205911	0.186443	1
Spiol01Chr14158	Spov3_chr01	complement(29801437..29809517)	25.4232	0.646939	1.56584	0.246559	0.851857	1
Spiol01Chr14159	Spov3_chr01	complement(29908820..29911881)	4.35169	0.745025	1.676	0.0738396	0.433274	1
Spiol01Chr14164	Spov3_chr01	complement(30056140..30058316)	0	#NUM!	#NUM!	#NUM!	#NUM!	#NUM!
Spiol01Chr02269	Spov3_chr01	complement(30058473..30059140)	0.498648	-4.23764	-18.865	0.0154442	0.151651	1
Spiol01Chr02270	Spov3_chr01	complement(30059341..30059721)	0	#NUM!	#NUM!	#NUM!	#NUM!	#NUM!
Spiol01Chr14163	Spov3_chr01	30062251..30066671	22.9771	0.465469	1.38077	0.0999997	0.521578	1
Spiol01Chr15964	Spov3_chr01	30075104..30077902	0.0898595	0.00362191	1.00251	0.998128	0.999999	1
Spiol01Chr15965	Spov3_chr01	30078079..30082608	0.167917	0.819199	1.76443	0.378828	0.999999	1
Spiol01Chr14167	Spov3_chr01	complement(30086644..30093563)	116.182	0.818384	1.76343	0.0244383	0.209734	1
Spiol01Chr14165	Spov3_chr01	30096193..30100028	2.45879	0.784833	1.72289	0.09225	0.497833	1
Spiol01Chr15968	Spov3_chr01	complement(30098258..30098570)	2.51092	2.00124	4.00345	0.00860188	0.100508	1
Spiol01Chr14166	Spov3_chr01	30123162..30124021	72.7154	-0.0395401	-1.02779	0.896552	0.999999	1
Spiol01Chr15966	Spov3_chr01	30134479..30134541	1.77861	-0.333657	-1.2602	0.73247	0.999999	1
Spiol01Chr14168	Spov3_chr01	complement(30136097..30140189)	3.82471	-0.0165263	-1.01152	0.966211	0.999999	1
Spiol01Chr33299	Spov3_chr01	complement(30150155..30159226)	0	#NUM!	#NUM!	#NUM!	#NUM!	#NUM!
Spiol01Chr15967	Spov3_chr01	30169627..30170352	0.0321072	1.28709	2.44036	0.527279	0.999999	1
Spiol01Chr14169	Spov3_chr01	30213911..30224583	16.4446	0.277442	1.21204	0.358764	0.999999	1
Spiol01Chr14170	Spov3_chr01	30225465..30234305	332.044	0.660734	1.58089	0.184168	0.740367	1
Spiol01Chr14171	Spov3_chr01	30235503..30236158	37.0725	-2.60676	-6.09133	6.80553e-08	4.66332e-06	0.00237363
Spiol01Chr14172	Spov3_chr01	complement(30283321..30285714)	0	#NUM!	#NUM!	#NUM!	#NUM!	#NUM!
Spiol01Chr14173	Spov3_chr01	30294489..30310958	20.3711	-1.19052	-2.28234	5.45541e-05	0.001672	1
Spiol01Chr33300	Spov3_chr01	complement(30313125..30316204)	16.8754	0.434085	1.35105	0.203716	0.769711	1
Spiol01Chr14174	Spov3_chr01	30383648..30402524	9.52625	-0.118677	-1.08574	0.678753	0.999999	1
Spiol01Chr14175	Spov3_chr01	30417290..30424218	400.966	0.788292	1.72703	0.112738	0.558535	1
Spiol01Chr15969	Spov3_chr01	complement(30425420..30426604)	26.8685	-0.0387625	-1.02723	0.920419	0.999999	1
Spiol01Chr14176	Spov3_chr01	30428648..30431124	36.2303	0.40785	1.32671	0.366242	0.999999	1
Spiol01Chr15970	Spov3_chr01	complement(30461800..30462107)	0	#NUM!	#NUM!	#NUM!	#NUM!	#NUM!
Spiol01Chr14177	Spov3_chr01	complement(30462112..30467108)	0	#NUM!	#NUM!	#NUM!	#NUM!	#NUM!
Spiol01Chr15971	Spov3_chr01	complement(30469681..30472644)	0.00766253	1.28178	2.43139	0.52898	0.999999	1
Spiol01Chr15972	Spov3_chr01	complement(30472697..30474980)	0.0263519	-1.83115	-3.5582	0.318158	0.940617	1
Spiol01Chr14178	Spov3_chr01	complement(30475771..30488164)	27.8264	-1.15087	-2.22048	0.00109878	0.0204937	1
Spiol01Chr14179	Spov3_chr01	30500667..30508568	33.6948	-0.325791	-1.25335	0.283698	0.920622	1
Spiol01Chr14180	Spov3_chr01	complement(30510027..30510763)	0	#NUM!	#NUM!	#NUM!	#NUM!	#NUM!
Spiol01Chr15975	Spov3_chr01	complement(30510770..30511255)	0.0359467	1.28167	2.4312	0.529021	0.999999	1
Spiol01Chr15973	Spov3_chr01	30515151..30521494	1.60251	-0.905995	-1.87384	0.0895797	0.488258	1
Spiol01Chr14181	Spov3_chr01	complement(30522280..30524886)	0	#NUM!	#NUM!	#NUM!	#NUM!	#NUM!
Spiol01Chr14182	Spov3_chr01	complement(30526009..30528149)	264.37	-0.813741	-1.75776	0.0289744	0.235949	1
Spiol01Chr14183	Spov3_chr01	complement(30535589..30543069)	4.97042	-0.131298	-1.09528	0.713963	0.999999	1
Spiol01Chr15974	Spov3_chr01	30569806..30578154	0.00428095	1.28709	2.44036	0.527279	0.999999	1
Spiol01Chr14184	Spov3_chr01	complement(30578701..30583208)	0	#NUM!	#NUM!	#NUM!	#NUM!	#NUM!
Spiol01Chr14185	Spov3_chr01	30583667..30590597	16.5557	0.557705	1.47193	0.115177	0.565399	1
Spiol01Chr14186	Spov3_chr01	30598148..30600128	96.3601	0.725365	1.65332	0.0251418	0.214224	1
Spiol01Chr14187	Spov3_chr01	30632630..30647468	5.87428	-0.195291	-1.14495	0.556559	0.999999	1
Spiol01Chr33301	Spov3_chr01	complement(30665598..30665975)	11.1793	-2.55791	-5.88852	3.32564e-06	0.00014986	0.115992
Spiol01Chr14188	Spov3_chr01	30667996..30673351	41.4997	-0.293743	-1.22582	0.299264	0.940617	1
Spiol01Chr14189	Spov3_chr01	complement(30674999..30678326)	1.98861	0.0846448	1.06043	0.847721	0.999999	1
Spiol01Chr14190	Spov3_chr01	complement(30687323..30690512)	8.27466	-0.133865	-1.09723	0.710915	0.999999	1
Spiol01Chr15976	Spov3_chr01	complement(30705955..30722576)	14.896	-0.322255	-1.25028	0.31938	0.940617	1
Spiol01Chr14191	Spov3_chr01	complement(30738793..30740926)	0.0259181	-0.672832	-1.5942	0.628104	0.999999	1
Spiol01Chr15977	Spov3_chr01	complement(30743315..30765273)	3.42052	0.0376996	1.02648	0.919263	0.999999	1
Spiol01Chr14192	Spov3_chr01	30814886..30816373	45.1742	0.691748	1.61524	0.0492867	0.335771	1
Spiol01Chr33302	Spov3_chr01	30826535..30829092	0.103699	-0.83253	-1.78081	0.473411	0.999999	1
Spiol01Chr15978	Spov3_chr01	30829095..30833250	18.0768	0.354915	1.27891	0.273516	0.904441	1
Spiol01Chr14193	Spov3_chr01	30872469..30875311	0.214163	-0.292545	-1.2248	0.718113	0.999999	1
Spiol01Chr14197	Spov3_chr01	complement(30877800..30884876)	0.0182673	-1.16902	-2.24859	0.549737	0.999999	1
Spiol01Chr14194	Spov3_chr01	30887330..30898441	16.6743	0.15492	1.11336	0.68073	0.999999	1
Spiol01Chr14195	Spov3_chr01	30901186..30909697	10.9655	-0.41643	-1.33462	0.185542	0.742721	1
Spiol01Chr14198	Spov3_chr01	complement(30910683..30920490)	107.521	-1.04611	-2.06495	0.035283	0.269825	1
Spiol01Chr14196	Spov3_chr01	30923335..30928454	0	#NUM!	#NUM!	#NUM!	#NUM!	#NUM!
Spiol01Chr14199	Spov3_chr01	complement(30932199..30933342)	0	#NUM!	#NUM!	#NUM!	#NUM!	#NUM!
Spiol01Chr15979	Spov3_chr01	30941558..30945007	64.4284	-2.07715	-4.21974	4.18235e-05	0.00135317	1
Spiol01Chr14200	Spov3_chr01	complement(30945872..30950993)	32.8918	-0.310085	-1.23978	0.349012	0.987848	1
Spiol01Chr14201	Spov3_chr01	complement(30981139..30983611)	7.34253	-0.229479	-1.17241	0.623063	0.999999	1
Spiol01Chr02271	Spov3_chr01	30983467..30987225	0	#NUM!	#NUM!	#NUM!	#NUM!	#NUM!
Spiol01Chr33303	Spov3_chr01	30987308..30987991	0	#NUM!	#NUM!	#NUM!	#NUM!	#NUM!
Spiol01Chr14205	Spov3_chr01	complement(30998578..31011806)	31.6233	-0.116998	-1.08448	0.688035	0.999999	1
Spiol01Chr14204	Spov3_chr01	31051546..31058687	1.39165	0.272048	1.20752	0.527672	0.999999	1
Spiol01Chr33305	Spov3_chr01	31062512..31063622	4.69476	-1.46959	-2.76942	0.0236538	0.205684	1
Spiol01Chr15983	Spov3_chr01	31066340..31072330	3.17234	-1.46471	-2.76008	0.000602308	0.0125043	1
Spiol01Chr14206	Spov3_chr01	complement(31074633..31080522)	83.2565	-2.32047	-4.99495	2.74017e-05	0.000941592	0.955716
Spiol01Chr14208	Spov3_chr01	complement(31106296..31110137)	18.467	-2.72213	-6.59845	1.86085e-08	1.42958e-06	0.000649028
Spiol01Chr14207	Spov3_chr01	31117802..31120086	0.00899308	1.28178	2.43139	0.52898	0.999999	1
Spiol01Chr02273	Spov3_chr01	complement(31120608..31125959)	0	#NUM!	#NUM!	#NUM!	#NUM!	#NUM!
Spiol01Chr02272	Spov3_chr01	31139694..31154330	6.56821	0.0153984	1.01073	0.953727	0.999999	1
Spiol01Chr15984	Spov3_chr01	complement(31160347..31172915)	16.4488	-0.264263	-1.20102	0.379031	0.999999	1
Spiol01Chr15985	Spov3_chr01	31210752..31211767	0	#NUM!	#NUM!	#NUM!	#NUM!	#NUM!
Spiol01Chr15986	Spov3_chr01	complement(31254841..31257404)	3.18029	0.552958	1.46709	0.430502	0.999999	1
Spiol01Chr14209	Spov3_chr01	31259414..31264550	5.06481	-0.575981	-1.49069	0.208175	0.778286	1
Spiol01Chr14210	Spov3_chr01	31265590..31267119	0.14573	-1.46801	-2.76641	0.250653	0.860375	1
Spiol01Chr15987	Spov3_chr01	complement(31268573..31270169)	0.0842433	-1.16375	-2.24039	0.551536	0.999999	1
Spiol01Chr15988	Spov3_chr01	31307711..31308846	0.0737615	-2.28864	-4.88597	0.198062	0.764208	1
Spiol01Chr14211	Spov3_chr01	31316355..31318623	10.8748	-0.173185	-1.12755	0.6575	0.999999	1
Spiol01Chr14212	Spov3_chr01	complement(31322147..31324738)	0.0492516	2.35949	5.13189	0.209709	0.778286	1
Spiol01Chr15989	Spov3_chr01	complement(31346945..31350640)	0.191898	1.07656	2.10899	0.419255	0.999999	1
Spiol01Chr15990	Spov3_chr01	complement(31352555..31371883)	0.418766	-0.349658	-1.27426	0.581223	0.999999	1
Spiol01Chr14216	Spov3_chr01	complement(31387798..31413566)	2.88001	0.221428	1.16589	0.55372	0.999999	1
Spiol01Chr14217	Spov3_chr01	complement(31416044..31431909)	18.8335	0.243317	1.18371	0.436363	0.999999	1
Spiol01Chr14213	Spov3_chr01	31498988..31514503	17.8432	0.0279231	1.01954	0.926352	0.999999	1
Spiol01Chr14214	Spov3_chr01	31517631..31519868	3.56651	1.03542	2.04972	0.0806971	0.457131	1
Spiol01Chr15991	Spov3_chr01	31538515..31541701	0.0284137	0.752047	1.68418	0.541525	0.999999	1
Spiol01Chr14215	Spov3_chr01	31570321..31583022	4.54893	0.256549	1.19462	0.409974	0.999999	1
Spiol01Chr14218	Spov3_chr01	complement(31631966..31638059)	0	#NUM!	#NUM!	#NUM!	#NUM!	#NUM!
Spiol01Chr02276	Spov3_chr01	complement(31639385..31642645)	0	#NUM!	#NUM!	#NUM!	#NUM!	#NUM!
Spiol01Chr02274	Spov3_chr01	31647063..31647890	0.0395362	1.92079	3.78631	0.320176	0.940617	1
Spiol01Chr02275	Spov3_chr01	31647980..31648537	0.119301	-0.0556369	-1.03932	0.958235	0.999999	1
Spiol01Chr33306	Spov3_chr01	31649459..31650028	0.603651	-0.367222	-1.28987	0.709771	0.999999	1
Spiol01Chr14219	Spov3_chr01	complement(31679284..31684529)	21.4764	-0.777141	-1.71373	0.0115226	0.123923	1
Spiol01Chr15992	Spov3_chr01	31739832..31751403	23.392	-0.361343	-1.28462	0.200634	0.766686	1
Spiol01Chr14220	Spov3_chr01	complement(31753654..31760976)	22.336	-0.269	-1.20497	0.45584	0.999999	1
Spiol01Chr14221	Spov3_chr01	31766677..31771938	4.138	0.735805	1.66533	0.0341393	0.26472	1
Spiol01Chr33307	Spov3_chr01	complement(31807814..31817600)	0	#NUM!	#NUM!	#NUM!	#NUM!	#NUM!
Spiol01Chr14222	Spov3_chr01	31842444..31844668	0.0180968	1.92466	3.79647	0.31924	0.940617	1
Spiol01Chr14223	Spov3_chr01	31908319..31916328	66.451	0.722947	1.65055	0.0311917	0.248018	1
Spiol01Chr14224	Spov3_chr01	31938910..31940564	53.2686	0.538827	1.45279	0.0675102	0.408647	1
Spiol01Chr02277	Spov3_chr01	complement(31948891..31956547)	0.99081	-0.635996	-1.55401	0.115496	0.566244	1
Spiol01Chr14225	Spov3_chr01	31992920..31998456	1.39607	-0.130219	-1.09446	0.840951	0.999999	1
Spiol01Chr14226	Spov3_chr01	32004756..32009131	25.8315	-0.462905	-1.37831	0.122849	0.589128	1
Spiol01Chr14227	Spov3_chr01	32021325..32036529	4.98085	-0.29917	-1.23044	0.392122	0.999999	1
Spiol01Chr14228	Spov3_chr01	32038429..32043593	0.672166	0.639857	1.55817	0.134181	0.61847	1
Spiol01Chr14232	Spov3_chr01	complement(32045957..32047121)	0.150508	0.288979	1.22178	0.788507	0.999999	1
Spiol01Chr15994	Spov3_chr01	complement(32049014..32053057)	13.0804	-0.170116	-1.12515	0.583995	0.999999	1
Spiol01Chr15995	Spov3_chr01	complement(32059118..32059787)	1.13487	1.17057	2.25101	0.117526	0.572335	1
Spiol01Chr14229	Spov3_chr01	32061131..32061969	0.220471	0.538742	1.45271	0.568568	0.999999	1
Spiol01Chr14233	Spov3_chr01	complement(32063094..32065724)	258.313	0.860604	1.8158	0.0143986	0.144371	1
Spiol01Chr14230	Spov3_chr01	32069076..32072439	11.8365	-0.310871	-1.24046	0.268631	0.896583	1
Spiol01Chr14231	Spov3_chr01	32074166..32083736	52.0778	-0.00935927	-1.00651	0.975272	0.999999	1
Spiol01Chr15996	Spov3_chr01	complement(32112667..32113536)	0	#NUM!	#NUM!	#NUM!	#NUM!	#NUM!
Spiol01Chr15997	Spov3_chr01	complement(32113539..32115689)	0	#NUM!	#NUM!	#NUM!	#NUM!	#NUM!
Spiol01Chr14234	Spov3_chr01	32126375..32136762	2.09517	-0.397354	-1.31709	0.367711	0.999999	1
Spiol01Chr14235	Spov3_chr01	32140391..32156184	10.304	-0.393582	-1.31365	0.184012	0.739994	1
Spiol01Chr14236	Spov3_chr01	32160850..32183493	5.12225	-0.76587	-1.7004	0.0356797	0.271498	1
Spiol01Chr15998	Spov3_chr01	complement(32230957..32236190)	0	#NUM!	#NUM!	#NUM!	#NUM!	#NUM!
Spiol01Chr14239	Spov3_chr01	complement(32237641..32240809)	4.72611	0.548687	1.46275	0.0848443	0.472187	1
Spiol01Chr14237	Spov3_chr01	32279168..32283931	0	#NUM!	#NUM!	#NUM!	#NUM!	#NUM!
Spiol01Chr14238	Spov3_chr01	32284041..32287876	0	#NUM!	#NUM!	#NUM!	#NUM!	#NUM!
Spiol01Chr16000	Spov3_chr01	complement(32289127..32290156)	0.0987216	0.744564	1.67547	0.532642	0.999999	1
Spiol01Chr14240	Spov3_chr01	32295699..32304694	8.34112	-0.312959	-1.24225	0.333316	0.962844	1
Spiol01Chr16001	Spov3_chr01	complement(32306328..32312407)	1.71402	0.828793	1.7762	0.0614064	0.385759	1
Spiol01Chr14241	Spov3_chr01	complement(32317807..32322310)	4.84941	4.01402	16.1563	5.21805e-15	1.37875e-12	1.81995e-10
Spiol01Chr15999	Spov3_chr01	32327153..32329389	6.3803	-3.18324	-9.08344	1.94289e-13	3.5854e-11	6.77641e-09
Spiol01Chr16002	Spov3_chr01	complement(32352152..32359105)	57.9681	0.35678	1.28056	0.302248	0.940617	1
Spiol01Chr14242	Spov3_chr01	32397787..32404701	10.5623	0.647681	1.56665	0.0470747	0.326029	1
Spiol01Chr14245	Spov3_chr01	complement(32449642..32456713)	7.6482	-0.118052	-1.08527	0.688998	0.999999	1
Spiol01Chr14243	Spov3_chr01	32472455..32476186	4.093	0.229411	1.17236	0.541341	0.999999	1
Spiol01Chr16003	Spov3_chr01	complement(32476745..32477105)	1.17499	-0.399726	-1.31926	0.649302	0.999999	1
Spiol01Chr14244	Spov3_chr01	32480105..32485323	11.7744	-0.563914	-1.47827	0.102427	0.527847	1
Spiol01Chr14246	Spov3_chr01	32500300..32503527	57.4414	-0.458738	-1.37434	0.123754	0.591839	1
Spiol01Chr14247	Spov3_chr01	32512589..32517520	25.0385	0.195371	1.14502	0.484405	0.999999	1
Spiol01Chr14249	Spov3_chr01	complement(32522578..32531499)	15.0932	0.197452	1.14667	0.505944	0.999999	1
Spiol01Chr14248	Spov3_chr01	32534109..32539682	5.5317	-0.415706	-1.33395	0.242001	0.84363	1
Spiol01Chr14250	Spov3_chr01	complement(32540119..32544360)	7.57456	-2.51341	-5.70967	1.75453e-06	8.44061e-05	0.0611944
Spiol01Chr16004	Spov3_chr01	complement(32564739..32567833)	1.27464	-4.9088	-30.0398	0.00415304	0.057536	1
Spiol01Chr14251	Spov3_chr01	complement(32575526..32580495)	2.77543	0.143303	1.10443	0.71951	0.999999	1
Spiol01Chr33308	Spov3_chr01	complement(32582951..32590656)	0.0252493	-1.83089	-3.55757	0.318235	0.940617	1
Spiol01Chr14252	Spov3_chr01	complement(32592728..32593758)	6.79313	6.41505	85.3343	2.08472e-06	9.7993e-05	0.0727108
Spiol01Chr14253	Spov3_chr01	complement(32619941..32623950)	97.6865	0.531242	1.44517	0.135029	0.620983	1
Spiol01Chr02279	Spov3_chr01	32650602..32651042	1.2203	1.39837	2.63603	0.0366754	0.276696	1
Spiol01Chr14254	Spov3_chr01	complement(32652320..32656598)	18.6761	0.507207	1.4213	0.0883588	0.483341	1
Spiol01Chr14255	Spov3_chr01	complement(32672662..32675049)	26.2591	-0.880021	-1.8404	0.00303843	0.0455412	1
Spiol01Chr14256	Spov3_chr01	complement(32679975..32684634)	20.2111	0.0531792	1.03755	0.853516	0.999999	1
Spiol01Chr14258	Spov3_chr01	complement(32722634..32727422)	2.95518	-1.10377	-2.14915	0.0710942	0.421817	1
Spiol01Chr14257	Spov3_chr01	32729407..32732622	157.949	-5.01858	-32.4148	2.60458e-13	4.73139e-11	9.08427e-09
Spiol01Chr33309	Spov3_chr01	32749410..32750996	0	#NUM!	#NUM!	#NUM!	#NUM!	#NUM!
Spiol01Chr16005	Spov3_chr01	32753357..32756295	0.0447917	1.68945	3.22533	0.199466	0.765462	1
Spiol01Chr02280	Spov3_chr01	32756317..32757906	0.0419019	2.69765	6.48746	0.145064	0.642307	1
Spiol01Chr16008	Spov3_chr01	complement(32763455..32764312)	0	#NUM!	#NUM!	#NUM!	#NUM!	#NUM!
Spiol01Chr16006	Spov3_chr01	32796277..32797839	0	#NUM!	#NUM!	#NUM!	#NUM!	#NUM!
Spiol01Chr16007	Spov3_chr01	32798460..32800181	0	#NUM!	#NUM!	#NUM!	#NUM!	#NUM!
Spiol01Chr14259	Spov3_chr01	32803778..32819189	3.71249	0.573292	1.48791	0.135294	0.621709	1
Spiol01Chr14261	Spov3_chr01	complement(32820295..32825825)	7.94771	-0.176303	-1.12998	0.575831	0.999999	1
Spiol01Chr14260	Spov3_chr01	32878452..32879283	0.108138	-1.11866	-2.17146	0.393761	0.999999	1
Spiol01Chr16009	Spov3_chr01	32905180..32906794	0.672163	0.213397	1.15942	0.77827	0.999999	1
Spiol01Chr16010	Spov3_chr01	32923658..32930228	2.05027	0.0785081	1.05593	0.91529	0.999999	1
Spiol01Chr14262	Spov3_chr01	32945085..32946325	3.27687	1.71306	3.27856	0.00149339	0.0260824	1
Spiol01Chr14263	Spov3_chr01	complement(32950713..32957911)	39.6683	-1.52656	-2.88099	0.000514929	0.0110115	1
Spiol01Chr14265	Spov3_chr01	32976489..32979483	6.43123	0.815567	1.75999	0.0971551	0.513187	1
Spiol01Chr14266	Spov3_chr01	32983203..32999134	23.9509	-0.705407	-1.6306	0.0155435	0.152369	1
Spiol01Chr14270	Spov3_chr01	complement(33006439..33007207)	24.326	1.76814	3.40615	0.00082311	0.0162355	1
Spiol01Chr14267	Spov3_chr01	33011789..33012953	116.109	0.822445	1.7684	0.0517014	0.345846	1
Spiol01Chr14268	Spov3_chr01	33034914..33043237	17.7273	-1.38895	-2.61888	2.86154e-06	0.000130982	0.0998048
Spiol01Chr14269	Spov3_chr01	33049718..33052202	0.27717	-0.253257	-1.19189	0.722248	0.999999	1
Spiol01Chr14272	Spov3_chr01	complement(33053259..33057328)	16.2941	-0.0850637	-1.06073	0.764823	0.999999	1
Spiol01Chr16015	Spov3_chr01	complement(33091670..33093078)	0	#NUM!	#NUM!	#NUM!	#NUM!	#NUM!
Spiol01Chr16013	Spov3_chr01	33100383..33101474	0.0959756	2.35932	5.1313	0.209745	0.778286	1
Spiol01Chr16016	Spov3_chr01	complement(33108497..33121412)	25.3151	0.541049	1.45503	0.0744687	0.435208	1
Spiol01Chr16017	Spov3_chr01	complement(33125223..33131623)	0	#NUM!	#NUM!	#NUM!	#NUM!	#NUM!
Spiol01Chr16014	Spov3_chr01	33139365..33140714	306.738	0.322246	1.25028	0.375744	0.999999	1
Spiol01Chr14271	Spov3_chr01	33152308..33155004	2102.47	0.331398	1.25823	0.452239	0.999999	1
Spiol01Chr02283	Spov3_chr01	33157498..33157944	0	#NUM!	#NUM!	#NUM!	#NUM!	#NUM!
Spiol01Chr02284	Spov3_chr01	33164725..33165117	0.342299	1.6161	3.06545	0.138756	0.629454	1
Spiol01Chr33310	Spov3_chr01	33165765..33173059	0	#NUM!	#NUM!	#NUM!	#NUM!	#NUM!
Spiol01Chr16018	Spov3_chr01	33216447..33219011	0	#NUM!	#NUM!	#NUM!	#NUM!	#NUM!
Spiol01Chr14273	Spov3_chr01	33228235..33229365	283.012	0.28037	1.21451	0.396444	0.999999	1
Spiol01Chr16019	Spov3_chr01	33230389..33234706	0	#NUM!	#NUM!	#NUM!	#NUM!	#NUM!
Spiol01Chr14274	Spov3_chr01	33241286..33245321	134.361	0.967046	1.95483	0.0123592	0.12968	1
Spiol01Chr02285	Spov3_chr01	33275803..33277176	1094.87	-1.03259	-2.04569	0.00993748	0.111734	1
Spiol01Chr02286	Spov3_chr01	33347147..33351279	1.21962	-0.850383	-1.80298	0.114465	0.564004	1
Spiol01Chr16020	Spov3_chr01	33366057..33371644	0.931813	-0.851467	-1.80433	0.158945	0.676225	1
Spiol01Chr16021	Spov3_chr01	complement(33373057..33373604)	0.251601	-2.91327	-7.53321	0.0997838	0.521338	1
Spiol01Chr14276	Spov3_chr01	complement(33377027..33379006)	0.0150338	1.28704	2.44027	0.527297	0.999999	1
Spiol01Chr14275	Spov3_chr01	33387276..33388048	0	#NUM!	#NUM!	#NUM!	#NUM!	#NUM!
Spiol01Chr16022	Spov3_chr01	complement(33459036..33463220)	17.3788	0.704189	1.62923	0.162065	0.684821	1
Spiol01Chr16023	Spov3_chr01	complement(33518439..33519269)	0	#NUM!	#NUM!	#NUM!	#NUM!	#NUM!
Spiol01Chr16024	Spov3_chr01	complement(33519273..33522398)	0	#NUM!	#NUM!	#NUM!	#NUM!	#NUM!
Spiol01Chr16025	Spov3_chr01	complement(33522448..33523472)	0	#NUM!	#NUM!	#NUM!	#NUM!	#NUM!
Spiol01Chr33311	Spov3_chr01	33569895..33573179	0	#NUM!	#NUM!	#NUM!	#NUM!	#NUM!
Spiol01Chr02287	Spov3_chr01	33573219..33573671	0	#NUM!	#NUM!	#NUM!	#NUM!	#NUM!
Spiol01Chr14277	Spov3_chr01	33573831..33575623	0	#NUM!	#NUM!	#NUM!	#NUM!	#NUM!
Spiol01Chr16026	Spov3_chr01	33612610..33620387	0	#NUM!	#NUM!	#NUM!	#NUM!	#NUM!
Spiol01Chr14278	Spov3_chr01	complement(33744155..33746776)	7.48681	0.533274	1.44721	0.224144	0.807075	1
Spiol01Chr33312	Spov3_chr01	33752441..33785391	0.0261117	-0.384906	-1.30577	0.770817	0.999999	1
Spiol01Chr16027	Spov3_chr01	complement(33770752..33772448)	0.113876	1.44681	2.72604	0.201753	0.767641	1
Spiol01Chr16028	Spov3_chr01	complement(33772485..33783527)	0	#NUM!	#NUM!	#NUM!	#NUM!	#NUM!
Spiol01Chr16029	Spov3_chr01	complement(33795833..33798345)	0	#NUM!	#NUM!	#NUM!	#NUM!	#NUM!
Spiol01Chr16030	Spov3_chr01	complement(33837779..33849242)	13.144	-0.60022	-1.51595	0.0428066	0.306274	1
Spiol01Chr02288	Spov3_chr01	33888067..33891336	0	#NUM!	#NUM!	#NUM!	#NUM!	#NUM!
Spiol01Chr14279	Spov3_chr01	33894269..33898828	0	#NUM!	#NUM!	#NUM!	#NUM!	#NUM!
Spiol01Chr16031	Spov3_chr01	complement(33923879..33928038)	12.8262	0.0257879	1.01804	0.934335	0.999999	1
Spiol01Chr02291	Spov3_chr01	complement(33997426..34006035)	0.0417232	1.55382	2.93594	0.107012	0.541701	1
Spiol01Chr02292	Spov3_chr01	34016620..34023602	0.0154516	0.406871	1.32581	0.734398	0.999999	1
Spiol01Chr14281	Spov3_chr01	complement(34061245..34061826)	6.38844	1.6663	3.17399	0.000476056	0.0102874	1
Spiol01Chr14282	Spov3_chr01	complement(34061997..34066930)	0.915467	1.60674	3.04563	0.0133636	0.137208	1
Spiol01Chr16032	Spov3_chr01	34071009..34072184	8.14763	0.655924	1.57562	0.0918843	0.496782	1
Spiol01Chr16033	Spov3_chr01	complement(34234697..34235053)	0.210863	2.33064	5.03029	0.221658	0.801543	1
Spiol01Chr14283	Spov3_chr01	complement(34297749..34302311)	0	#NUM!	#NUM!	#NUM!	#NUM!	#NUM!
Spiol01Chr14284	Spov3_chr01	complement(34310224..34311570)	35.4033	-0.228696	-1.17178	0.493659	0.999999	1
Spiol01Chr16034	Spov3_chr01	34343294..34352364	0.0205218	1.28167	2.4312	0.529021	0.999999	1
Spiol01Chr14285	Spov3_chr01	complement(34352336..34356545)	15.7717	-2.15466	-4.45262	0.000289839	0.00682579	1
Spiol01Chr33313	Spov3_chr01	complement(34397880..34419263)	0.0817247	-1.83496	-3.56761	0.31711	0.940617	1
Spiol01Chr02293	Spov3_chr01	34454333..34455948	0	#NUM!	#NUM!	#NUM!	#NUM!	#NUM!
Spiol01Chr16036	Spov3_chr01	34500998..34503586	0	#NUM!	#NUM!	#NUM!	#NUM!	#NUM!
Spiol01Chr02294	Spov3_chr01	34512783..34513733	0	#NUM!	#NUM!	#NUM!	#NUM!	#NUM!
Spiol01Chr02295	Spov3_chr01	34513820..34514746	0	#NUM!	#NUM!	#NUM!	#NUM!	#NUM!
Spiol01Chr16035	Spov3_chr01	34514775..34515944	0	#NUM!	#NUM!	#NUM!	#NUM!	#NUM!
Spiol01Chr16037	Spov3_chr01	34516018..34516901	0	#NUM!	#NUM!	#NUM!	#NUM!	#NUM!
Spiol01Chr16038	Spov3_chr01	34541080..34544626	0	#NUM!	#NUM!	#NUM!	#NUM!	#NUM!
Spiol01Chr02296	Spov3_chr01	34545618..34551398	0	#NUM!	#NUM!	#NUM!	#NUM!	#NUM!
Spiol01Chr14286	Spov3_chr01	34580999..34583746	6.99356	-3.61904	-12.2869	9.97535e-13	1.63343e-10	3.4792e-08
Spiol01Chr16039	Spov3_chr01	34650855..34652267	0.0288533	0.640739	1.55913	0.648227	0.999999	1
Spiol01Chr02297	Spov3_chr01	34652313..34652759	0.0376149	1.28171	2.43127	0.529006	0.999999	1
Spiol01Chr14287	Spov3_chr01	34656759..34660716	0.197906	-0.625526	-1.54277	0.513169	0.999999	1
Spiol01Chr14288	Spov3_chr01	34668234..34672568	0	#NUM!	#NUM!	#NUM!	#NUM!	#NUM!
Spiol01Chr14289	Spov3_chr01	34739951..34744041	2.12004	-0.12675	-1.09183	0.802783	0.999999	1
Spiol01Chr33314	Spov3_chr01	complement(34746808..34774643)	0	#NUM!	#NUM!	#NUM!	#NUM!	#NUM!
Spiol01Chr16040	Spov3_chr01	34825256..34828493	0.0159884	1.28716	2.44047	0.527254	0.999999	1
Spiol01Chr16041	Spov3_chr01	34866078..34866880	0	#NUM!	#NUM!	#NUM!	#NUM!	#NUM!
Spiol01Chr16042	Spov3_chr01	34921188..34925194	0	#NUM!	#NUM!	#NUM!	#NUM!	#NUM!
Spiol01Chr14291	Spov3_chr01	complement(34946219..34947561)	0.0145488	1.28704	2.44027	0.527297	0.999999	1
Spiol01Chr14290	Spov3_chr01	34956229..34958250	11.5645	0.462403	1.37783	0.141945	0.636028	1
Spiol01Chr14292	Spov3_chr01	complement(34958467..34961597)	18.3166	0.205139	1.1528	0.537554	0.999999	1
Spiol01Chr16043	Spov3_chr01	complement(34972422..34974797)	4.84483	-0.147708	-1.10781	0.613881	0.999999	1
Spiol01Chr14293	Spov3_chr01	35070163..35071406	57.558	0.497255	1.41153	0.207502	0.778286	1
Spiol01Chr14294	Spov3_chr01	complement(35072064..35074969)	33.8692	-0.576494	-1.49122	0.111055	0.553334	1
Spiol01Chr14295	Spov3_chr01	35291061..35297844	398.738	1.476	2.78177	5.87724e-05	0.00177477	1
Spiol01Chr16044	Spov3_chr01	complement(35308350..35309383)	23.9805	0.657639	1.5775	0.0661233	0.403261	1
Spiol01Chr33315	Spov3_chr01	complement(35315347..35318295)	0	#NUM!	#NUM!	#NUM!	#NUM!	#NUM!
Spiol01Chr14296	Spov3_chr01	35324459..35327182	0	#NUM!	#NUM!	#NUM!	#NUM!	#NUM!
Spiol01Chr16045	Spov3_chr01	complement(35328676..35330811)	0	#NUM!	#NUM!	#NUM!	#NUM!	#NUM!
Spiol01Chr16046	Spov3_chr01	complement(35330836..35332736)	0.0697078	-6.84291e-05	-1.00005	0.999965	0.999999	1
Spiol01Chr16047	Spov3_chr01	35424030..35427126	0.195607	4.22399	18.6874	0.0266758	0.223225	1
Spiol01Chr16048	Spov3_chr01	complement(35440410..35442113)	0.0196041	-1.16365	-2.24023	0.551574	0.999999	1
Spiol01Chr14297	Spov3_chr01	complement(35499477..35512176)	4.00817	0.112004	1.08073	0.738174	0.999999	1
Spiol01Chr14298	Spov3_chr01	complement(35516221..35518662)	0.574783	-0.144503	-1.10535	0.812054	0.999999	1
Spiol01Chr02299	Spov3_chr01	35583607..35590034	0.918666	0.049502	1.03491	0.906292	0.999999	1
Spiol01Chr16049	Spov3_chr01	complement(35630163..35633345)	5.11651	0.49736	1.41163	0.250544	0.860171	1
Spiol01Chr16050	Spov3_chr01	complement(35634983..35635721)	0.067264	-1.12107	-2.17508	0.392628	0.999999	1
Spiol01Chr14299	Spov3_chr01	complement(35681726..35686152)	12.0634	0.244959	1.18506	0.384115	0.999999	1
Spiol01Chr16051	Spov3_chr01	complement(35698639..35703437)	0.010093	-1.83498	-3.56767	0.317103	0.940617	1
Spiol01Chr16052	Spov3_chr01	complement(35801578..35807890)	0.0152089	-1.16375	-2.24039	0.551536	0.999999	1
Spiol01Chr02300	Spov3_chr01	35951635..35953396	117.723	-0.161232	-1.11824	0.659894	0.999999	1
Spiol01Chr16053	Spov3_chr01	complement(35975965..35977623)	0.533047	-0.186146	-1.13772	0.745718	0.999999	1
Spiol01Chr16054	Spov3_chr01	36032659..36035061	0	#NUM!	#NUM!	#NUM!	#NUM!	#NUM!
Spiol01Chr16055	Spov3_chr01	36116561..36120602	0	#NUM!	#NUM!	#NUM!	#NUM!	#NUM!
Spiol01Chr16056	Spov3_chr01	36120609..36121322	0	#NUM!	#NUM!	#NUM!	#NUM!	#NUM!
Spiol01Chr14300	Spov3_chr01	complement(36122269..36123999)	0	#NUM!	#NUM!	#NUM!	#NUM!	#NUM!
Spiol01Chr33316	Spov3_chr01	complement(36124453..36128682)	0	#NUM!	#NUM!	#NUM!	#NUM!	#NUM!
Spiol01Chr16057	Spov3_chr01	complement(36211457..36214564)	29.2587	-0.223064	-1.16721	0.503183	0.999999	1
Spiol01Chr14301	Spov3_chr01	36354934..36356538	0	#NUM!	#NUM!	#NUM!	#NUM!	#NUM!
Spiol01Chr16059	Spov3_chr01	complement(36360874..36362586)	0	#NUM!	#NUM!	#NUM!	#NUM!	#NUM!
Spiol01Chr16058	Spov3_chr01	36381852..36383437	0	#NUM!	#NUM!	#NUM!	#NUM!	#NUM!
Spiol01Chr16060	Spov3_chr01	36422501..36426354	6.29141	0.672155	1.59345	0.0784208	0.448501	1
Spiol01Chr16061	Spov3_chr01	36469347..36472576	0.118132	-3.20816	-9.24169	0.0753321	0.438094	1
Spiol01Chr02301	Spov3_chr01	36472675..36473277	0.161918	-2.28862	-4.88588	0.197621	0.763529	1
Spiol01Chr16062	Spov3_chr01	36490570..36492640	0	#NUM!	#NUM!	#NUM!	#NUM!	#NUM!
Spiol01Chr16063	Spov3_chr01	36492662..36495931	0	#NUM!	#NUM!	#NUM!	#NUM!	#NUM!
Spiol01Chr14302	Spov3_chr01	complement(36506947..36512645)	0	#NUM!	#NUM!	#NUM!	#NUM!	#NUM!
Spiol01Chr14303	Spov3_chr01	complement(36675478..36679794)	0	#NUM!	#NUM!	#NUM!	#NUM!	#NUM!
Spiol01Chr16064	Spov3_chr01	complement(36689983..36693277)	0.765818	0.203093	1.15116	0.737306	0.999999	1
Spiol01Chr16065	Spov3_chr01	complement(36725146..36729459)	0	#NUM!	#NUM!	#NUM!	#NUM!	#NUM!
Spiol01Chr14305	Spov3_chr01	36788906..36789067	15.4277	-0.0425357	-1.02992	0.915594	0.999999	1
Spiol01Chr14306	Spov3_chr01	36817339..36823054	40.8636	-0.0887882	-1.06348	0.77569	0.999999	1
Spiol01Chr14304	Spov3_chr01	complement(36824298..36836587)	17.6715	-0.288451	-1.22133	0.317184	0.940617	1
Spiol01Chr14308	Spov3_chr01	37020007..37026966	12.4897	0.129279	1.09375	0.650711	0.999999	1
Spiol01Chr33317	Spov3_chr01	37109189..37112490	0.00785404	-1.16352	-2.24003	0.551625	0.999999	1
Spiol01Chr33318	Spov3_chr01	37113523..37115012	0.0310753	-1.16375	-2.24039	0.551536	0.999999	1
Spiol01Chr02302	Spov3_chr01	complement(37152768..37153379)	0	#NUM!	#NUM!	#NUM!	#NUM!	#NUM!
Spiol01Chr02303	Spov3_chr01	complement(37153423..37154172)	0	#NUM!	#NUM!	#NUM!	#NUM!	#NUM!
Spiol01Chr14309	Spov3_chr01	complement(37236071..37239423)	0	#NUM!	#NUM!	#NUM!	#NUM!	#NUM!
Spiol01Chr16066	Spov3_chr01	37329656..37330125	0	#NUM!	#NUM!	#NUM!	#NUM!	#NUM!
Spiol01Chr16067	Spov3_chr01	37330176..37339106	0	#NUM!	#NUM!	#NUM!	#NUM!	#NUM!
Spiol01Chr16068	Spov3_chr01	37339248..37339614	0	#NUM!	#NUM!	#NUM!	#NUM!	#NUM!
Spiol01Chr02304	Spov3_chr01	37376442..37376900	6.29678	-0.258017	-1.19583	0.556175	0.999999	1
Spiol01Chr16069	Spov3_chr01	37376907..37381787	4.78679	-0.626329	-1.54363	0.0979968	0.515339	1
Spiol01Chr14310	Spov3_chr01	37399548..37402590	22.4498	0.110101	1.0793	0.757757	0.999999	1
Spiol01Chr14311	Spov3_chr01	37560959..37563973	0	#NUM!	#NUM!	#NUM!	#NUM!	#NUM!
Spiol01Chr02305	Spov3_chr01	37565188..37566321	0.0145498	1.28167	2.4312	0.529021	0.999999	1
Spiol01Chr02306	Spov3_chr01	37566420..37569483	0	#NUM!	#NUM!	#NUM!	#NUM!	#NUM!
Spiol01Chr14312	Spov3_chr01	complement(37668290..37675424)	0	#NUM!	#NUM!	#NUM!	#NUM!	#NUM!
Spiol01Chr02307	Spov3_chr01	complement(37677276..37679486)	0	#NUM!	#NUM!	#NUM!	#NUM!	#NUM!
Spiol01Chr14313	Spov3_chr01	complement(37679547..37682769)	0	#NUM!	#NUM!	#NUM!	#NUM!	#NUM!
Spiol01Chr14314	Spov3_chr01	complement(37684151..37691059)	95.847	-2.03785	-4.10634	8.44002e-06	0.00034309	0.294371
Spiol01Chr16070	Spov3_chr01	37726459..37728971	0.036064	-0.000148514	-1.0001	0.999923	0.999999	1
Spiol01Chr02308	Spov3_chr01	complement(37733413..37734793)	0	#NUM!	#NUM!	#NUM!	#NUM!	#NUM!
Spiol01Chr14315	Spov3_chr01	complement(37807503..37813076)	0	#NUM!	#NUM!	#NUM!	#NUM!	#NUM!
Spiol01Chr16071	Spov3_chr01	complement(37923545..37932809)	0.0331967	-1.10202	-2.14655	0.390419	0.999999	1
Spiol01Chr14316	Spov3_chr01	complement(37934171..37938869)	0	#NUM!	#NUM!	#NUM!	#NUM!	#NUM!
Spiol01Chr16072	Spov3_chr01	complement(37939521..37941978)	0.00809001	1.28178	2.43139	0.52898	0.999999	1
Spiol01Chr16073	Spov3_chr01	complement(37943544..37962426)	0	#NUM!	#NUM!	#NUM!	#NUM!	#NUM!
Spiol01Chr16075	Spov3_chr01	37984231..37994283	0	#NUM!	#NUM!	#NUM!	#NUM!	#NUM!
Spiol01Chr16076	Spov3_chr01	complement(37995951..37996969)	0	#NUM!	#NUM!	#NUM!	#NUM!	#NUM!
Spiol01Chr16077	Spov3_chr01	complement(38045234..38045833)	0	#NUM!	#NUM!	#NUM!	#NUM!	#NUM!
Spiol01Chr16078	Spov3_chr01	38078115..38086475	0.00368288	1.28178	2.43139	0.52898	0.999999	1
Spiol01Chr16079	Spov3_chr01	38091650..38091796	0	#NUM!	#NUM!	#NUM!	#NUM!	#NUM!
Spiol01Chr16080	Spov3_chr01	38091886..38093026	12.3665	-5.78915	-55.2978	2.69784e-14	6.23148e-12	9.40953e-10
Spiol01Chr33319	Spov3_chr01	complement(38146232..38153896)	0.0389209	1.28171	2.43127	0.529006	0.999999	1
Spiol01Chr14317	Spov3_chr01	complement(38180591..38188959)	6.39939	-0.0151651	-1.01057	0.957957	0.999999	1
Spiol01Chr02310	Spov3_chr01	38253057..38254378	0	#NUM!	#NUM!	#NUM!	#NUM!	#NUM!
Spiol01Chr14318	Spov3_chr01	38299441..38301420	84.639	1.49085	2.81054	0.000592369	0.0123421	1
Spiol01Chr16081	Spov3_chr01	38303175..38306515	1.03255	-3.82435	-14.1659	0.0285393	0.233548	1
Spiol01Chr14319	Spov3_chr01	38313583..38317014	0	#NUM!	#NUM!	#NUM!	#NUM!	#NUM!
Spiol01Chr14320	Spov3_chr01	38317386..38323476	0.747529	4.87148	29.2725	1.91718e-06	9.09763e-05	0.0668676
Spiol01Chr16082	Spov3_chr01	complement(38393355..38395237)	0	#NUM!	#NUM!	#NUM!	#NUM!	#NUM!
Spiol01Chr02311	Spov3_chr01	38407778..38411137	0.00428112	-1.1689	-2.2484	0.549785	0.999999	1
Spiol01Chr33320	Spov3_chr01	complement(38413144..38415929)	0.966028	1.29907	2.4607	0.157807	0.673271	1
Spiol01Chr02312	Spov3_chr01	complement(38569610..38574110)	0	#NUM!	#NUM!	#NUM!	#NUM!	#NUM!
Spiol01Chr16084	Spov3_chr01	complement(38574204..38574819)	0	#NUM!	#NUM!	#NUM!	#NUM!	#NUM!
Spiol01Chr16085	Spov3_chr01	complement(38574825..38575738)	0.0264369	1.28171	2.43127	0.529006	0.999999	1
Spiol01Chr16083	Spov3_chr01	complement(38575820..38577441)	0	#NUM!	#NUM!	#NUM!	#NUM!	#NUM!
Spiol01Chr14321	Spov3_chr01	complement(38598049..38599566)	0	#NUM!	#NUM!	#NUM!	#NUM!	#NUM!
Spiol01Chr14322	Spov3_chr01	complement(38600184..38602129)	0	#NUM!	#NUM!	#NUM!	#NUM!	#NUM!
Spiol01Chr16086	Spov3_chr01	38602829..38614119	0	#NUM!	#NUM!	#NUM!	#NUM!	#NUM!
Spiol01Chr33321	Spov3_chr01	38666959..38667458	0.140062	2.36251	5.14266	0.21095	0.780142	1
Spiol01Chr14323	Spov3_chr01	complement(38700797..38701299)	0.470263	1.31507	2.48814	0.204757	0.771812	1
Spiol01Chr16087	Spov3_chr01	38912101..38914220	2.02035	-0.141977	-1.10342	0.820314	0.999999	1
Spiol01Chr14324	Spov3_chr01	complement(38941397..38947065)	28.5691	-0.672447	-1.59377	0.0374478	0.2801	1
Spiol01Chr14325	Spov3_chr01	39014101..39022542	12.0746	-0.745559	-1.67662	0.0784784	0.448642	1
Spiol01Chr16088	Spov3_chr01	39091821..39093713	0.593964	-0.0716101	-1.05089	0.932476	0.999999	1
Spiol01Chr02313	Spov3_chr01	complement(39112798..39122696)	0	#NUM!	#NUM!	#NUM!	#NUM!	#NUM!
Spiol01Chr14326	Spov3_chr01	complement(39136785..39138121)	8.18658	0.207816	1.15494	0.657316	0.999999	1
Spiol01Chr16089	Spov3_chr01	39220173..39222153	0	#NUM!	#NUM!	#NUM!	#NUM!	#NUM!
Spiol01Chr14327	Spov3_chr01	complement(39262704..39263649)	81.5844	0.324277	1.25204	0.45484	0.999999	1
Spiol01Chr02314	Spov3_chr01	39393894..39394512	0.176561	0.384406	1.30532	0.741605	0.999999	1
Spiol01Chr02315	Spov3_chr01	39394551..39395814	0.127987	0.447424	1.3636	0.652441	0.999999	1
Spiol01Chr02316	Spov3_chr01	39396279..39396975	0.167395	-1.11186	-2.16124	0.327438	0.952413	1
Spiol01Chr14328	Spov3_chr01	39397491..39403607	4.48662	0.0230574	1.01611	0.939852	0.999999	1
Spiol01Chr14329	Spov3_chr01	39545164..39546999	15.2712	-0.121831	-1.08811	0.730895	0.999999	1
Spiol01Chr16090	Spov3_chr01	complement(39548379..39553293)	19.1241	0.348519	1.27325	0.320814	0.940617	1
Spiol01Chr14330	Spov3_chr01	39554725..39556720	7.48552	-1.25689	-2.38981	0.00643067	0.0805636	1
Spiol01Chr16091	Spov3_chr01	39562146..39562924	0	#NUM!	#NUM!	#NUM!	#NUM!	#NUM!
Spiol01Chr16092	Spov3_chr01	39576383..39578311	0	#NUM!	#NUM!	#NUM!	#NUM!	#NUM!
Spiol01Chr16093	Spov3_chr01	complement(39581763..39590005)	0.227491	-0.369031	-1.29149	0.662942	0.999999	1
Spiol01Chr16094	Spov3_chr01	complement(39656823..39660376)	8.90465	0.0627707	1.04447	0.837669	0.999999	1
Spiol01Chr02317	Spov3_chr01	39829401..39836454	0.0239742	-1.1689	-2.2484	0.549785	0.999999	1
Spiol01Chr14331	Spov3_chr01	39840615..39842751	4.51546	0.316936	1.24568	0.464767	0.999999	1
Spiol01Chr33323	Spov3_chr01	40014000..40025158	0.860445	-4.651	-25.1241	0.0089613	0.103631	1
Spiol01Chr02321	Spov3_chr01	40043532..40045475	0	#NUM!	#NUM!	#NUM!	#NUM!	#NUM!
Spiol01Chr14336	Spov3_chr01	40045499..40052071	0	#NUM!	#NUM!	#NUM!	#NUM!	#NUM!
Spiol01Chr14337	Spov3_chr01	40186357..40189935	12.0042	-1.18315	-2.27072	0.00347803	0.0503783	1
Spiol01Chr16097	Spov3_chr01	complement(40194108..40200606)	13.9857	-0.0514439	-1.0363	0.858856	0.999999	1
Spiol01Chr02322	Spov3_chr01	40215951..40217255	0	#NUM!	#NUM!	#NUM!	#NUM!	#NUM!
Spiol01Chr14338	Spov3_chr01	complement(40218219..40230952)	11.8689	-0.263363	-1.20027	0.357796	0.999999	1
Spiol01Chr16096	Spov3_chr01	40231668..40238098	1.38249	-0.366931	-1.28961	0.581358	0.999999	1
Spiol01Chr14339	Spov3_chr01	complement(40274286..40282156)	10.3441	-0.63578	-1.55378	0.043313	0.308341	1
Spiol01Chr33324	Spov3_chr01	40354309..40360074	10.6781	-0.541912	-1.4559	0.192075	0.757998	1
Spiol01Chr16099	Spov3_chr01	complement(40380854..40381570)	0	#NUM!	#NUM!	#NUM!	#NUM!	#NUM!
Spiol01Chr14340	Spov3_chr01	40397645..40399139	0	#NUM!	#NUM!	#NUM!	#NUM!	#NUM!
Spiol01Chr16098	Spov3_chr01	40476438..40477512	0	#NUM!	#NUM!	#NUM!	#NUM!	#NUM!
Spiol01Chr33327	Spov3_chr01	complement(40526060..40527540)	3.23026	0.272843	1.20819	0.59117	0.999999	1
Spiol01Chr33325	Spov3_chr01	complement(40546462..40553036)	0	#NUM!	#NUM!	#NUM!	#NUM!	#NUM!
Spiol01Chr33326	Spov3_chr01	40574227..40577889	0	#NUM!	#NUM!	#NUM!	#NUM!	#NUM!
Spiol01Chr02323	Spov3_chr01	40578576..40579163	0	#NUM!	#NUM!	#NUM!	#NUM!	#NUM!
Spiol01Chr16102	Spov3_chr01	complement(40582755..40588830)	0	#NUM!	#NUM!	#NUM!	#NUM!	#NUM!
Spiol01Chr16100	Spov3_chr01	40597741..40600437	0	#NUM!	#NUM!	#NUM!	#NUM!	#NUM!
Spiol01Chr16101	Spov3_chr01	40620370..40621018	0	#NUM!	#NUM!	#NUM!	#NUM!	#NUM!
Spiol01Chr14341	Spov3_chr01	40632873..40637529	189.016	-1.01131	-2.01574	0.00975413	0.110027	1
Spiol01Chr14342	Spov3_chr01	40681002..40681582	0	#NUM!	#NUM!	#NUM!	#NUM!	#NUM!
Spiol01Chr33328	Spov3_chr01	40684443..40709212	0.014394	1.28704	2.44027	0.527297	0.999999	1
Spiol01Chr16103	Spov3_chr01	complement(40734727..40759467)	0	#NUM!	#NUM!	#NUM!	#NUM!	#NUM!
Spiol01Chr02324	Spov3_chr01	complement(40759543..40760631)	0	#NUM!	#NUM!	#NUM!	#NUM!	#NUM!
Spiol01Chr14343	Spov3_chr01	40782054..40784468	4.93915	-3.49656	-11.2867	5.88357e-07	3.23161e-05	0.0205207
Spiol01Chr16104	Spov3_chr01	40968861..40973298	2.20935	0.517317	1.43129	0.305631	0.940617	1
Spiol01Chr16105	Spov3_chr01	complement(40980661..40982373)	0	#NUM!	#NUM!	#NUM!	#NUM!	#NUM!
Spiol01Chr16108	Spov3_chr01	complement(41107935..41108675)	0	#NUM!	#NUM!	#NUM!	#NUM!	#NUM!
Spiol01Chr16109	Spov3_chr01	complement(41108813..41110215)	0	#NUM!	#NUM!	#NUM!	#NUM!	#NUM!
Spiol01Chr14346	Spov3_chr01	41172733..41174725	0	#NUM!	#NUM!	#NUM!	#NUM!	#NUM!
Spiol01Chr14347	Spov3_chr01	41185485..41187494	0	#NUM!	#NUM!	#NUM!	#NUM!	#NUM!
Spiol01Chr14348	Spov3_chr01	41193629..41196196	0.141057	-2.07596	-4.21624	0.0677656	0.409269	1
Spiol01Chr14349	Spov3_chr01	complement(41228993..41233196)	5.39327	1.76195	3.39157	0.00287223	0.0435176	1
Spiol01Chr16111	Spov3_chr01	complement(41292794..41293366)	0	#NUM!	#NUM!	#NUM!	#NUM!	#NUM!
Spiol01Chr16112	Spov3_chr01	complement(41293389..41294783)	0	#NUM!	#NUM!	#NUM!	#NUM!	#NUM!
Spiol01Chr14351	Spov3_chr01	complement(41333668..41335081)	0	#NUM!	#NUM!	#NUM!	#NUM!	#NUM!
Spiol01Chr33329	Spov3_chr01	complement(41335872..41339875)	0.0226886	-2.29399	-4.90411	0.198967	0.764536	1
Spiol01Chr16110	Spov3_chr01	41361710..41374036	0.0900223	3.57156	11.8891	0.0540913	0.357107	1
Spiol01Chr02327	Spov3_chr01	41374058..41374417	0.0524409	4.19654e-06	1	0.999998	0.999999	1
Spiol01Chr02328	Spov3_chr01	41375512..41377124	0.179654	0.793702	1.73352	0.458733	0.999999	1
Spiol01Chr14350	Spov3_chr01	41378493..41383004	0	#NUM!	#NUM!	#NUM!	#NUM!	#NUM!
Spiol01Chr16113	Spov3_chr01	41386960..41389891	0.861233	-4.77491	-27.3774	0.00529057	0.0697899	1
Spiol01Chr14352	Spov3_chr01	41391343..41395032	0.0301768	-2.37129	-5.17405	0.200048	0.766234	1
Spiol01Chr16115	Spov3_chr01	complement(41399779..41400179)	0.161126	1.91706	3.77651	0.321152	0.940617	1
Spiol01Chr02329	Spov3_chr01	41457471..41458115	0	#NUM!	#NUM!	#NUM!	#NUM!	#NUM!
Spiol01Chr02330	Spov3_chr01	41458200..41458565	0	#NUM!	#NUM!	#NUM!	#NUM!	#NUM!
Spiol01Chr16114	Spov3_chr01	41474848..41479441	0	#NUM!	#NUM!	#NUM!	#NUM!	#NUM!
Spiol01Chr14353	Spov3_chr01	41570598..41575942	24.3848	0.349156	1.27381	0.562093	0.999999	1
Spiol01Chr16117	Spov3_chr01	complement(41573944..41591585)	15.7195	0.581052	1.49594	0.0961227	0.510289	1
Spiol01Chr14354	Spov3_chr01	41597765..41601242	1.16589	0.446177	1.36242	0.421055	0.999999	1
Spiol01Chr16116	Spov3_chr01	41650703..41651186	0	#NUM!	#NUM!	#NUM!	#NUM!	#NUM!
Spiol01Chr02331	Spov3_chr01	complement(41696746..41705366)	2.96499	-0.0136924	-1.00954	0.965477	0.999999	1
Spiol01Chr16118	Spov3_chr01	41777441..41778059	0	#NUM!	#NUM!	#NUM!	#NUM!	#NUM!
Spiol01Chr14355	Spov3_chr01	complement(41788650..41792288)	61.8414	-0.728044	-1.65639	0.0480786	0.330616	1
Spiol01Chr16119	Spov3_chr01	41834421..41835929	0	#NUM!	#NUM!	#NUM!	#NUM!	#NUM!
Spiol01Chr16120	Spov3_chr01	complement(41858805..41860231)	0	#NUM!	#NUM!	#NUM!	#NUM!	#NUM!
Spiol01Chr16121	Spov3_chr01	complement(41873954..41874883)	0	#NUM!	#NUM!	#NUM!	#NUM!	#NUM!
Spiol01Chr16122	Spov3_chr01	41898016..41901708	48.063	0.494954	1.40928	0.186507	0.74513	1
Spiol01Chr16123	Spov3_chr01	complement(41912978..41917599)	0.0184087	1.28704	2.44027	0.527297	0.999999	1
Spiol01Chr02332	Spov3_chr01	42036087..42037893	0.0162122	-1.16902	-2.24859	0.549737	0.999999	1
Spiol01Chr16125	Spov3_chr01	42037973..42039412	0.0270933	-1.16375	-2.24039	0.551536	0.999999	1
Spiol01Chr16126	Spov3_chr01	42087959..42089721	0	#NUM!	#NUM!	#NUM!	#NUM!	#NUM!
Spiol01Chr16127	Spov3_chr01	complement(42158904..42160187)	0	#NUM!	#NUM!	#NUM!	#NUM!	#NUM!
Spiol01Chr02333	Spov3_chr01	complement(42294591..42295016)	0.108792	-1.831	-3.55784	0.318202	0.940617	1
Spiol01Chr16128	Spov3_chr01	complement(42295298..42296965)	0.00879789	-1.1689	-2.2484	0.549785	0.999999	1
Spiol01Chr33330	Spov3_chr01	42372045..42374430	0	#NUM!	#NUM!	#NUM!	#NUM!	#NUM!
Spiol01Chr16129	Spov3_chr01	42521536..42522140	0.302209	-1.11048	-2.15918	0.327813	0.953027	1
Spiol01Chr14356	Spov3_chr01	complement(42535158..42545155)	0.113736	0.305022	1.23544	0.729615	0.999999	1
Spiol01Chr16130	Spov3_chr01	42574041..42579935	0	#NUM!	#NUM!	#NUM!	#NUM!	#NUM!
Spiol01Chr16131	Spov3_chr01	complement(42593752..42594562)	0	#NUM!	#NUM!	#NUM!	#NUM!	#NUM!
Spiol01Chr14357	Spov3_chr01	42703589..42705189	0.0313585	-1.16912	-2.24875	0.549699	0.999999	1
Spiol01Chr14358	Spov3_chr01	42732583..42738036	6.88037	-0.0530767	-1.03748	0.877199	0.999999	1
Spiol01Chr16132	Spov3_chr01	complement(42870309..42878413)	0.448129	-0.838301	-1.78794	0.183383	0.738659	1
Spiol01Chr16133	Spov3_chr01	complement(42893331..42893750)	0	#NUM!	#NUM!	#NUM!	#NUM!	#NUM!
Spiol01Chr14359	Spov3_chr01	complement(42899121..42899581)	3.74451	2.97103	7.84096	0.00154144	0.0267234	1
Spiol01Chr14360	Spov3_chr01	complement(42984075..42989066)	4.44027	0.106871	1.07689	0.721973	0.999999	1
Spiol01Chr16135	Spov3_chr01	complement(43007868..43016395)	0	#NUM!	#NUM!	#NUM!	#NUM!	#NUM!
Spiol01Chr14361	Spov3_chr01	complement(43151744..43153298)	19.9061	0.39434	1.31434	0.210691	0.779681	1
Spiol01Chr02334	Spov3_chr01	43350139..43350627	1.03491	-0.17201	-1.12663	0.785625	0.999999	1
Spiol01Chr16136	Spov3_chr01	43350720..43352528	0.794229	0.0604899	1.04282	0.909562	0.999999	1
Spiol01Chr14362	Spov3_chr01	43352615..43354154	0.629344	-0.199966	-1.14867	0.73458	0.999999	1
Spiol01Chr14363	Spov3_chr01	43354233..43366810	26.3921	-0.0993277	-1.07127	0.766907	0.999999	1
Spiol01Chr33333	Spov3_chr01	43380208..43381476	0.242335	0.983746	1.97759	0.488126	0.999999	1
Spiol01Chr02335	Spov3_chr01	43514856..43525887	0	#NUM!	#NUM!	#NUM!	#NUM!	#NUM!
Spiol01Chr16137	Spov3_chr01	complement(43530176..43534275)	11.336	0.0351932	1.02469	0.908299	0.999999	1
Spiol01Chr02336	Spov3_chr01	43585715..43588177	0.331049	-5.22375	-37.3686	0.00328833	0.0482095	1
Spiol01Chr16140	Spov3_chr01	complement(43588476..43591777)	0.0172118	1.92461	3.79633	0.319256	0.940617	1
Spiol01Chr16138	Spov3_chr01	43600380..43607236	0.0888078	-0.488399	-1.40289	0.689551	0.999999	1
Spiol01Chr16141	Spov3_chr01	complement(43625634..43627667)	0	#NUM!	#NUM!	#NUM!	#NUM!	#NUM!
Spiol01Chr16142	Spov3_chr01	complement(43627684..43629773)	0	#NUM!	#NUM!	#NUM!	#NUM!	#NUM!
Spiol01Chr14364	Spov3_chr01	43656463..43657285	0.0544869	-1.1689	-2.2484	0.549785	0.999999	1
Spiol01Chr16139	Spov3_chr01	43677347..43679881	424.399	2.39799	5.27068	2.53996e-09	2.28911e-07	8.85887e-05
Spiol01Chr02337	Spov3_chr01	complement(43687927..43691388)	7.25887	-0.0684334	-1.04858	0.83428	0.999999	1
Spiol01Chr14365	Spov3_chr01	complement(43741974..43745951)	108.634	0.400706	1.32015	0.170069	0.705648	1
Spiol01Chr16143	Spov3_chr01	43844651..43847778	0.0120218	1.91706	3.77651	0.321152	0.940617	1
Spiol01Chr14366	Spov3_chr01	complement(43899607..43901352)	4.64931	-0.673739	-1.5952	0.0524489	0.349706	1
Spiol01Chr14367	Spov3_chr01	complement(43904507..43909791)	23.8249	0.138709	1.10092	0.654743	0.999999	1
Spiol01Chr16146	Spov3_chr01	44075217..44077744	0	#NUM!	#NUM!	#NUM!	#NUM!	#NUM!
Spiol01Chr14370	Spov3_chr01	complement(44078057..44079609)	0.336038	-0.490529	-1.40496	0.530936	0.999999	1
Spiol01Chr02339	Spov3_chr01	complement(44079678..44080178)	0.245307	-0.672152	-1.59345	0.489623	0.999999	1
Spiol01Chr14371	Spov3_chr01	complement(44083775..44097064)	32.3011	0.479775	1.39453	0.162358	0.685475	1
Spiol01Chr16147	Spov3_chr01	complement(44126662..44127305)	0.0720008	-1.16912	-2.24875	0.549699	0.999999	1
Spiol01Chr33334	Spov3_chr01	44149481..44153179	0	#NUM!	#NUM!	#NUM!	#NUM!	#NUM!
Spiol01Chr16148	Spov3_chr01	complement(44180451..44206787)	2.85148	0.0522136	1.03685	0.880172	0.999999	1
Spiol01Chr14373	Spov3_chr01	complement(44267187..44271666)	0	#NUM!	#NUM!	#NUM!	#NUM!	#NUM!
Spiol01Chr14372	Spov3_chr01	44272428..44275642	1.78741	0.149164	1.10893	0.801578	0.999999	1
Spiol01Chr16149	Spov3_chr01	complement(44379597..44386399)	13.1272	-0.13167	-1.09556	0.662365	0.999999	1
Spiol01Chr16150	Spov3_chr01	complement(44488822..44490154)	0.0629461	2.36233	5.14201	0.209165	0.778286	1
Spiol01Chr14374	Spov3_chr01	complement(44492220..44493553)	0.273725	1.04008	2.05634	0.196709	0.763529	1
Spiol01Chr16151	Spov3_chr01	44660735..44665652	15.0617	0.00931667	1.00648	0.974724	0.999999	1
Spiol01Chr14375	Spov3_chr01	complement(44691870..44692614)	4.91445	-0.58503	-1.50007	0.254443	0.867748	1
Spiol01Chr33335	Spov3_chr01	44738540..44750960	31.3427	1.26324	2.40035	2.42114e-05	0.000843603	0.844446
Spiol01Chr14376	Spov3_chr01	complement(44751526..44751889)	7.82321	0.291363	1.2238	0.600274	0.999999	1
Spiol01Chr14377	Spov3_chr01	complement(44762321..44777595)	0.874575	0.581369	1.49627	0.188348	0.749376	1
Spiol01Chr14380	Spov3_chr01	45007635..45009456	0	#NUM!	#NUM!	#NUM!	#NUM!	#NUM!
Spiol01Chr14381	Spov3_chr01	45088712..45090612	0.0206493	-1.16912	-2.24875	0.549699	0.999999	1
Spiol01Chr16154	Spov3_chr01	45109823..45114435	96.2734	0.744976	1.67595	0.0353423	0.270145	1
Spiol01Chr16155	Spov3_chr01	complement(45275567..45275930)	0	#NUM!	#NUM!	#NUM!	#NUM!	#NUM!
Spiol01Chr14382	Spov3_chr01	complement(45276014..45278105)	0.0380004	-1.16912	-2.24875	0.549699	0.999999	1
Spiol01Chr14383	Spov3_chr01	complement(45285670..45290159)	11.3357	-0.0475672	-1.03352	0.869911	0.999999	1
Spiol01Chr02340	Spov3_chr01	45306589..45309587	0	#NUM!	#NUM!	#NUM!	#NUM!	#NUM!
Spiol01Chr16156	Spov3_chr01	complement(45318463..45320342)	0	#NUM!	#NUM!	#NUM!	#NUM!	#NUM!
Spiol01Chr16157	Spov3_chr01	complement(45363413..45366443)	0	#NUM!	#NUM!	#NUM!	#NUM!	#NUM!
Spiol01Chr16158	Spov3_chr01	complement(45371007..45371395)	0	#NUM!	#NUM!	#NUM!	#NUM!	#NUM!
Spiol01Chr14384	Spov3_chr01	complement(45376079..45377934)	0	#NUM!	#NUM!	#NUM!	#NUM!	#NUM!
Spiol01Chr33336	Spov3_chr01	complement(45377965..45378630)	0	#NUM!	#NUM!	#NUM!	#NUM!	#NUM!
Spiol01Chr14385	Spov3_chr01	complement(45400391..45418230)	10.3015	0.315685	1.2446	0.4072	0.999999	1
Spiol01Chr16160	Spov3_chr01	complement(45436183..45452874)	6.78791	-0.180302	-1.13312	0.692442	0.999999	1
Spiol01Chr16159	Spov3_chr01	45469753..45471374	0.286745	-3.21087	-9.2591	0.0923605	0.498198	1
Spiol01Chr16161	Spov3_chr01	complement(45757156..45757772)	0	#NUM!	#NUM!	#NUM!	#NUM!	#NUM!
Spiol01Chr16162	Spov3_chr01	complement(45757778..45758279)	0	#NUM!	#NUM!	#NUM!	#NUM!	#NUM!
Spiol01Chr16163	Spov3_chr01	45777284..45794594	0.422742	0.287112	1.2202	0.634308	0.999999	1
Spiol01Chr02341	Spov3_chr01	45824141..45825611	0	#NUM!	#NUM!	#NUM!	#NUM!	#NUM!
Spiol01Chr16164	Spov3_chr01	complement(45878096..45880020)	0	#NUM!	#NUM!	#NUM!	#NUM!	#NUM!
Spiol01Chr16165	Spov3_chr01	complement(45880060..45881673)	0	#NUM!	#NUM!	#NUM!	#NUM!	#NUM!
Spiol01Chr16167	Spov3_chr01	complement(45881691..45885320)	0	#NUM!	#NUM!	#NUM!	#NUM!	#NUM!
Spiol01Chr14386	Spov3_chr01	complement(45885363..45887148)	0	#NUM!	#NUM!	#NUM!	#NUM!	#NUM!
Spiol01Chr16166	Spov3_chr01	complement(45887185..45887941)	0	#NUM!	#NUM!	#NUM!	#NUM!	#NUM!
Spiol01Chr16168	Spov3_chr01	45945939..45947663	0	#NUM!	#NUM!	#NUM!	#NUM!	#NUM!
Spiol01Chr14387	Spov3_chr01	complement(46140819..46146203)	9.18567	0.251781	1.19068	0.452698	0.999999	1
Spiol01Chr14388	Spov3_chr01	complement(46193964..46202941)	47.9801	-0.233012	-1.17529	0.457064	0.999999	1
Spiol01Chr02342	Spov3_chr01	complement(46204797..46206483)	0	#NUM!	#NUM!	#NUM!	#NUM!	#NUM!
Spiol01Chr16170	Spov3_chr01	complement(46278959..46282278)	0	#NUM!	#NUM!	#NUM!	#NUM!	#NUM!
Spiol01Chr14389	Spov3_chr01	46340660..46344711	16.6671	-1.69368	-3.2348	3.90535e-05	0.00127658	1
Spiol01Chr14390	Spov3_chr01	complement(46345873..46355807)	19.6035	0.386858	1.30754	0.178799	0.727165	1
Spiol01Chr16171	Spov3_chr01	46436885..46437616	0.121621	1.36735	2.57997	0.351036	0.99097	1
Spiol01Chr16172	Spov3_chr01	46615335..46616439	0	#NUM!	#NUM!	#NUM!	#NUM!	#NUM!
Spiol01Chr16173	Spov3_chr01	46616495..46616929	0.162257	-0.0372142	-1.02613	0.975938	0.999999	1
Spiol01Chr14391	Spov3_chr01	complement(46627090..46627685)	0	#NUM!	#NUM!	#NUM!	#NUM!	#NUM!
Spiol01Chr16174	Spov3_chr01	46636666..46638713	0	#NUM!	#NUM!	#NUM!	#NUM!	#NUM!
Spiol01Chr02343	Spov3_chr01	complement(46690650..46692503)	0	#NUM!	#NUM!	#NUM!	#NUM!	#NUM!
Spiol01Chr14392	Spov3_chr01	46742252..46742760	0	#NUM!	#NUM!	#NUM!	#NUM!	#NUM!
Spiol01Chr14393	Spov3_chr01	46771419..46779718	19.1005	-0.292666	-1.2249	0.327785	0.953025	1
Spiol01Chr14394	Spov3_chr01	46780651..46782262	0.121073	0.986684	1.98162	0.353274	0.994551	1
Spiol01Chr14395	Spov3_chr01	complement(46782747..46785862)	0.293154	-2.45104	-5.46811	0.00565698	0.0735635	1
Spiol01Chr16175	Spov3_chr01	46817333..46819231	0	#NUM!	#NUM!	#NUM!	#NUM!	#NUM!
Spiol01Chr14396	Spov3_chr01	46881376..46891737	15.4308	0.0966955	1.06932	0.823297	0.999999	1
Spiol01Chr14397	Spov3_chr01	46897430..46899233	2.81847	0.922537	1.89545	0.0852114	0.473098	1
Spiol01Chr14398	Spov3_chr01	46981436..46984410	4.34591	0.866582	1.82334	0.0319766	0.252669	1
Spiol01Chr02344	Spov3_chr01	complement(47009362..47011752)	0.0275141	2.69759	6.48717	0.144902	0.642307	1
Spiol01Chr14402	Spov3_chr01	complement(47012159..47015837)	0.00495481	-0.00380289	-1.00264	0.998035	0.999999	1
Spiol01Chr14401	Spov3_chr01	47020421..47025807	11.1619	0.399652	1.31919	0.189661	0.752133	1
Spiol01Chr16176	Spov3_chr01	47155856..47156114	0	#NUM!	#NUM!	#NUM!	#NUM!	#NUM!
Spiol01Chr16177	Spov3_chr01	47171306..47171564	0	#NUM!	#NUM!	#NUM!	#NUM!	#NUM!
Spiol01Chr14403	Spov3_chr01	complement(47188299..47191274)	4.47577	1.05026	2.07091	0.0212239	0.190602	1
Spiol01Chr16178	Spov3_chr01	47242305..47243469	0	#NUM!	#NUM!	#NUM!	#NUM!	#NUM!
Spiol01Chr16179	Spov3_chr01	47250533..47256554	0.796511	1.17011	2.25028	0.0627781	0.391205	1
Spiol01Chr16180	Spov3_chr01	complement(47333926..47338308)	0	#NUM!	#NUM!	#NUM!	#NUM!	#NUM!
Spiol01Chr16181	Spov3_chr01	47407026..47409323	0.649637	-0.21278	-1.15892	0.794094	0.999999	1
Spiol01Chr16182	Spov3_chr01	complement(47412809..47413162)	0.45831	-3.34879	-10.1879	0.0526117	0.350457	1
Spiol01Chr16183	Spov3_chr01	complement(47418643..47420298)	0	#NUM!	#NUM!	#NUM!	#NUM!	#NUM!
Spiol01Chr14404	Spov3_chr01	complement(47548425..47558136)	18.8021	0.641332	1.55977	0.129754	0.60897	1
Spiol01Chr16184	Spov3_chr01	complement(47747282..47796364)	0.0128201	1.28167	2.4312	0.529021	0.999999	1
Spiol01Chr02345	Spov3_chr01	complement(47796375..47797103)	0	#NUM!	#NUM!	#NUM!	#NUM!	#NUM!
Spiol01Chr16186	Spov3_chr01	complement(47917863..47920915)	19.0927	-1.29279	-2.45002	0.00448091	0.0612808	1
Spiol01Chr16185	Spov3_chr01	47943389..47957037	0.0158854	2.35952	5.13201	0.210896	0.780024	1
Spiol01Chr14405	Spov3_chr01	47959463..47967466	2.47738	0.00949332	1.0066	0.980942	0.999999	1
Spiol01Chr14406	Spov3_chr01	complement(47969391..47970339)	1.22319	-5.12916	-34.997	0.00482347	0.0650302	1
Spiol01Chr16189	Spov3_chr01	48049675..48062966	27.1254	-0.972083	-1.96167	0.00212605	0.0343935	1
Spiol01Chr14408	Spov3_chr01	complement(48070732..48072419)	0.129231	-3.52318	-11.497	0.0454585	0.31863	1
Spiol01Chr16190	Spov3_chr01	48094655..48096821	0.0237096	-1.8348	-3.56722	0.317158	0.940617	1
Spiol01Chr16191	Spov3_chr01	48172666..48180420	0.15339	0.119095	1.08605	0.84238	0.999999	1
Spiol01Chr14409	Spov3_chr01	48203306..48206724	23.7633	0.11582	1.08359	0.720013	0.999999	1
Spiol01Chr14410	Spov3_chr01	48225087..48228842	21.0701	0.316791	1.24556	0.349567	0.988954	1
Spiol01Chr14411	Spov3_chr01	48315432..48319963	0	#NUM!	#NUM!	#NUM!	#NUM!	#NUM!
Spiol01Chr14412	Spov3_chr01	complement(48321326..48324468)	3.71479	-0.0972959	-1.06977	0.759262	0.999999	1
Spiol01Chr16192	Spov3_chr01	48344165..48349475	0	#NUM!	#NUM!	#NUM!	#NUM!	#NUM!
Spiol01Chr16193	Spov3_chr01	complement(48356355..48356932)	0	#NUM!	#NUM!	#NUM!	#NUM!	#NUM!
Spiol01Chr16194	Spov3_chr01	complement(48364310..48368307)	0.143311	-3.79238	-13.8555	0.0343121	0.265481	1
Spiol01Chr16195	Spov3_chr01	complement(48380523..48381766)	0	#NUM!	#NUM!	#NUM!	#NUM!	#NUM!
Spiol01Chr14413	Spov3_chr01	48437172..48439539	11.1863	0.461224	1.37671	0.148838	0.651421	1
Spiol01Chr16196	Spov3_chr01	48572076..48573206	0.0322835	-1.16912	-2.24875	0.549699	0.999999	1
Spiol01Chr16197	Spov3_chr01	48574284..48581396	0.139678	-0.398904	-1.31851	0.64381	0.999999	1
Spiol01Chr16198	Spov3_chr01	complement(48728752..48730926)	0	#NUM!	#NUM!	#NUM!	#NUM!	#NUM!
Spiol01Chr14414	Spov3_chr01	48811386..48826518	16.5764	-0.315644	-1.24457	0.310158	0.940617	1
Spiol01Chr14415	Spov3_chr01	complement(48884829..48892873)	45.6378	0.571538	1.48611	0.0767614	0.442599	1
Spiol01Chr14416	Spov3_chr01	49029433..49031483	0	#NUM!	#NUM!	#NUM!	#NUM!	#NUM!
Spiol01Chr16200	Spov3_chr01	49031657..49032382	0	#NUM!	#NUM!	#NUM!	#NUM!	#NUM!
Spiol01Chr33339	Spov3_chr01	49032532..49036820	0	#NUM!	#NUM!	#NUM!	#NUM!	#NUM!
Spiol01Chr33340	Spov3_chr01	49036853..49040548	0	#NUM!	#NUM!	#NUM!	#NUM!	#NUM!
Spiol01Chr02347	Spov3_chr01	49087098..49100057	0	#NUM!	#NUM!	#NUM!	#NUM!	#NUM!
Spiol01Chr16203	Spov3_chr01	49102993..49106244	0	#NUM!	#NUM!	#NUM!	#NUM!	#NUM!
Spiol01Chr33341	Spov3_chr01	49106938..49107243	0	#NUM!	#NUM!	#NUM!	#NUM!	#NUM!
Spiol01Chr16204	Spov3_chr01	49107904..49110573	0	#NUM!	#NUM!	#NUM!	#NUM!	#NUM!
Spiol01Chr16205	Spov3_chr01	49110585..49111075	0	#NUM!	#NUM!	#NUM!	#NUM!	#NUM!
Spiol01Chr16201	Spov3_chr01	49111134..49111346	0	#NUM!	#NUM!	#NUM!	#NUM!	#NUM!
Spiol01Chr33342	Spov3_chr01	49111818..49112204	0	#NUM!	#NUM!	#NUM!	#NUM!	#NUM!
Spiol01Chr16206	Spov3_chr01	49112570..49113015	0	#NUM!	#NUM!	#NUM!	#NUM!	#NUM!
Spiol01Chr16202	Spov3_chr01	49114120..49115114	0	#NUM!	#NUM!	#NUM!	#NUM!	#NUM!
Spiol01Chr33343	Spov3_chr01	49115901..49116906	0	#NUM!	#NUM!	#NUM!	#NUM!	#NUM!
Spiol01Chr33344	Spov3_chr01	49117622..49118134	0	#NUM!	#NUM!	#NUM!	#NUM!	#NUM!
Spiol01Chr16207	Spov3_chr01	complement(49126120..49127525)	0.0751018	-2.6381	-6.22512	0.13291	0.615787	1
Spiol01Chr02348	Spov3_chr01	complement(49127533..49129239)	0.0224566	-1.83498	-3.56767	0.317103	0.940617	1
Spiol01Chr14417	Spov3_chr01	49176920..49180307	8.91395	-0.757927	-1.69106	0.0592849	0.377187	1
Spiol01Chr16208	Spov3_chr01	49183701..49184065	0.136495	-1.16375	-2.24039	0.551536	0.999999	1
Spiol01Chr14418	Spov3_chr01	49241660..49246047	0	#NUM!	#NUM!	#NUM!	#NUM!	#NUM!
Spiol01Chr16209	Spov3_chr01	49277720..49279420	0	#NUM!	#NUM!	#NUM!	#NUM!	#NUM!
Spiol01Chr14419	Spov3_chr01	complement(49358639..49360848)	2.60835	-0.169422	-1.12461	0.733114	0.999999	1
Spiol01Chr16210	Spov3_chr01	49385831..49395759	10.5119	0.34535	1.27046	0.322389	0.943153	1
Spiol01Chr16211	Spov3_chr01	complement(49402527..49413553)	2.08471	-0.856163	-1.81022	0.0308527	0.246476	1
Spiol01Chr14420	Spov3_chr01	49503753..49508042	0.327331	-3.29612	-9.82272	0.0690316	0.414427	1
Spiol01Chr14421	Spov3_chr01	complement(49593553..49597971)	0.271507	-0.356996	-1.28076	0.735814	0.999999	1
Spiol01Chr14422	Spov3_chr01	complement(49598454..49602284)	0.0250106	-1.1238	-2.1792	0.40441	0.999999	1
Spiol01Chr16212	Spov3_chr01	complement(49646576..49648328)	0	#NUM!	#NUM!	#NUM!	#NUM!	#NUM!
Spiol01Chr33345	Spov3_chr01	complement(49648857..49649672)	0	#NUM!	#NUM!	#NUM!	#NUM!	#NUM!
Spiol01Chr16213	Spov3_chr01	49842699..49844376	0	#NUM!	#NUM!	#NUM!	#NUM!	#NUM!
Spiol01Chr14424	Spov3_chr01	complement(49924247..49924635)	0	#NUM!	#NUM!	#NUM!	#NUM!	#NUM!
Spiol01Chr14423	Spov3_chr01	49946348..49952306	4.53063	0.479267	1.39403	0.17358	0.712754	1
Spiol01Chr16214	Spov3_chr01	49960957..49966138	0.028499	-1.47043	-2.77105	0.272279	0.90271	1
Spiol01Chr16215	Spov3_chr01	49966175..49966505	0	#NUM!	#NUM!	#NUM!	#NUM!	#NUM!
Spiol01Chr16216	Spov3_chr01	49967663..49967875	0	#NUM!	#NUM!	#NUM!	#NUM!	#NUM!
Spiol01Chr16217	Spov3_chr01	49967894..49969182	0.14242	1.11327	2.16335	0.22135	0.801187	1
Spiol01Chr14425	Spov3_chr01	complement(49976847..49996547)	7.14534	0.0261294	1.01828	0.935547	0.999999	1
Spiol01Chr02350	Spov3_chr01	50035978..50036874	0	#NUM!	#NUM!	#NUM!	#NUM!	#NUM!
Spiol01Chr02351	Spov3_chr01	50036965..50038302	0	#NUM!	#NUM!	#NUM!	#NUM!	#NUM!
Spiol01Chr14426	Spov3_chr01	complement(50048460..50051790)	0.394711	0.380244	1.30156	0.570588	0.999999	1
Spiol01Chr02352	Spov3_chr01	complement(50147908..50150184)	3.96562	0.350964	1.27541	0.357307	0.999999	1
Spiol01Chr16221	Spov3_chr01	complement(50232813..50243528)	0	#NUM!	#NUM!	#NUM!	#NUM!	#NUM!
Spiol01Chr33347	Spov3_chr01	complement(50246791..50247768)	0	#NUM!	#NUM!	#NUM!	#NUM!	#NUM!
Spiol01Chr16222	Spov3_chr01	complement(50247796..50248682)	0	#NUM!	#NUM!	#NUM!	#NUM!	#NUM!
Spiol01Chr14427	Spov3_chr01	50441446..50454316	27.4372	0.574264	1.48892	0.15802	0.673711	1
Spiol01Chr16223	Spov3_chr01	complement(50467743..50483769)	12.9715	-0.568191	-1.48266	0.0536081	0.354588	1
Spiol01Chr16224	Spov3_chr01	50471648..50472913	0.0769118	-1.46791	-2.7662	0.261135	0.881948	1
Spiol01Chr16225	Spov3_chr01	50484218..50485832	0	#NUM!	#NUM!	#NUM!	#NUM!	#NUM!
Spiol01Chr16226	Spov3_chr01	50494834..50495155	0	#NUM!	#NUM!	#NUM!	#NUM!	#NUM!
Spiol01Chr16227	Spov3_chr01	complement(50644514..50663232)	7.37929	0.222733	1.16694	0.448207	0.999999	1
Spiol01Chr16228	Spov3_chr01	50747349..50751926	6.63273	0.791312	1.73065	0.0925724	0.498801	1
Spiol01Chr14428	Spov3_chr01	50809297..50813676	0	#NUM!	#NUM!	#NUM!	#NUM!	#NUM!
Spiol01Chr16229	Spov3_chr01	50885968..50891505	13.7754	0.141973	1.10341	0.608074	0.999999	1
Spiol01Chr14429	Spov3_chr01	50894420..50895007	11.9145	-0.774069	-1.71009	0.169717	0.705027	1
Spiol01Chr16230	Spov3_chr01	complement(50895510..50896078)	1.78377	-0.677553	-1.59942	0.29514	0.940617	1
Spiol01Chr14430	Spov3_chr01	complement(50911786..50913693)	0	#NUM!	#NUM!	#NUM!	#NUM!	#NUM!
Spiol01Chr16231	Spov3_chr01	complement(50920099..50930447)	0	#NUM!	#NUM!	#NUM!	#NUM!	#NUM!
Spiol01Chr02354	Spov3_chr01	complement(50998969..50999346)	0	#NUM!	#NUM!	#NUM!	#NUM!	#NUM!
Spiol01Chr16234	Spov3_chr01	complement(50999347..50999784)	0	#NUM!	#NUM!	#NUM!	#NUM!	#NUM!
Spiol01Chr14431	Spov3_chr01	51003218..51010501	50.0876	-0.37663	-1.29831	0.25217	0.863627	1
Spiol01Chr16235	Spov3_chr01	complement(51016799..51035839)	4.42835	-0.569823	-1.48434	0.10908	0.54788	1
Spiol01Chr16237	Spov3_chr01	complement(51109947..51110096)	0.559066	-0.0613497	-1.04344	0.948116	0.999999	1
Spiol01Chr16236	Spov3_chr01	51117463..51118180	0	#NUM!	#NUM!	#NUM!	#NUM!	#NUM!
Spiol01Chr14432	Spov3_chr01	51291220..51294837	2.80018	0.53076	1.44469	0.457242	0.999999	1
Spiol01Chr16238	Spov3_chr01	51363264..51363583	0	#NUM!	#NUM!	#NUM!	#NUM!	#NUM!
Spiol01Chr16239	Spov3_chr01	51407282..51407709	0	#NUM!	#NUM!	#NUM!	#NUM!	#NUM!
Spiol01Chr16240	Spov3_chr01	51424375..51429173	0.89789	0.275355	1.21029	0.777286	0.999999	1
Spiol01Chr02355	Spov3_chr01	complement(51487295..51490235)	10.033	0.687441	1.61042	0.261398	0.882407	1
Spiol01Chr16241	Spov3_chr01	51493088..51493541	0	#NUM!	#NUM!	#NUM!	#NUM!	#NUM!
Spiol01Chr33348	Spov3_chr01	51504447..51504842	0	#NUM!	#NUM!	#NUM!	#NUM!	#NUM!
Spiol01Chr16242	Spov3_chr01	complement(51564832..51565156)	0	#NUM!	#NUM!	#NUM!	#NUM!	#NUM!
Spiol01Chr02356	Spov3_chr01	51574566..51587158	18.2136	0.128322	1.09302	0.667407	0.999999	1
Spiol01Chr16243	Spov3_chr01	complement(51621133..51622650)	23.2011	-0.198409	-1.14743	0.539953	0.999999	1
Spiol01Chr16244	Spov3_chr01	complement(51707699..51709822)	0	#NUM!	#NUM!	#NUM!	#NUM!	#NUM!
Spiol01Chr16245	Spov3_chr01	complement(51805163..51805612)	3.26441	0.0683008	1.04848	0.877745	0.999999	1
Spiol01Chr33349	Spov3_chr01	complement(51857774..51860823)	0	#NUM!	#NUM!	#NUM!	#NUM!	#NUM!
Spiol01Chr16246	Spov3_chr01	complement(51861696..51864435)	0	#NUM!	#NUM!	#NUM!	#NUM!	#NUM!
Spiol01Chr33350	Spov3_chr01	complement(51865738..51866034)	0	#NUM!	#NUM!	#NUM!	#NUM!	#NUM!
Spiol01Chr02357	Spov3_chr01	complement(51866130..51869069)	0	#NUM!	#NUM!	#NUM!	#NUM!	#NUM!
Spiol01Chr02358	Spov3_chr01	complement(51869113..51870006)	0	#NUM!	#NUM!	#NUM!	#NUM!	#NUM!
Spiol01Chr16247	Spov3_chr01	complement(51897247..51898874)	0	#NUM!	#NUM!	#NUM!	#NUM!	#NUM!
Spiol01Chr14435	Spov3_chr01	51904316..51905504	0	#NUM!	#NUM!	#NUM!	#NUM!	#NUM!
Spiol01Chr14433	Spov3_chr01	51908868..51912076	0.182162	3.3969	10.5334	0.0664467	0.404455	1
Spiol01Chr14434	Spov3_chr01	complement(51913110..51916420)	4.5334	0.801062	1.74238	0.0509347	0.342378	1
Spiol01Chr02360	Spov3_chr01	complement(51941881..51943185)	0.0626118	1.66502	3.17117	0.22388	0.806913	1
Spiol01Chr02361	Spov3_chr01	complement(51943230..51946293)	0.0195906	0.63497	1.55291	0.651133	0.999999	1
Spiol01Chr16252	Spov3_chr01	52028673..52029679	0	#NUM!	#NUM!	#NUM!	#NUM!	#NUM!
Spiol01Chr16253	Spov3_chr01	complement(52032355..52054821)	0	#NUM!	#NUM!	#NUM!	#NUM!	#NUM!
Spiol01Chr16254	Spov3_chr01	52115469..52116007	0	#NUM!	#NUM!	#NUM!	#NUM!	#NUM!
Spiol01Chr14442	Spov3_chr01	complement(52184596..52186040)	13.1907	-0.443159	-1.35958	0.196799	0.763529	1
Spiol01Chr14440	Spov3_chr01	complement(52189317..52192520)	12.48	0.122792	1.08884	0.672371	0.999999	1
Spiol01Chr14441	Spov3_chr01	52226615..52231550	0.137965	0.290589	1.22314	0.787712	0.999999	1
Spiol01Chr16255	Spov3_chr01	complement(52240396..52256807)	52.5953	0.875835	1.83507	0.0240513	0.207916	1
Spiol01Chr02362	Spov3_chr01	complement(52291867..52292620)	0	#NUM!	#NUM!	#NUM!	#NUM!	#NUM!
Spiol01Chr02363	Spov3_chr01	complement(52292657..52295269)	0	#NUM!	#NUM!	#NUM!	#NUM!	#NUM!
Spiol01Chr14443	Spov3_chr01	52377866..52379973	3.57257	0.122224	1.08841	0.762102	0.999999	1
Spiol01Chr16256	Spov3_chr01	complement(52380571..52382086)	0	#NUM!	#NUM!	#NUM!	#NUM!	#NUM!
Spiol01Chr16257	Spov3_chr01	complement(52382114..52382792)	1.13912	1.12302	2.17803	0.192768	0.759271	1
Spiol01Chr14444	Spov3_chr01	52386292..52386600	11.5804	-0.0798689	-1.05692	0.846034	0.999999	1
Spiol01Chr14445	Spov3_chr01	52397304..52399500	49.2195	-2.66293	-6.33317	1.66463e-05	0.000609864	0.580591
Spiol01Chr16258	Spov3_chr01	52415544..52415567	0	#NUM!	#NUM!	#NUM!	#NUM!	#NUM!
Spiol01Chr33352	Spov3_chr01	complement(52438330..52439135)	0	#NUM!	#NUM!	#NUM!	#NUM!	#NUM!
Spiol01Chr02364	Spov3_chr01	complement(52439424..52442615)	0	#NUM!	#NUM!	#NUM!	#NUM!	#NUM!
Spiol01Chr16259	Spov3_chr01	52491533..52492332	0.551826	0.944302	1.92426	0.216371	0.790888	1
Spiol01Chr14448	Spov3_chr01	complement(52532765..52537363)	0	#NUM!	#NUM!	#NUM!	#NUM!	#NUM!
Spiol01Chr14446	Spov3_chr01	52544606..52555793	5.77948	0.126284	1.09148	0.756092	0.999999	1
Spiol01Chr02365	Spov3_chr01	complement(52559597..52573413)	0.0162109	1.91685	3.77597	0.321211	0.940617	1
Spiol01Chr16260	Spov3_chr01	52573885..52577182	0.590613	-4.19088	-18.2634	0.0264358	0.221695	1
Spiol01Chr16262	Spov3_chr01	complement(52582493..52584892)	0.0490057	1.28709	2.44036	0.527279	0.999999	1
Spiol01Chr33353	Spov3_chr01	52587032..52587355	0	#NUM!	#NUM!	#NUM!	#NUM!	#NUM!
Spiol01Chr16261	Spov3_chr01	52587382..52589005	0	#NUM!	#NUM!	#NUM!	#NUM!	#NUM!
Spiol01Chr14447	Spov3_chr01	52589010..52589595	0	#NUM!	#NUM!	#NUM!	#NUM!	#NUM!
Spiol01Chr16265	Spov3_chr01	complement(52595485..52601514)	0.103246	-1.16912	-2.24875	0.549699	0.999999	1
Spiol01Chr14449	Spov3_chr01	complement(52618876..52619791)	0.019927	1.28167	2.4312	0.529021	0.999999	1
Spiol01Chr14450	Spov3_chr01	complement(52626744..52630458)	60.8517	0.723429	1.6511	0.0446982	0.315265	1
Spiol01Chr16263	Spov3_chr01	52672625..52672919	0	#NUM!	#NUM!	#NUM!	#NUM!	#NUM!
Spiol01Chr16264	Spov3_chr01	52672920..52675464	0	#NUM!	#NUM!	#NUM!	#NUM!	#NUM!
Spiol01Chr02366	Spov3_chr01	52684147..52684569	0	#NUM!	#NUM!	#NUM!	#NUM!	#NUM!
Spiol01Chr02367	Spov3_chr01	52684636..52685091	0	#NUM!	#NUM!	#NUM!	#NUM!	#NUM!
Spiol01Chr02368	Spov3_chr01	52736171..52737391	0	#NUM!	#NUM!	#NUM!	#NUM!	#NUM!
Spiol01Chr16266	Spov3_chr01	52737408..52737920	0	#NUM!	#NUM!	#NUM!	#NUM!	#NUM!
Spiol01Chr33354	Spov3_chr01	52870506..52871900	0	#NUM!	#NUM!	#NUM!	#NUM!	#NUM!
Spiol01Chr14451	Spov3_chr01	52876523..52881655	18.865	0.0647102	1.04587	0.821462	0.999999	1
Spiol01Chr33355	Spov3_chr01	52908922..52920434	0	#NUM!	#NUM!	#NUM!	#NUM!	#NUM!
Spiol01Chr14452	Spov3_chr01	complement(53027000..53047207)	1.07452	0.10555	1.0759	0.786717	0.999999	1
Spiol01Chr02369	Spov3_chr01	complement(53112175..53135782)	2.84275	0.448239	1.36437	0.215785	0.789897	1
Spiol01Chr14453	Spov3_chr01	complement(53137636..53139448)	0.205422	-0.0930936	-1.06665	0.919327	0.999999	1
Spiol01Chr14454	Spov3_chr01	complement(53141814..53147060)	36.5584	-0.171383	-1.12614	0.596462	0.999999	1
Spiol01Chr16267	Spov3_chr01	complement(53148142..53148380)	0	#NUM!	#NUM!	#NUM!	#NUM!	#NUM!
Spiol01Chr14457	Spov3_chr01	complement(53204885..53207923)	17.4582	1.34361	2.53785	0.00409648	0.0569912	1
Spiol01Chr14455	Spov3_chr01	53215942..53218345	0.0149121	-1.16365	-2.24023	0.551574	0.999999	1
Spiol01Chr14458	Spov3_chr01	complement(53236896..53240509)	0.0139772	-1.16912	-2.24875	0.549699	0.999999	1
Spiol01Chr14456	Spov3_chr01	53278147..53281608	16.8829	0.0629929	1.04463	0.83737	0.999999	1
Spiol01Chr16268	Spov3_chr01	53287042..53287986	0	#NUM!	#NUM!	#NUM!	#NUM!	#NUM!
Spiol01Chr02370	Spov3_chr01	53356122..53369257	0	#NUM!	#NUM!	#NUM!	#NUM!	#NUM!
Spiol01Chr02371	Spov3_chr01	53369491..53371197	0	#NUM!	#NUM!	#NUM!	#NUM!	#NUM!
Spiol01Chr14459	Spov3_chr01	complement(53411479..53422504)	0	#NUM!	#NUM!	#NUM!	#NUM!	#NUM!
Spiol01Chr16269	Spov3_chr01	complement(53503930..53508503)	0	#NUM!	#NUM!	#NUM!	#NUM!	#NUM!
Spiol01Chr02372	Spov3_chr01	complement(53535446..53549930)	15.2513	-1.01659	-2.02314	0.00178946	0.0299485	1
Spiol01Chr33356	Spov3_chr01	53552743..53556855	0.102232	0.461507	1.37698	0.60147	0.999999	1
Spiol01Chr16270	Spov3_chr01	complement(53676326..53680325)	0.0180405	1.28704	2.44027	0.527297	0.999999	1
Spiol01Chr16271	Spov3_chr01	complement(53680566..53681303)	0	#NUM!	#NUM!	#NUM!	#NUM!	#NUM!
Spiol01Chr16272	Spov3_chr01	complement(53681313..53681894)	0	#NUM!	#NUM!	#NUM!	#NUM!	#NUM!
Spiol01Chr33359	Spov3_chr01	complement(53684811..53685221)	0	#NUM!	#NUM!	#NUM!	#NUM!	#NUM!
Spiol01Chr33357	Spov3_chr01	complement(53691965..53692517)	0	#NUM!	#NUM!	#NUM!	#NUM!	#NUM!
Spiol01Chr33358	Spov3_chr01	complement(53703331..53713343)	0.0727503	-1.83104	-3.55793	0.318191	0.940617	1
Spiol01Chr33360	Spov3_chr01	53799747..53818258	3.38403	-0.390084	-1.31047	0.495742	0.999999	1
Spiol01Chr16273	Spov3_chr01	53829096..53832714	0	#NUM!	#NUM!	#NUM!	#NUM!	#NUM!
Spiol01Chr16274	Spov3_chr01	53836568..53837686	0	#NUM!	#NUM!	#NUM!	#NUM!	#NUM!
Spiol01Chr16275	Spov3_chr01	53838771..53842695	2.01055	-0.146077	-1.10656	0.825555	0.999999	1
Spiol01Chr14460	Spov3_chr01	53846400..53850172	8.64495	0.210185	1.15684	0.600295	0.999999	1
Spiol01Chr16278	Spov3_chr01	complement(53987778..53991139)	0	#NUM!	#NUM!	#NUM!	#NUM!	#NUM!
Spiol01Chr16279	Spov3_chr01	complement(54029733..54032593)	0	#NUM!	#NUM!	#NUM!	#NUM!	#NUM!
Spiol01Chr02373	Spov3_chr01	54033935..54035254	31.3568	-0.323753	-1.25158	0.359241	0.999999	1
Spiol01Chr16277	Spov3_chr01	54049525..54050225	0	#NUM!	#NUM!	#NUM!	#NUM!	#NUM!
Spiol01Chr02374	Spov3_chr01	54074236..54077309	0.0152744	0.631759	1.54945	0.652844	0.999999	1
Spiol01Chr14462	Spov3_chr01	54094005..54097247	0	#NUM!	#NUM!	#NUM!	#NUM!	#NUM!
Spiol01Chr16280	Spov3_chr01	54098070..54103729	0	#NUM!	#NUM!	#NUM!	#NUM!	#NUM!
Spiol01Chr16281	Spov3_chr01	54104531..54104934	0	#NUM!	#NUM!	#NUM!	#NUM!	#NUM!
Spiol01Chr16282	Spov3_chr01	complement(54107856..54109516)	0	#NUM!	#NUM!	#NUM!	#NUM!	#NUM!
Spiol01Chr16283	Spov3_chr01	complement(54127369..54129935)	0	#NUM!	#NUM!	#NUM!	#NUM!	#NUM!
Spiol01Chr16285	Spov3_chr01	complement(54129939..54130958)	0	#NUM!	#NUM!	#NUM!	#NUM!	#NUM!
Spiol01Chr16284	Spov3_chr01	complement(54131406..54133004)	0	#NUM!	#NUM!	#NUM!	#NUM!	#NUM!
Spiol01Chr16286	Spov3_chr01	complement(54155126..54167475)	0	#NUM!	#NUM!	#NUM!	#NUM!	#NUM!
Spiol01Chr16287	Spov3_chr01	complement(54168079..54168464)	0	#NUM!	#NUM!	#NUM!	#NUM!	#NUM!
Spiol01Chr16288	Spov3_chr01	54250298..54252325	0	#NUM!	#NUM!	#NUM!	#NUM!	#NUM!
Spiol01Chr16289	Spov3_chr01	54252373..54253287	0	#NUM!	#NUM!	#NUM!	#NUM!	#NUM!
Spiol01Chr02375	Spov3_chr01	54253327..54253653	0.0514185	1.28171	2.43127	0.529006	0.999999	1
Spiol01Chr02376	Spov3_chr01	54253735..54254694	0	#NUM!	#NUM!	#NUM!	#NUM!	#NUM!
Spiol01Chr14463	Spov3_chr01	complement(54272654..54277009)	54.7959	-0.446493	-1.36272	0.20027	0.766488	1
Spiol01Chr16290	Spov3_chr01	complement(54317743..54321353)	1.03548	3.21529	9.28752	1.60741e-09	1.51114e-07	5.60633e-05
Spiol01Chr14464	Spov3_chr01	54421805..54424136	0.0295978	-1.1689	-2.2484	0.549785	0.999999	1
Spiol01Chr14466	Spov3_chr01	complement(54441616..54449896)	16.4956	-1.08384	-2.11966	0.00156365	0.0269585	1
Spiol01Chr14465	Spov3_chr01	54459050..54459822	23.227	-0.120921	-1.08743	0.692513	0.999999	1
Spiol01Chr16291	Spov3_chr01	54483966..54484793	0	#NUM!	#NUM!	#NUM!	#NUM!	#NUM!
Spiol01Chr14467	Spov3_chr01	complement(54509362..54519305)	40.503	0.381688	1.30287	0.164674	0.691321	1
Spiol01Chr02377	Spov3_chr01	complement(54522845..54527593)	0	#NUM!	#NUM!	#NUM!	#NUM!	#NUM!
Spiol01Chr14469	Spov3_chr01	complement(54619109..54621148)	0	#NUM!	#NUM!	#NUM!	#NUM!	#NUM!
Spiol01Chr16292	Spov3_chr01	54621352..54622215	0	#NUM!	#NUM!	#NUM!	#NUM!	#NUM!
Spiol01Chr14468	Spov3_chr01	54657582..54667370	8.64347	0.191093	1.14163	0.5294	0.999999	1
Spiol01Chr16293	Spov3_chr01	54807690..54808207	0	#NUM!	#NUM!	#NUM!	#NUM!	#NUM!
Spiol01Chr33361	Spov3_chr01	54818102..54818945	0	#NUM!	#NUM!	#NUM!	#NUM!	#NUM!
Spiol01Chr16294	Spov3_chr01	complement(54940800..54942537)	0.060871	1.67852	3.20099	0.232137	0.822311	1
Spiol01Chr14470	Spov3_chr01	55133542..55136708	4.56995	-1.32141	-2.4991	0.000842158	0.0165481	1
Spiol01Chr14472	Spov3_chr01	complement(55148270..55159389)	8.73055	-0.227671	-1.17094	0.490376	0.999999	1
Spiol01Chr14471	Spov3_chr01	55172756..55174798	0.269188	0.213264	1.15931	0.831872	0.999999	1
Spiol01Chr16296	Spov3_chr01	complement(55182623..55185638)	8.61514	0.240857	1.18169	0.583685	0.999999	1
Spiol01Chr16297	Spov3_chr01	complement(55223601..55224156)	0	#NUM!	#NUM!	#NUM!	#NUM!	#NUM!
Spiol01Chr02379	Spov3_chr01	55274380..55275243	12.1803	-0.382447	-1.30355	0.271139	0.901161	1
Spiol01Chr16300	Spov3_chr01	complement(55285286..55299099)	1.76263	0.812876	1.75671	0.0733483	0.431407	1
Spiol01Chr16298	Spov3_chr01	55320631..55322072	0	#NUM!	#NUM!	#NUM!	#NUM!	#NUM!
Spiol01Chr16299	Spov3_chr01	55322190..55323708	0	#NUM!	#NUM!	#NUM!	#NUM!	#NUM!
Spiol01Chr16301	Spov3_chr01	55391362..55416229	27.1912	0.527564	1.44149	0.0754349	0.438304	1
Spiol01Chr14473	Spov3_chr01	complement(55462459..55463992)	9.82504	0.237855	1.17924	0.592884	0.999999	1
Spiol01Chr14475	Spov3_chr01	complement(55513275..55515128)	0.109338	-2.41119	-5.31914	0.0755769	0.43867	1
Spiol01Chr16302	Spov3_chr01	complement(55523627..55526700)	31.1696	0.725681	1.65368	0.0452181	0.317526	1
Spiol01Chr14474	Spov3_chr01	55537793..55545136	25.5747	0.358186	1.28181	0.239091	0.837623	1
Spiol01Chr14476	Spov3_chr01	complement(55545840..55558285)	3.10898	-0.149779	-1.1094	0.668699	0.999999	1
Spiol01Chr33362	Spov3_chr01	55589686..55596780	0	#NUM!	#NUM!	#NUM!	#NUM!	#NUM!
Spiol01Chr14477	Spov3_chr01	55601691..55602565	0.09325	-1.83512	-3.56802	0.317061	0.940617	1
Spiol01Chr14478	Spov3_chr01	55608330..55610919	0.810201	2.31542	4.97751	0.0609466	0.384034	1
Spiol01Chr16303	Spov3_chr01	55631843..55636852	61.6883	0.945149	1.92539	0.0123394	0.129584	1
Spiol01Chr16304	Spov3_chr01	complement(55645438..55649830)	0.14321	-2.28841	-4.88517	0.197668	0.763529	1
Spiol01Chr16305	Spov3_chr01	55683965..55703487	0	#NUM!	#NUM!	#NUM!	#NUM!	#NUM!
Spiol01Chr14479	Spov3_chr01	complement(55710414..55710988)	7.59512	0.493513	1.40787	0.21707	0.791776	1
Spiol01Chr33363	Spov3_chr01	55774965..55776803	1.83107	0.756407	1.68928	0.299382	0.940617	1
Spiol01Chr14480	Spov3_chr01	complement(55815173..55821338)	11.6567	-0.378921	-1.30037	0.190202	0.753591	1
Spiol01Chr16306	Spov3_chr01	complement(55856946..55858336)	0.249019	3.19621	9.16551	0.0786341	0.448949	1
Spiol01Chr16307	Spov3_chr01	55946713..55948860	49.7026	0.244356	1.18456	0.45302	0.999999	1
Spiol01Chr02380	Spov3_chr01	complement(55954940..55957132)	3.85708	0.523354	1.43729	0.12786	0.604434	1
Spiol01Chr16308	Spov3_chr01	56009190..56017571	0	#NUM!	#NUM!	#NUM!	#NUM!	#NUM!
Spiol01Chr16309	Spov3_chr01	56017634..56021006	0	#NUM!	#NUM!	#NUM!	#NUM!	#NUM!
Spiol01Chr16311	Spov3_chr01	complement(56026174..56027080)	0	#NUM!	#NUM!	#NUM!	#NUM!	#NUM!
Spiol01Chr02382	Spov3_chr01	complement(56027438..56028502)	0	#NUM!	#NUM!	#NUM!	#NUM!	#NUM!
Spiol01Chr16310	Spov3_chr01	56064617..56072117	5.0463	0.205173	1.15282	0.524351	0.999999	1
Spiol01Chr33366	Spov3_chr01	complement(56094093..56096346)	0	#NUM!	#NUM!	#NUM!	#NUM!	#NUM!
Spiol01Chr02383	Spov3_chr01	complement(56097840..56098783)	0.0171245	-1.1689	-2.2484	0.549785	0.999999	1
Spiol01Chr33364	Spov3_chr01	complement(56103526..56105683)	0	#NUM!	#NUM!	#NUM!	#NUM!	#NUM!
Spiol01Chr33365	Spov3_chr01	complement(56106123..56140169)	0	#NUM!	#NUM!	#NUM!	#NUM!	#NUM!
Spiol01Chr14482	Spov3_chr01	56184830..56187841	0.0263714	-1.16912	-2.24875	0.549699	0.999999	1
Spiol01Chr02384	Spov3_chr01	56196133..56196920	1.4458	-5.50758	-45.4933	0.00379466	0.053856	1
Spiol01Chr14483	Spov3_chr01	56225491..56228696	0	#NUM!	#NUM!	#NUM!	#NUM!	#NUM!
Spiol01Chr14484	Spov3_chr01	56328004..56329473	0	#NUM!	#NUM!	#NUM!	#NUM!	#NUM!
Spiol01Chr16312	Spov3_chr01	complement(56335925..56336765)	0.158584	-0.979423	-1.97168	0.440084	0.999999	1
Spiol01Chr02385	Spov3_chr01	complement(56336845..56337390)	0	#NUM!	#NUM!	#NUM!	#NUM!	#NUM!
Spiol01Chr02386	Spov3_chr01	complement(56339155..56339948)	0	#NUM!	#NUM!	#NUM!	#NUM!	#NUM!
Spiol01Chr02387	Spov3_chr01	complement(56340066..56341001)	0	#NUM!	#NUM!	#NUM!	#NUM!	#NUM!
Spiol01Chr16315	Spov3_chr01	56420801..56421675	0	#NUM!	#NUM!	#NUM!	#NUM!	#NUM!
Spiol01Chr16313	Spov3_chr01	56422143..56425718	1.69175	-0.277306	-1.21193	0.52252	0.999999	1
Spiol01Chr33367	Spov3_chr01	56441781..56441975	0	#NUM!	#NUM!	#NUM!	#NUM!	#NUM!
Spiol01Chr16314	Spov3_chr01	56441977..56443457	0	#NUM!	#NUM!	#NUM!	#NUM!	#NUM!
Spiol01Chr14485	Spov3_chr01	56642437..56644335	2.16588	-0.501941	-1.41612	0.260391	0.880113	1
Spiol01Chr16316	Spov3_chr01	56805750..56806465	4.07648	3.71547	13.1361	1.10046e-07	7.21464e-06	0.00383819
Spiol01Chr14486	Spov3_chr01	56824124..56829617	10.5311	-0.213219	-1.15927	0.45866	0.999999	1
Spiol01Chr16317	Spov3_chr01	56912358..56926326	1.84649	-0.25371	-1.19227	0.444926	0.999999	1
Spiol01Chr14488	Spov3_chr01	complement(56928642..56939251)	0.289245	0.662807	1.58316	0.29139	0.936604	1
Spiol01Chr14487	Spov3_chr01	56945373..56948993	0.0589108	2.81827	7.05316	0.0347159	0.26729	1
Spiol01Chr14490	Spov3_chr01	complement(57027044..57032625)	14.998	-0.173716	-1.12796	0.650724	0.999999	1
Spiol01Chr02390	Spov3_chr01	complement(57108891..57109262)	0	#NUM!	#NUM!	#NUM!	#NUM!	#NUM!
Spiol01Chr02391	Spov3_chr01	complement(57109500..57111698)	0	#NUM!	#NUM!	#NUM!	#NUM!	#NUM!
Spiol01Chr02392	Spov3_chr01	complement(57111750..57112049)	0	#NUM!	#NUM!	#NUM!	#NUM!	#NUM!
Spiol01Chr14491	Spov3_chr01	complement(57143748..57146835)	36.4177	0.530781	1.44471	0.0846785	0.471717	1
Spiol01Chr14492	Spov3_chr01	57193040..57201245	22.1869	-0.0228878	-1.01599	0.944238	0.999999	1
Spiol01Chr02393	Spov3_chr01	complement(57229724..57230257)	0	#NUM!	#NUM!	#NUM!	#NUM!	#NUM!
Spiol01Chr16319	Spov3_chr01	complement(57236373..57238602)	0	#NUM!	#NUM!	#NUM!	#NUM!	#NUM!
Spiol01Chr14493	Spov3_chr01	complement(57259833..57271410)	9.29239	0.128783	1.09337	0.709128	0.999999	1
Spiol01Chr14494	Spov3_chr01	57336564..57344579	20.1082	0.327635	1.25495	0.268597	0.896583	1
Spiol01Chr14495	Spov3_chr01	57346298..57348720	14.2513	-1.11814	-2.17067	0.00638866	0.080239	1
Spiol01Chr16321	Spov3_chr01	complement(57351230..57351856)	26.8984	0.870035	1.82771	0.00329794	0.0483098	1
Spiol01Chr14496	Spov3_chr01	complement(57357930..57359635)	33.6221	1.40661	2.65114	1.35962e-06	6.79381e-05	0.0474208
Spiol01Chr16320	Spov3_chr01	57380975..57383384	0	#NUM!	#NUM!	#NUM!	#NUM!	#NUM!
Spiol01Chr16322	Spov3_chr01	complement(57415032..57415896)	0	#NUM!	#NUM!	#NUM!	#NUM!	#NUM!
Spiol01Chr14497	Spov3_chr01	57430938..57433699	0	#NUM!	#NUM!	#NUM!	#NUM!	#NUM!
Spiol01Chr14498	Spov3_chr01	complement(57435003..57442521)	2.28996	0.0368965	1.0259	0.933835	0.999999	1
Spiol01Chr14499	Spov3_chr01	57560253..57562459	0	#NUM!	#NUM!	#NUM!	#NUM!	#NUM!
Spiol01Chr14500	Spov3_chr01	57575086..57579374	14.0723	-1.41496	-2.66652	3.91416e-05	0.00127826	1
Spiol01Chr33368	Spov3_chr01	complement(57588307..57594102)	0	#NUM!	#NUM!	#NUM!	#NUM!	#NUM!
Spiol01Chr14501	Spov3_chr01	complement(57623730..57628926)	0	#NUM!	#NUM!	#NUM!	#NUM!	#NUM!
Spiol01Chr02394	Spov3_chr01	57668388..57669260	0.0370555	-1.16375	-2.24039	0.551536	0.999999	1
Spiol01Chr14502	Spov3_chr01	57669679..57672438	0	#NUM!	#NUM!	#NUM!	#NUM!	#NUM!
Spiol01Chr02395	Spov3_chr01	57688319..57691064	0	#NUM!	#NUM!	#NUM!	#NUM!	#NUM!
Spiol01Chr33369	Spov3_chr01	57728479..57768736	0	#NUM!	#NUM!	#NUM!	#NUM!	#NUM!
Spiol01Chr16323	Spov3_chr01	complement(57824656..57841647)	5.87639	0.0793359	1.05653	0.811665	0.999999	1
Spiol01Chr02396	Spov3_chr01	57874591..57876556	0	#NUM!	#NUM!	#NUM!	#NUM!	#NUM!
Spiol01Chr14503	Spov3_chr01	complement(57923506..57925570)	0.128328	2.51026	5.69721	0.0258505	0.218255	1
Spiol01Chr16325	Spov3_chr01	57986637..57987614	0	#NUM!	#NUM!	#NUM!	#NUM!	#NUM!
Spiol01Chr02398	Spov3_chr01	complement(57987784..57990252)	0	#NUM!	#NUM!	#NUM!	#NUM!	#NUM!
Spiol01Chr02399	Spov3_chr01	complement(57990599..57991597)	0	#NUM!	#NUM!	#NUM!	#NUM!	#NUM!
Spiol01Chr14505	Spov3_chr01	complement(58055360..58056023)	2.85841	0.918646	1.89034	0.174978	0.716134	1
Spiol01Chr16326	Spov3_chr01	complement(58079344..58095795)	13.4017	-0.284753	-1.2182	0.371048	0.999999	1
Spiol01Chr16327	Spov3_chr01	complement(58097422..58123652)	9.34824	0.493635	1.40799	0.145292	0.642307	1
Spiol01Chr14506	Spov3_chr01	58176197..58177899	1.24316	-1.31211	-2.48304	0.0678355	0.409284	1
Spiol01Chr14507	Spov3_chr01	58188285..58190259	1.07021	-1.35544	-2.55875	0.0942505	0.503658	1
Spiol01Chr14508	Spov3_chr01	complement(58197157..58208833)	0	#NUM!	#NUM!	#NUM!	#NUM!	#NUM!
Spiol01Chr16328	Spov3_chr01	complement(58208838..58210384)	0	#NUM!	#NUM!	#NUM!	#NUM!	#NUM!
Spiol01Chr14509	Spov3_chr01	58296925..58297408	1.21483	0.27755	1.21213	0.705889	0.999999	1
Spiol01Chr16329	Spov3_chr01	58305491..58307179	9.29293	-2.29066	-4.8928	9.00834e-05	0.00252364	1
Spiol01Chr16333	Spov3_chr01	complement(58324370..58334801)	0.00518368	1.28178	2.43139	0.52898	0.999999	1
Spiol01Chr16330	Spov3_chr01	58350838..58351221	0	#NUM!	#NUM!	#NUM!	#NUM!	#NUM!
Spiol01Chr16331	Spov3_chr01	58351617..58352182	0	#NUM!	#NUM!	#NUM!	#NUM!	#NUM!
Spiol01Chr16332	Spov3_chr01	58359292..58360085	0	#NUM!	#NUM!	#NUM!	#NUM!	#NUM!
Spiol01Chr14510	Spov3_chr01	58377805..58380633	1.87422	0.260357	1.19777	0.557814	0.999999	1
Spiol01Chr02400	Spov3_chr01	complement(58383084..58385048)	0	#NUM!	#NUM!	#NUM!	#NUM!	#NUM!
Spiol01Chr16336	Spov3_chr01	complement(58394776..58397466)	0.336223	-0.667808	-1.58866	0.257881	0.874893	1
Spiol01Chr16334	Spov3_chr01	58408744..58421227	0	#NUM!	#NUM!	#NUM!	#NUM!	#NUM!
Spiol01Chr16335	Spov3_chr01	58421231..58426526	0.0251355	-1.16375	-2.24039	0.551536	0.999999	1
Spiol01Chr16337	Spov3_chr01	complement(58427525..58428577)	0	#NUM!	#NUM!	#NUM!	#NUM!	#NUM!
Spiol01Chr14511	Spov3_chr01	58433923..58434907	0	#NUM!	#NUM!	#NUM!	#NUM!	#NUM!
Spiol01Chr16338	Spov3_chr01	complement(58442252..58444382)	0	#NUM!	#NUM!	#NUM!	#NUM!	#NUM!
Spiol01Chr33370	Spov3_chr01	complement(58445467..58447507)	0	#NUM!	#NUM!	#NUM!	#NUM!	#NUM!
Spiol01Chr14512	Spov3_chr01	complement(58448527..58449892)	0	#NUM!	#NUM!	#NUM!	#NUM!	#NUM!
Spiol01Chr16339	Spov3_chr01	complement(58451907..58452351)	0	#NUM!	#NUM!	#NUM!	#NUM!	#NUM!
Spiol01Chr14513	Spov3_chr01	58590751..58591333	29.8786	-3.00597	-8.03318	1.53877e-13	2.94886e-11	5.36692e-09
Spiol01Chr14514	Spov3_chr01	58697987..58699460	0.337408	-1.07655	-2.10898	0.246235	0.851595	1
Spiol01Chr02401	Spov3_chr01	58705877..58719545	0	#NUM!	#NUM!	#NUM!	#NUM!	#NUM!
Spiol01Chr16340	Spov3_chr01	58723177..58725658	0.0419055	-1.46021	-2.75149	0.320049	0.940617	1
Spiol01Chr14515	Spov3_chr01	complement(58759180..58761930)	0	#NUM!	#NUM!	#NUM!	#NUM!	#NUM!
Spiol01Chr16341	Spov3_chr01	complement(58762534..58762889)	0	#NUM!	#NUM!	#NUM!	#NUM!	#NUM!
Spiol01Chr02402	Spov3_chr01	complement(58762890..58763675)	0	#NUM!	#NUM!	#NUM!	#NUM!	#NUM!
Spiol01Chr14516	Spov3_chr01	58792371..58793922	0	#NUM!	#NUM!	#NUM!	#NUM!	#NUM!
Spiol01Chr14517	Spov3_chr01	complement(58798617..58811982)	8.23747	-0.0192354	-1.01342	0.946862	0.999999	1
Spiol01Chr16342	Spov3_chr01	complement(58831655..58832149)	0	#NUM!	#NUM!	#NUM!	#NUM!	#NUM!
Spiol01Chr16343	Spov3_chr01	complement(58832253..58832789)	0	#NUM!	#NUM!	#NUM!	#NUM!	#NUM!
Spiol01Chr14518	Spov3_chr01	complement(58837148..58842757)	28.2994	0.428865	1.34617	0.19681	0.763529	1
Spiol01Chr16344	Spov3_chr01	complement(58965712..58965881)	0	#NUM!	#NUM!	#NUM!	#NUM!	#NUM!
Spiol01Chr33371	Spov3_chr01	59026919..59032160	0	#NUM!	#NUM!	#NUM!	#NUM!	#NUM!
Spiol01Chr14520	Spov3_chr01	complement(59125880..59128785)	2.98093	0.567888	1.48235	0.20659	0.776531	1
Spiol01Chr02404	Spov3_chr01	59161611..59175622	0.0385857	1.31121	2.4815	0.302471	0.940617	1
Spiol01Chr33372	Spov3_chr01	59193604..59214148	0.203311	1.71199	3.27613	0.0748626	0.436778	1
Spiol01Chr16347	Spov3_chr01	complement(59194594..59202704)	19.2661	0.541784	1.45577	0.0677933	0.40928	1
Spiol01Chr33374	Spov3_chr01	complement(59208435..59210457)	0.167056	-2.63529	-6.21299	0.130399	0.608995	1
Spiol01Chr16346	Spov3_chr01	59245497..59246881	0	#NUM!	#NUM!	#NUM!	#NUM!	#NUM!
Spiol01Chr33373	Spov3_chr01	59248312..59249294	0	#NUM!	#NUM!	#NUM!	#NUM!	#NUM!
Spiol01Chr02405	Spov3_chr01	59315689..59318821	0	#NUM!	#NUM!	#NUM!	#NUM!	#NUM!
Spiol01Chr14521	Spov3_chr01	complement(59367012..59369937)	14.448	2.12021	4.34756	3.56504e-09	3.11358e-07	0.000124341
Spiol01Chr02406	Spov3_chr01	59394603..59396170	0	#NUM!	#NUM!	#NUM!	#NUM!	#NUM!
Spiol01Chr16348	Spov3_chr01	59624215..59626456	0.00748844	-1.16352	-2.24003	0.551625	0.999999	1
Spiol01Chr14522	Spov3_chr01	complement(59629626..59635332)	16.8105	0.0638769	1.04527	0.836604	0.999999	1
Spiol01Chr16349	Spov3_chr01	complement(59652751..59657845)	0.0554433	0.409046	1.32781	0.721972	0.999999	1
Spiol01Chr16350	Spov3_chr01	59700833..59701826	0	#NUM!	#NUM!	#NUM!	#NUM!	#NUM!
Spiol01Chr16351	Spov3_chr01	59702575..59702919	0	#NUM!	#NUM!	#NUM!	#NUM!	#NUM!
Spiol01Chr14523	Spov3_chr01	complement(59706683..59708356)	0	#NUM!	#NUM!	#NUM!	#NUM!	#NUM!
Spiol01Chr16352	Spov3_chr01	complement(59710976..59714186)	0	#NUM!	#NUM!	#NUM!	#NUM!	#NUM!
Spiol01Chr16353	Spov3_chr01	complement(59714217..59714949)	0	#NUM!	#NUM!	#NUM!	#NUM!	#NUM!
Spiol01Chr14524	Spov3_chr01	59789563..59814400	10.9054	-0.346815	-1.27175	0.361086	0.999999	1
Spiol01Chr02408	Spov3_chr01	59977598..60003488	12.5915	0.0506758	1.03575	0.85845	0.999999	1
Spiol01Chr16359	Spov3_chr01	complement(60117584..60119671)	359.47	-0.626968	-1.54432	0.0317025	0.250958	1
Spiol01Chr14527	Spov3_chr01	60164755..60167064	21.0911	-4.20049	-18.3854	5.55112e-16	1.82653e-13	1.93612e-11
Spiol01Chr14528	Spov3_chr01	60248483..60253664	0.876034	-0.604426	-1.52037	0.439958	0.999999	1
Spiol01Chr02409	Spov3_chr01	60316657..60319113	0	#NUM!	#NUM!	#NUM!	#NUM!	#NUM!
Spiol01Chr02410	Spov3_chr01	60319358..60320059	0	#NUM!	#NUM!	#NUM!	#NUM!	#NUM!
Spiol01Chr16363	Spov3_chr01	complement(60322956..60324619)	0.0162026	1.28178	2.43139	0.52898	0.999999	1
Spiol01Chr16360	Spov3_chr01	60326628..60331672	0	#NUM!	#NUM!	#NUM!	#NUM!	#NUM!
Spiol01Chr16361	Spov3_chr01	60331781..60334326	0	#NUM!	#NUM!	#NUM!	#NUM!	#NUM!
Spiol01Chr14529	Spov3_chr01	complement(60335514..60337723)	0.0774744	0.162395	1.11914	0.869413	0.999999	1
Spiol01Chr16362	Spov3_chr01	60338470..60341669	0	#NUM!	#NUM!	#NUM!	#NUM!	#NUM!
Spiol01Chr16364	Spov3_chr01	complement(60411983..60428845)	0.0262562	9.04471e-05	1.00006	0.999953	0.999999	1
Spiol01Chr16365	Spov3_chr01	complement(60431951..60435647)	0	#NUM!	#NUM!	#NUM!	#NUM!	#NUM!
Spiol01Chr14530	Spov3_chr01	complement(60459029..60460371)	0	#NUM!	#NUM!	#NUM!	#NUM!	#NUM!
Spiol01Chr33375	Spov3_chr01	complement(60477323..60477538)	0	#NUM!	#NUM!	#NUM!	#NUM!	#NUM!
Spiol01Chr16366	Spov3_chr01	complement(60538723..60540024)	7.43131	0.801703	1.74316	0.0647878	0.397969	1
Spiol01Chr16367	Spov3_chr01	complement(60621973..60623228)	1.84597	0.377775	1.29934	0.598692	0.999999	1
Spiol01Chr14531	Spov3_chr01	complement(60706767..60710141)	0	#NUM!	#NUM!	#NUM!	#NUM!	#NUM!
Spiol01Chr14532	Spov3_chr01	complement(60780747..60783251)	1.18348	1.32682	2.5085	0.132404	0.614422	1
Spiol01Chr16369	Spov3_chr01	complement(60786971..60788893)	0.821186	0.850625	1.80328	0.155357	0.667279	1
Spiol01Chr02411	Spov3_chr01	complement(60789499..60790509)	230.943	-3.6675	-12.7065	6.42823e-10	6.40583e-08	2.24204e-05
Spiol01Chr16370	Spov3_chr01	complement(60792402..60800216)	2.07248	0.0805295	1.05741	0.825748	0.999999	1
Spiol01Chr14533	Spov3_chr01	60817786..60819866	0	#NUM!	#NUM!	#NUM!	#NUM!	#NUM!
Spiol01Chr02412	Spov3_chr01	60819965..60820405	0	#NUM!	#NUM!	#NUM!	#NUM!	#NUM!
Spiol01Chr16368	Spov3_chr01	60821492..60822262	0.0780402	0.406949	1.32588	0.740141	0.999999	1
Spiol01Chr14534	Spov3_chr01	complement(60865241..60875797)	57.1132	-0.155657	-1.11393	0.590569	0.999999	1
Spiol01Chr16374	Spov3_chr01	complement(61015632..61016500)	0	#NUM!	#NUM!	#NUM!	#NUM!	#NUM!
Spiol01Chr14536	Spov3_chr01	61054727..61062269	11.0224	-1.22677	-2.34043	6.06922e-05	0.00182328	1
Spiol01Chr14537	Spov3_chr01	61065506..61067792	0.0326418	-0.0452326	-1.03185	0.968376	0.999999	1
Spiol01Chr16375	Spov3_chr01	complement(61231947..61232812)	0.12686	-1.16375	-2.24039	0.551536	0.999999	1
Spiol01Chr14538	Spov3_chr01	61243304..61250806	18.9233	-0.51558	-1.42957	0.0857491	0.475176	1
Spiol01Chr16376	Spov3_chr01	61302218..61304285	0	#NUM!	#NUM!	#NUM!	#NUM!	#NUM!
Spiol01Chr14539	Spov3_chr01	61355867..61359494	8.20382	0.311886	1.24133	0.49867	0.999999	1
Spiol01Chr02417	Spov3_chr01	61376129..61377322	2.46901	0.1523	1.11134	0.681737	0.999999	1
Spiol01Chr16377	Spov3_chr01	61429515..61474153	1.01473	-0.316756	-1.24553	0.617712	0.999999	1
Spiol01Chr14540	Spov3_chr01	complement(61485277..61489867)	0.00599356	-1.1689	-2.2484	0.549785	0.999999	1
Spiol01Chr16378	Spov3_chr01	61495395..61509730	0	#NUM!	#NUM!	#NUM!	#NUM!	#NUM!
Spiol01Chr16379	Spov3_chr01	complement(61518961..61520234)	0.749428	-3.9763	-15.7393	0.0353106	0.269961	1
Spiol01Chr16380	Spov3_chr01	complement(61529618..61530508)	0	#NUM!	#NUM!	#NUM!	#NUM!	#NUM!
Spiol01Chr14541	Spov3_chr01	61665061..61669764	13.2027	0.142467	1.10379	0.638078	0.999999	1
Spiol01Chr16381	Spov3_chr01	complement(61685958..61686577)	0	#NUM!	#NUM!	#NUM!	#NUM!	#NUM!
Spiol01Chr16382	Spov3_chr01	complement(61686886..61688966)	0.0266648	-1.16365	-2.24023	0.551574	0.999999	1
Spiol01Chr14542	Spov3_chr01	complement(61703890..61704205)	13.0037	1.32781	2.51022	0.00321924	0.0474558	1
Spiol01Chr16383	Spov3_chr01	complement(61757399..61758632)	0	#NUM!	#NUM!	#NUM!	#NUM!	#NUM!
Spiol01Chr14543	Spov3_chr01	complement(61897453..61898139)	0	#NUM!	#NUM!	#NUM!	#NUM!	#NUM!
Spiol01Chr16385	Spov3_chr01	complement(61909675..61926080)	0	#NUM!	#NUM!	#NUM!	#NUM!	#NUM!
Spiol01Chr16384	Spov3_chr01	61926887..61927988	0	#NUM!	#NUM!	#NUM!	#NUM!	#NUM!
Spiol01Chr14544	Spov3_chr01	complement(62020957..62036917)	5.06714	0.0123822	1.00862	0.96576	0.999999	1
Spiol01Chr16388	Spov3_chr01	complement(62039416..62040424)	0	#NUM!	#NUM!	#NUM!	#NUM!	#NUM!
Spiol01Chr16390	Spov3_chr01	complement(62042836..62043409)	0	#NUM!	#NUM!	#NUM!	#NUM!	#NUM!
Spiol01Chr16389	Spov3_chr01	complement(62044348..62047387)	0.008972	1.28167	2.4312	0.529021	0.999999	1
Spiol01Chr14545	Spov3_chr01	complement(62048421..62049838)	0.0389864	-0.667106	-1.58788	0.630934	0.999999	1
Spiol01Chr16391	Spov3_chr01	62100731..62102701	0.0186934	-1.83843	-3.57621	0.31625	0.940617	1
Spiol01Chr16392	Spov3_chr01	complement(62104403..62108427)	15.1978	0.938225	1.91617	0.00356297	0.0512393	1
Spiol01Chr02418	Spov3_chr01	complement(62150736..62172306)	16.3961	-0.284874	-1.2183	0.371867	0.999999	1
Spiol01Chr16393	Spov3_chr01	62247054..62275359	15.1151	-0.248251	-1.18777	0.458938	0.999999	1
Spiol01Chr16394	Spov3_chr01	62281567..62282416	0	#NUM!	#NUM!	#NUM!	#NUM!	#NUM!
Spiol01Chr16395	Spov3_chr01	62330668..62330977	0.0854307	1.28716	2.44047	0.527254	0.999999	1
Spiol01Chr02419	Spov3_chr01	62334185..62335585	0	#NUM!	#NUM!	#NUM!	#NUM!	#NUM!
Spiol01Chr14546	Spov3_chr01	62352949..62358677	21.6515	-0.255357	-1.19363	0.403293	0.999999	1
Spiol01Chr14547	Spov3_chr01	complement(62359696..62363400)	80.5613	-0.576099	-1.49081	0.0881823	0.482818	1
Spiol01Chr16396	Spov3_chr01	62396207..62399180	0.071858	-2.63332	-6.20452	0.136725	0.624941	1
Spiol01Chr14549	Spov3_chr01	complement(62400070..62404380)	1.78494	-0.470121	-1.38523	0.343539	0.97875	1
Spiol01Chr02420	Spov3_chr01	62408779..62409243	0	#NUM!	#NUM!	#NUM!	#NUM!	#NUM!
Spiol01Chr14548	Spov3_chr01	62409275..62412029	0.006279	-1.16352	-2.24003	0.551625	0.999999	1
Spiol01Chr02421	Spov3_chr01	complement(62439052..62439915)	0	#NUM!	#NUM!	#NUM!	#NUM!	#NUM!
Spiol01Chr16397	Spov3_chr01	complement(62441792..62442801)	0	#NUM!	#NUM!	#NUM!	#NUM!	#NUM!
Spiol01Chr16399	Spov3_chr01	62526074..62527908	3.10904	0.988518	1.98415	0.0546229	0.359156	1
Spiol01Chr16398	Spov3_chr01	62533571..62537973	13.392	1.16381	2.24048	0.00565889	0.0735635	1
Spiol01Chr14550	Spov3_chr01	62540065..62547438	2.53952	1.18585	2.27497	0.0123746	0.129727	1
Spiol01Chr14551	Spov3_chr01	complement(62663124..62668280)	20.9221	0.0352359	1.02472	0.90423	0.999999	1
Spiol01Chr14552	Spov3_chr01	complement(62680752..62686047)	0	#NUM!	#NUM!	#NUM!	#NUM!	#NUM!
Spiol01Chr16400	Spov3_chr01	complement(62689546..62693171)	0	#NUM!	#NUM!	#NUM!	#NUM!	#NUM!
Spiol01Chr14555	Spov3_chr01	complement(62823811..62824091)	0.615202	0.842997	1.79377	0.437899	0.999999	1
Spiol01Chr14553	Spov3_chr01	62851198..62859587	2.38032	0.255275	1.19356	0.682167	0.999999	1
Spiol01Chr16401	Spov3_chr01	62860790..62861056	0	#NUM!	#NUM!	#NUM!	#NUM!	#NUM!
Spiol01Chr14554	Spov3_chr01	62868231..62869830	13.3617	0.314041	1.24318	0.34368	0.978805	1
Spiol01Chr16403	Spov3_chr01	complement(62870535..62877361)	21.1657	0.629254	1.54676	0.0405462	0.295567	1
Spiol01Chr33376	Spov3_chr01	62878258..62909360	0.0209119	2.56171	5.90407	0.188604	0.749732	1
Spiol01Chr16402	Spov3_chr01	62912773..62913975	0	#NUM!	#NUM!	#NUM!	#NUM!	#NUM!
Spiol01Chr16404	Spov3_chr01	complement(62919065..62919645)	0.0786912	1.92082	3.78639	0.320167	0.940617	1
Spiol01Chr14556	Spov3_chr01	complement(62920271..62921212)	0	#NUM!	#NUM!	#NUM!	#NUM!	#NUM!
Spiol01Chr16405	Spov3_chr01	complement(62922041..62922760)	0	#NUM!	#NUM!	#NUM!	#NUM!	#NUM!
Spiol01Chr02423	Spov3_chr01	63001314..63002570	0	#NUM!	#NUM!	#NUM!	#NUM!	#NUM!
Spiol01Chr16407	Spov3_chr01	63002620..63005754	0	#NUM!	#NUM!	#NUM!	#NUM!	#NUM!
Spiol01Chr14558	Spov3_chr01	63011685..63014124	57.9654	0.285677	1.21898	0.386345	0.999999	1
Spiol01Chr16408	Spov3_chr01	63096112..63122003	7.29376	-1.09439	-2.13522	0.000140908	0.00371459	1
Spiol01Chr14559	Spov3_chr01	63129884..63133500	68.2631	-0.26772	-1.2039	0.513065	0.999999	1
Spiol01Chr14560	Spov3_chr01	complement(63136708..63137836)	111.968	-0.175027	-1.12899	0.633324	0.999999	1
Spiol01Chr14561	Spov3_chr01	63178151..63180692	11.23	0.214552	1.16034	0.561104	0.999999	1
Spiol01Chr16409	Spov3_chr01	complement(63182120..63189365)	5.16136	-0.292978	-1.22517	0.428188	0.999999	1
Spiol01Chr16410	Spov3_chr01	complement(63201364..63203056)	0	#NUM!	#NUM!	#NUM!	#NUM!	#NUM!
Spiol01Chr16411	Spov3_chr01	complement(63203099..63204219)	0.095426	-1.16375	-2.24039	0.551536	0.999999	1
Spiol01Chr14563	Spov3_chr01	complement(63221292..63222770)	0	#NUM!	#NUM!	#NUM!	#NUM!	#NUM!
Spiol01Chr14564	Spov3_chr01	complement(63225416..63227277)	0	#NUM!	#NUM!	#NUM!	#NUM!	#NUM!
Spiol01Chr14565	Spov3_chr01	complement(63240437..63241594)	0.0534569	-0.667191	-1.58798	0.630901	0.999999	1
Spiol01Chr14562	Spov3_chr01	63255868..63266979	17.8186	-0.0676025	-1.04797	0.818318	0.999999	1
Spiol01Chr16414	Spov3_chr01	63375465..63375991	0	#NUM!	#NUM!	#NUM!	#NUM!	#NUM!
Spiol01Chr16412	Spov3_chr01	complement(63376627..63377355)	0.164748	-0.394478	-1.31447	0.70765	0.999999	1
Spiol01Chr16413	Spov3_chr01	complement(63377362..63377905)	0.454152	0.528448	1.44238	0.538193	0.999999	1
Spiol01Chr16415	Spov3_chr01	63388920..63392018	0	#NUM!	#NUM!	#NUM!	#NUM!	#NUM!
Spiol01Chr14566	Spov3_chr01	63458471..63461829	0	#NUM!	#NUM!	#NUM!	#NUM!	#NUM!
Spiol01Chr16416	Spov3_chr01	63463976..63465394	0	#NUM!	#NUM!	#NUM!	#NUM!	#NUM!
Spiol01Chr14567	Spov3_chr01	63465669..63478408	0.0111774	-1.16365	-2.24023	0.551574	0.999999	1
Spiol01Chr14568	Spov3_chr01	complement(63478769..63481877)	0.0152952	-1.16375	-2.24039	0.551536	0.999999	1
Spiol01Chr14569	Spov3_chr01	63482508..63490121	77.9201	0.309994	1.2397	0.275719	0.90856	1
Spiol01Chr14571	Spov3_chr01	complement(63528095..63533525)	10.2157	0.273077	1.20838	0.525416	0.999999	1
Spiol01Chr14570	Spov3_chr01	63567226..63571151	12.9103	0.390694	1.31102	0.258383	0.875449	1
Spiol01Chr14572	Spov3_chr01	complement(63590797..63599439)	63.5603	-0.856424	-1.81055	0.0189776	0.176554	1
Spiol01Chr16417	Spov3_chr01	63625839..63627649	0	#NUM!	#NUM!	#NUM!	#NUM!	#NUM!
Spiol01Chr02424	Spov3_chr01	63647608..63648905	0	#NUM!	#NUM!	#NUM!	#NUM!	#NUM!
Spiol01Chr16418	Spov3_chr01	63680884..63682419	0.185733	-3.68752	-12.8841	0.0476071	0.32841	1
Spiol01Chr14573	Spov3_chr01	63683050..63683965	0	#NUM!	#NUM!	#NUM!	#NUM!	#NUM!
Spiol01Chr14575	Spov3_chr01	complement(63705972..63708842)	14.7394	0.453771	1.36962	0.127396	0.603129	1
Spiol01Chr16419	Spov3_chr01	63725812..63728874	0.280673	-0.669424	-1.59044	0.458655	0.999999	1
Spiol01Chr16420	Spov3_chr01	63730822..63730935	0	#NUM!	#NUM!	#NUM!	#NUM!	#NUM!
Spiol01Chr16422	Spov3_chr01	complement(63736222..63739788)	0	#NUM!	#NUM!	#NUM!	#NUM!	#NUM!
Spiol01Chr14574	Spov3_chr01	63746334..63748846	53.5229	-0.222399	-1.16667	0.477446	0.999999	1
Spiol01Chr16423	Spov3_chr01	complement(63752940..63753340)	0.992485	-0.0748777	-1.05327	0.923604	0.999999	1
Spiol01Chr16421	Spov3_chr01	63759972..63760839	0	#NUM!	#NUM!	#NUM!	#NUM!	#NUM!
Spiol01Chr14576	Spov3_chr01	complement(63803172..63805471)	0.175828	0.366832	1.28952	0.609871	0.999999	1
Spiol01Chr16424	Spov3_chr01	complement(63808799..63811441)	1.92491	0.607046	1.52314	0.174816	0.715964	1
Spiol01Chr16425	Spov3_chr01	63902011..63923469	7.61332	-1.53555	-2.89899	5.3782e-05	0.00165415	1
Spiol01Chr02425	Spov3_chr01	complement(63910403..63914716)	0.0432048	1.44525	2.72309	0.209648	0.778286	1
Spiol01Chr02426	Spov3_chr01	complement(63914865..63915794)	0	#NUM!	#NUM!	#NUM!	#NUM!	#NUM!
Spiol01Chr14578	Spov3_chr01	complement(63926354..63927645)	0	#NUM!	#NUM!	#NUM!	#NUM!	#NUM!
Spiol01Chr33377	Spov3_chr01	complement(63927740..63928468)	0.0226331	1.28167	2.4312	0.529021	0.999999	1
Spiol01Chr14577	Spov3_chr01	63984621..63987608	9.69721	0.0303152	1.02124	0.917915	0.999999	1
Spiol01Chr14580	Spov3_chr01	complement(63988511..63992069)	42.9817	0.0412236	1.02899	0.898252	0.999999	1
Spiol01Chr14581	Spov3_chr01	complement(63993892..64000845)	58.7503	0.298669	1.23001	0.407899	0.999999	1
Spiol01Chr33378	Spov3_chr01	complement(64013466..64029955)	0	#NUM!	#NUM!	#NUM!	#NUM!	#NUM!
Spiol01Chr14582	Spov3_chr01	complement(64057767..64060952)	7.49268	-0.181367	-1.13396	0.660099	0.999999	1
Spiol01Chr14583	Spov3_chr01	complement(64066572..64070759)	11.76	-0.0101766	-1.00708	0.976997	0.999999	1
Spiol01Chr33379	Spov3_chr01	complement(64074415..64083222)	0.0983826	-2.6382	-6.22554	0.136149	0.624159	1
Spiol01Chr14584	Spov3_chr01	64099993..64106518	18.7086	0.012353	1.0086	0.965483	0.999999	1
Spiol01Chr33380	Spov3_chr01	complement(64121621..64125202)	0	#NUM!	#NUM!	#NUM!	#NUM!	#NUM!
Spiol01Chr02427	Spov3_chr01	64134548..64135804	5.67088	0.519768	1.43372	0.101954	0.526984	1
Spiol01Chr16428	Spov3_chr01	complement(64154045..64156397)	0.0161171	-0.669762	-1.59081	0.629587	0.999999	1
Spiol01Chr02428	Spov3_chr01	complement(64156412..64157350)	0	#NUM!	#NUM!	#NUM!	#NUM!	#NUM!
Spiol01Chr16427	Spov3_chr01	64160901..64163090	17.4437	-1.85426	-3.61566	0.000650454	0.0133215	1
Spiol01Chr16429	Spov3_chr01	64223354..64224282	0.529677	0.605944	1.52197	0.504338	0.999999	1
Spiol01Chr16430	Spov3_chr01	64224569..64226452	0.508019	-0.143452	-1.10454	0.829692	0.999999	1
Spiol01Chr14585	Spov3_chr01	64237688..64240075	7.4525	-4.79695	-27.7987	1.00475e-13	2.0025e-11	3.50437e-09
Spiol01Chr14586	Spov3_chr01	64286713..64287690	0	#NUM!	#NUM!	#NUM!	#NUM!	#NUM!
Spiol01Chr14587	Spov3_chr01	complement(64473057..64475988)	3.82541	0.21932	1.16419	0.658844	0.999999	1
Spiol01Chr16431	Spov3_chr01	complement(64561645..64568726)	0	#NUM!	#NUM!	#NUM!	#NUM!	#NUM!
Spiol01Chr16432	Spov3_chr01	complement(64568744..64569571)	0	#NUM!	#NUM!	#NUM!	#NUM!	#NUM!
Spiol01Chr16433	Spov3_chr01	complement(64582782..64599047)	0.151643	1.31785	2.49294	0.188328	0.749376	1
Spiol01Chr14588	Spov3_chr01	complement(64685932..64687736)	1.42936	1.69511	3.23801	0.0333483	0.26027	1
Spiol01Chr16434	Spov3_chr01	64748444..64749952	0	#NUM!	#NUM!	#NUM!	#NUM!	#NUM!
Spiol01Chr14589	Spov3_chr01	64751171..64760984	5.71761	-0.339692	-1.26549	0.301284	0.940617	1
Spiol01Chr14590	Spov3_chr01	complement(64864963..64868652)	3.72447	0.722605	1.65016	0.0787851	0.44957	1
Spiol01Chr14591	Spov3_chr01	complement(64942454..64952178)	19.562	0.0501525	1.03537	0.863329	0.999999	1
Spiol01Chr16438	Spov3_chr01	65002857..65003859	0	#NUM!	#NUM!	#NUM!	#NUM!	#NUM!
Spiol01Chr16440	Spov3_chr01	complement(65004819..65006468)	0	#NUM!	#NUM!	#NUM!	#NUM!	#NUM!
Spiol01Chr14593	Spov3_chr01	65044510..65050385	20.1233	-0.0834055	-1.05952	0.782998	0.999999	1
Spiol01Chr14594	Spov3_chr01	65052964..65062888	42.9677	1.21811	2.32642	9.37052e-05	0.00261042	1
Spiol01Chr02430	Spov3_chr01	65085892..65086170	0	#NUM!	#NUM!	#NUM!	#NUM!	#NUM!
Spiol01Chr16439	Spov3_chr01	65086329..65086932	0	#NUM!	#NUM!	#NUM!	#NUM!	#NUM!
Spiol01Chr16441	Spov3_chr01	complement(65101103..65107431)	3.42685	-0.0779253	-1.0555	0.831529	0.999999	1
Spiol01Chr14596	Spov3_chr01	complement(65124648..65127197)	2.47687	-4.25111	-19.0419	0.000531803	0.0112892	1
Spiol01Chr16442	Spov3_chr01	complement(65133715..65134275)	3.63312	-0.00379941	-1.00264	0.993566	0.999999	1
Spiol01Chr14595	Spov3_chr01	65142867..65146901	8.83469	-0.256144	-1.19428	0.492193	0.999999	1
Spiol01Chr14597	Spov3_chr01	complement(65151711..65152911)	23.0782	0.312961	1.24225	0.305019	0.940617	1
Spiol01Chr16443	Spov3_chr01	65284227..65286162	0	#NUM!	#NUM!	#NUM!	#NUM!	#NUM!
Spiol01Chr02431	Spov3_chr01	65286225..65287610	0	#NUM!	#NUM!	#NUM!	#NUM!	#NUM!
Spiol01Chr16444	Spov3_chr01	65289088..65293633	0	#NUM!	#NUM!	#NUM!	#NUM!	#NUM!
Spiol01Chr14598	Spov3_chr01	complement(65302169..65303458)	5.48651	-0.858025	-1.81256	0.0300174	0.242069	1
Spiol01Chr14599	Spov3_chr01	complement(65305365..65307620)	373.013	-0.208465	-1.15546	0.568833	0.999999	1
Spiol01Chr14600	Spov3_chr01	complement(65326937..65331255)	154.991	0.484313	1.39892	0.311696	0.940617	1
Spiol01Chr16445	Spov3_chr01	65419820..65425903	0	#NUM!	#NUM!	#NUM!	#NUM!	#NUM!
Spiol01Chr02432	Spov3_chr01	complement(65428039..65437499)	0	#NUM!	#NUM!	#NUM!	#NUM!	#NUM!
Spiol01Chr14601	Spov3_chr01	complement(65540978..65543142)	0.363024	-1.79487	-3.46985	0.0505086	0.340808	1
Spiol01Chr33381	Spov3_chr01	complement(65550212..65552121)	80.8627	-1.02748	-2.03846	0.0117756	0.125676	1
Spiol01Chr16446	Spov3_chr01	complement(65649864..65653787)	0	#NUM!	#NUM!	#NUM!	#NUM!	#NUM!
Spiol01Chr14602	Spov3_chr01	65654192..65658358	5.47626	0.186495	1.138	0.572138	0.999999	1
Spiol01Chr16447	Spov3_chr01	complement(65743076..65745129)	0.302443	-2.91474	-7.54094	0.0915362	0.495755	1
Spiol01Chr14603	Spov3_chr01	65857991..65869572	3.72193	-0.00953311	-1.00663	0.978511	0.999999	1
Spiol01Chr14604	Spov3_chr01	complement(65877235..65880475)	9.66368	0.560084	1.47435	0.177109	0.721552	1
Spiol01Chr14605	Spov3_chr01	65901735..65918763	0.177759	-4.08111	-16.9253	0.000643882	0.0132024	1
Spiol01Chr16450	Spov3_chr01	66040781..66053876	20.7688	-0.524402	-1.43834	0.0911568	0.494228	1
[truncated: 32,879 more rows]
