# Supplementary material for: Transcriptional analyses of differential cultivars during resistant and susceptible interactions with Peronospora effusa, the causal agent of spinach downy mildew
Source: Sci Rep. 2020 Apr 21;10:6719. doi: 10.1038/s41598-020-63668-3 (PMC7174412; doi:10.1038/s41598-020-63668-3)
Supplement: Supplementary file 4 — Supplementary File 2 [file 41598_2020_63668_MOESM4_ESM.xlsx]

## Sheet: Common DEGs at 48 and 168 hpi
48 hpi			168 hpi
Name	Fold change	FDR p-value	Name	Fold change	FDR p-value
Spiol06Chr25160	122.45	7.21e-07	Spiol06Chr25160	390.99	6.6e-05	xyloglucan-specific galacturonosyltransferase 1-like
Spiol04Chr01882	155.17	2.85e-11	Spiol04Chr01882	283.63	0	uncharacterized protein LOC110787125
Spiol0359C32347	215.3	0.00018	Spiol0359C32347	190.05	0.000788	protein FAR1-RELATED SEQUENCE 5-like
Spiol0763C07539	118.15	1.61e-12	Spiol0763C07539	185.51	7.02e-12	transcription factor bHLH3-like
Spiol05Chr25762	136.43	0	Spiol05Chr25762	167.2	0	uncharacterized protein LOC110775387
Spiol0931C00945	58.79	0.000103	Spiol0931C00945	160.99	0.00139	uncharacterized protein LOC110801042
Spiol0237C06173	33.88	1.88e-10	Spiol0237C06173	159.48	0.00144	60S ribosomal protein L26-2-like
Spiol01Chr02148	15.1	0	Spiol01Chr02148	149.26	0	21 kDa seed protein-like
Spiol06Chr03911	44.57	0	Spiol06Chr03911	107.49	0	putative nuclease HARBI1
Spiol02Chr29581	17.88	2.27e-13	Spiol02Chr29581	57.49	3.49e-07	---NA---
Spiol04Chr08850	22.62	3.71e-08	Spiol04Chr08850	49.44	1.5e-13	ABC transporter C family member 3-like
Spiol03Chr19950	29.09	0	Spiol03Chr19950	48.31	0	DNA damage-binding protein 1
Spiol02Chr29432	311.46	7.01e-05	Spiol02Chr29432	43.43	0	zinc finger CCCH domain-containing protein 67-like isoform X1
Spiol02Chr29630	38.37	8.91e-06	Spiol02Chr29630	41.68	6.76e-12	uncharacterized protein LOC110787737
Spiol1368C07766	223.83	1.43e-10	Spiol1368C07766	38.94	3.22e-06	transcription factor bHLH3-like
Spiol06Chr24903	15.3	9.32e-05	Spiol06Chr24903	34.35	0.00116	receptor-like protein kinase FERONIA
Spiol06Chr24906	8.74	4.77e-07	Spiol06Chr24906	33.32	2.83e-05	hypothetical protein SOVF_157490
Spiol0206C05699	28.54	0	Spiol0206C05699	31.87	1.12e-10	uncharacterized protein LOC110804215 isoform X2
Spiol03Chr19410	8.51	0	Spiol03Chr19410	30.97	0	putative nuclease HARBI1
Spiol02Chr04516	24.89	1.97e-11	Spiol02Chr04516	27.61	0.00232	protein SENSITIVE TO PROTON RHIZOTOXICITY 2-like
Spiol05Chr26447	33.84	4.46e-06	Spiol05Chr26447	26.51	0.00329	hypothetical protein SOVF_081570
Spiol06Chr24905	19.31	5.31e-08	Spiol06Chr24905	25.13	8.45e-07	uncharacterized protein LOC110784740 isoform X1
Spiol06Chr21767	62.43	0	Spiol06Chr21767	23.3	7.74e-14	GBF-interacting protein 1-like isoform X1
Spiol06Chr25049	12.14	0.000631	Spiol06Chr25049	22.65	0	cytosolic sulfotransferase 5-like
Spiol0203C05567	161.71	0.000435	Spiol0203C05567	19.35	1.37e-06	60S ribosomal protein L26-2-like
Spiol02Chr28583	14.38	0	Spiol02Chr28583	18.12	0	arginase 1, mitochondrial-like
Spiol01Chr14241	95.31	3.88e-07	Spiol01Chr14241	16.16	1.38e-12	probable glycosyltransferase At5g11130
Spiol06Chr23607	9.46	0	Spiol06Chr23607	16.09	0	DNA damage-binding protein 1
Spiol05Chr26114	23.23	0	Spiol05Chr26114	13.2	1.64e-09	uncharacterized protein LOC110779983
Spiol06Chr23354	11.8	2.42e-09	Spiol06Chr23354	13.18	0.00129	23 kDa jasmonate-induced protein-like
Spiol01Chr16316	19.78	0	Spiol01Chr16316	13.14	7.21e-06	uncharacterized protein LOC110795081
Spiol04Chr01508	37.46	2.68e-06	Spiol04Chr01508	13.06	1.92e-07	putative nuclease HARBI1
Spiol06Chr21334	83.84	2.18e-10	Spiol06Chr21334	12.57	3.04e-06	1-aminocyclopropane-1-carboxylate oxidase homolog 12-like
Spiol04Chr09734	11.97	0	Spiol04Chr09734	10.18	5.01e-08	hypothetical protein SOVF_009590
Spiol03Chr33527	22	5.44e-06	Spiol03Chr33527	9.89	0.00923	early nodulin-93-like
Spiol03Chr18820	15.77	2.94e-06	Spiol03Chr18820	8.63	0.000829	25S rRNA (cytosine-C(5))-methyltransferase nop2-like
Spiol05Chr27029	23.91	0	Spiol05Chr27029	8.39	1.11e-05	transcription factor bHLH3-like
Spiol05Chr27050	23.79	0	Spiol05Chr27050	8.04	1.12e-05	transcription factor bHLH3-like
Filtered by fold change at 168 hpi
Spiol05Chr26113	19.82	0	Spiol05Chr26113	7.97	1.97e-06	uncharacterized protein LOC110779984
Spiol02Chr28622	22.1	0	Spiol02Chr28622	7.79	0.0014	hypothetical protein SOVF_050690, partial
Spiol0404C00818	20.24	2.19e-07	Spiol0404C00818	7.69	0.00245	magnesium-chelatase subunit ChlD, chloroplastic-like isoform X1
Spiol05Chr27048	18.91	6.31e-11	Spiol05Chr27048	7.29	3.32e-07	transcription factor bHLH3-like
Spiol06Chr24337	1393.27	9.52e-08	Spiol06Chr24337	7.22	0.000471	Retrovirus-related Pol polyprotein from transposon TNT 1-94
Spiol04Chr10206	10.52	0	Spiol04Chr10206	7.14	2.24e-11	uncharacterized protein LOC110789581
Spiol05Chr26112	8.99	0	Spiol05Chr26112	7.1	1e-06	uncharacterized protein LOC110794511
Spiol02Chr04783	9.97	9.31e-10	Spiol02Chr04783	5.93	2.47e-07	ribosome-inactivating protein PD-L3/PD-L4-like
Spiol0071S32595	10.49	6.13e-06	Spiol0071S32595	5.65	0.00987	---NA---
Spiol04Chr12702	30.16	8.54e-08	Spiol04Chr12702	5.35	0.00685	uncharacterized protein LOC110800504
Spiol0322C06840	153.19	9.82e-09	Spiol0322C06840	5.32	0.000402	uncharacterized protein LOC110790675
Spiol04Chr10690	8.36	0	Spiol04Chr10690	5.21	0.00624	protochlorophyllide reductase, chloroplastic
Spiol03Chr02758	12.99	2.44e-11	Spiol03Chr02758	4.73	3.12e-05	RNA polymerase sigma factor sigE, chloroplastic/mitochondrial-like
Spiol02Chr31515	9.43	1.79e-06	Spiol02Chr31515	4.5	0.00779	probable pectinesterase 68
Spiol0194C05373	11.9	4.99e-10	Spiol0194C05373	4.16	0.000586	23 kDa jasmonate-induced protein-like
Spiol06Chr21387	8.31	1.19e-07	Spiol06Chr21387	4.16	0.00238	probable LRR receptor-like serine/threonine-protein kinase At5g48740
Spiol01Chr02149	8.94	0	Spiol01Chr02149	4.03	5.49e-06	21 kDa seed protein-like
Spiol02Chr04654	10.07	1.78e-07	Spiol02Chr04654	4.01	3.11e-06	putative nuclease HARBI1
Filtered by Fold change at 48 hpi
Spiol06Chr23353	7.91	0	Spiol06Chr23353	5.64	1.62e-07	hypothetical protein SOVF_034790
Spiol01Chr14838	6.08	2.33e-09	Spiol01Chr14838	8.21	1.43e-06	floral homeotic protein AGAMOUS isoform X1
Spiol06Chr23053	5.79	2.51e-07	Spiol06Chr23053	4.44	0.000247	25S rRNA (cytosine-C(5))-methyltransferase nop2-like
Spiol0214C00304	5.65	1.49e-06	Spiol0214C00304	4.78	0.000316	sodium/calcium exchanger NCL-like
Spiol02Chr04590	5.23	1.66e-11	Spiol02Chr04590	9.01	2.56e-08	7-deoxyloganetin glucosyltransferase-like
Spiol0276C06483	5.18	5.29e-11	Spiol0276C06483	8.24	7.84e-07	---NA---
Spiol04Chr12236	5	0.000164	Spiol04Chr12236	5.86	0.00172	hypothetical protein SOVF_148760
Spiol06Chr21589	4.86	1.36e-11	Spiol06Chr21589	4.11	0.00184	alpha carbonic anhydrase 1, chloroplastic-like
Spiol01Chr14912	4.67	9.44e-13	Spiol01Chr14912	19.06	0	uncharacterized protein LOC110798830
Spiol02Chr30164	4.37	0	Spiol02Chr30164	6.08	1.01e-06	thiamine phosphate phosphatase-like protein
Spiol01Chr16290	4.1	0.000697	Spiol01Chr16290	9.29	1.51e-07	uncharacterized protein LOC110804329
Filtered by FDR P value <0.001
Spiol0191C05272	116	0.00134	Spiol0191C05272	82.09	0.00951	uncharacterized protein LOC110798082
Spiol0124S08455	4.16	0.00165	Spiol0124S08455	25.65	2.28e-07	hypothetical protein SOVF_031490
Spiol0385C07163	129.57	0.0019	Spiol0385C07163	182.04	0.000919	hypothetical protein SOVF_092420, partial
Spiol02Chr34711	4.06	0.00194	Spiol02Chr34711	4.39	0.00332	basic blue protein-like
Spiol05Chr27012	104.86	0.00212	Spiol05Chr27012	194.21	0.000716	probable pectin methyltransferase QUA2
Spiol01Chr15847	101.03	0.00239	Spiol01Chr15847	28.6	1.21e-07	40S ribosomal protein S10-like
Spiol0210C05811	19.67	0.00299	Spiol0210C05811	21.56	0.000412	hypothetical protein SOVF_076990
Spiol0322C06837	14.51	0.00315	Spiol0322C06837	80.69	0.00979	protein BONZAI 3
Spiol05Chr26719	95.38	0.00368	Spiol05Chr26719	36.57	0.000407	diphthine--ammonia ligase-like
Spiol03Chr18532	6.47	0.00414	Spiol03Chr18532	299.16	0.000168	uncharacterized protein LOC110780463
Spiol06Chr21576	85.73	0.00449	Spiol06Chr21576	117.78	0.00355	---NA---
Spiol04Chr01680	10.6	0.00491	Spiol04Chr01680	8.4	0.00588	uncharacterized protein LOC110785114
Spiol01Chr15848	75.3	0.00523	Spiol01Chr15848	132.13	0.00236	40S ribosomal protein S10-1-like
Spiol03Chr19739	4.67	0.00529	Spiol03Chr19739	10.41	4.09e-05	serine/threonine-protein kinase TIO
Spiol01Chr14320	68.34	0.00635	Spiol01Chr14320	29.27	9.1e-05	hypothetical protein SOVF_092420, partial
Spiol04Chr11306	28.77	0.00677	Spiol04Chr11306	128	0.00267	IAA-amino acid hydrolase ILR1-like 5
Spiol03Chr18035	11.71	0.00752	Spiol03Chr18035	55.4	8.15e-05	probable 6-phosphogluconolactonase 4, chloroplastic
Spiol04Chr12472	5.49	0.00887	Spiol04Chr12472	6.89	3.4e-05	putative nuclease HARBI1
Spiol0071S32595	10.49	6.13e-06	Spiol0071S32595	5.65	0.00987	---NA---
Spiol04Chr12702	30.16	8.54e-08	Spiol04Chr12702	5.35	0.00685	uncharacterized protein LOC110800504
Spiol0322C06840	153.19	9.82e-09	Spiol0322C06840	5.32	0.000402	uncharacterized protein LOC110790675
Spiol04Chr10690	8.36	0	Spiol04Chr10690	5.21	0.00624	protochlorophyllide reductase, chloroplastic
Spiol03Chr02758	12.99	2.44e-11	Spiol03Chr02758	4.73	3.12e-05	RNA polymerase sigma factor sigE, chloroplastic/mitochondrial-like
Spiol02Chr31515	9.43	1.79e-06	Spiol02Chr31515	4.5	0.00779	probable pectinesterase 68
Spiol0194C05373	11.9	4.99e-10	Spiol0194C05373	4.16	0.000586	23 kDa jasmonate-induced protein-like
Spiol06Chr21387	8.31	1.19e-07	Spiol06Chr21387	4.16	0.00238	probable LRR receptor-like serine/threonine-protein kinase At5g48740
Spiol01Chr02149	8.94	0	Spiol01Chr02149	4.03	5.49e-06	21 kDa seed protein-like
Spiol02Chr04654	10.07	1.78e-07	Spiol02Chr04654	4.01	3.11e-06	putative nuclease HARBI1
Filtered by Fold change at 48 hpi
Spiol06Chr23353	7.91	0	Spiol06Chr23353	5.64	1.62e-07	hypothetical protein SOVF_034790
Spiol01Chr14838	6.08	2.33e-09	Spiol01Chr14838	8.21	1.43e-06	floral homeotic protein AGAMOUS isoform X1
Spiol06Chr23053	5.79	2.51e-07	Spiol06Chr23053	4.44	0.000247	25S rRNA (cytosine-C(5))-methyltransferase nop2-like
Spiol0214C00304	5.65	1.49e-06	Spiol0214C00304	4.78	0.000316	sodium/calcium exchanger NCL-like
Spiol02Chr04590	5.23	1.66e-11	Spiol02Chr04590	9.01	2.56e-08	7-deoxyloganetin glucosyltransferase-like
Spiol0276C06483	5.18	5.29e-11	Spiol0276C06483	8.24	7.84e-07	---NA---
Spiol04Chr12236	5	0.000164	Spiol04Chr12236	5.86	0.00172	hypothetical protein SOVF_148760
Spiol06Chr21589	4.86	1.36e-11	Spiol06Chr21589	4.11	0.00184	alpha carbonic anhydrase 1, chloroplastic-like
Spiol01Chr14912	4.67	9.44e-13	Spiol01Chr14912	19.06	0	uncharacterized protein LOC110798830
Spiol02Chr30164	4.37	0	Spiol02Chr30164	6.08	1.01e-06	thiamine phosphate phosphatase-like protein
Spiol01Chr16290	4.1	0.000697	Spiol01Chr16290	9.29	1.51e-07	uncharacterized protein LOC110804329
Filtered by FDR P value <0.001
Spiol0191C05272	116	0.00134	Spiol0191C05272	82.09	0.00951	uncharacterized protein LOC110798082
Spiol0124S08455	4.16	0.00165	Spiol0124S08455	25.65	2.28e-07	hypothetical protein SOVF_031490
Spiol0385C07163	129.57	0.0019	Spiol0385C07163	182.04	0.000919	hypothetical protein SOVF_092420, partial
Spiol02Chr34711	4.06	0.00194	Spiol02Chr34711	4.39	0.00332	basic blue protein-like
Spiol05Chr27012	104.86	0.00212	Spiol05Chr27012	194.21	0.000716	probable pectin methyltransferase QUA2
Spiol01Chr15847	101.03	0.00239	Spiol01Chr15847	28.6	1.21e-07	40S ribosomal protein S10-like
Spiol0210C05811	19.67	0.00299	Spiol0210C05811	21.56	0.000412	hypothetical protein SOVF_076990
Spiol0322C06837	14.51	0.00315	Spiol0322C06837	80.69	0.00979	protein BONZAI 3
Spiol05Chr26719	95.38	0.00368	Spiol05Chr26719	36.57	0.000407	diphthine--ammonia ligase-like
Spiol03Chr18532	6.47	0.00414	Spiol03Chr18532	299.16	0.000168	uncharacterized protein LOC110780463
Spiol06Chr21576	85.73	0.00449	Spiol06Chr21576	117.78	0.00355	---NA---
Spiol04Chr01680	10.6	0.00491	Spiol04Chr01680	8.4	0.00588	uncharacterized protein LOC110785114
Spiol01Chr15848	75.3	0.00523	Spiol01Chr15848	132.13	0.00236	40S ribosomal protein S10-1-like
Spiol03Chr19739	4.67	0.00529	Spiol03Chr19739	10.41	4.09e-05	serine/threonine-protein kinase TIO
Spiol01Chr14320	68.34	0.00635	Spiol01Chr14320	29.27	9.1e-05	hypothetical protein SOVF_092420, partial
Spiol04Chr11306	28.77	0.00677	Spiol04Chr11306	128	0.00267	IAA-amino acid hydrolase ILR1-like 5
Spiol03Chr18035	11.71	0.00752	Spiol03Chr18035	55.4	8.15e-05	probable 6-phosphogluconolactonase 4, chloroplastic
Spiol04Chr12472	5.49	0.00887	Spiol04Chr12472	6.89	3.4e-05	putative nuclease HARBI1

## Sheet: Only expressed at 48 hpi
48 hpi			168 hpi
Name	Fold change	P-value	Name	Fold change	FDR p-value	Description
Spiol03Chr17569	461.68	0	#N/A	#N/A	#N/A	uncharacterized protein LOC110713432 isoform X1
Spiol0246C32113	80.71	0.000319	#N/A	#N/A	#N/A	uncharacterized WD repeat-containing protein C2A9.03
Spiol02Chr31231	76.31	0.000581	#N/A	#N/A	#N/A	serine/threonine-protein kinase EDR1
Spiol06Chr23430	70.54	0.000656	#N/A	#N/A	#N/A	WD repeat-containing protein 44-like
Spiol03Chr17718	44.65	0	#N/A	#N/A	#N/A	uncharacterized protein LOC110784181
Spiol06Chr22881	41.73	4.95e-06	#N/A	#N/A	#N/A	uncharacterized protein LOC110789394
Spiol0100S08277	41.19	0.00017	#N/A	#N/A	#N/A	histone H1-like
Spiol05Chr27856	32.14	1.22e-05	#N/A	#N/A	#N/A	---NA---
Spiol0195C31917	31.72	6.06e-11	#N/A	#N/A	#N/A	basic 7S globulin-like
Spiol0100S08265	30.41	1.11e-15	#N/A	#N/A	#N/A	cell division control protein 2 homolog D-like
Spiol03Chr17808	29.19	3.77e-05	#N/A	#N/A	#N/A	diphthine--ammonia ligase-like
Spiol04Chr11551	28.77	1.05e-05	#N/A	#N/A	#N/A	putative pentatricopeptide repeat-containing protein At1g12700, mitochondrial
Spiol02Chr04782	27.19	9.46e-07	#N/A	#N/A	#N/A	ribosome-inactivating protein PD-L3/PD-L4-like
Spiol0246C06234	25.68	0	#N/A	#N/A	#N/A	defensin-like protein 1
Spiol06Chr23323	25.44	0	#N/A	#N/A	#N/A	hypothetical protein SOVF_023930
Spiol06Chr03357	25.07	0.000226	#N/A	#N/A	#N/A	kinesin-like protein KIN-14I
Spiol03Chr33503	24.48	3.84e-14	#N/A	#N/A	#N/A	beta-amylase 3, chloroplastic-like
Spiol06Chr03630	21.89	2.74e-06	#N/A	#N/A	#N/A	uncharacterized protein LOC110800739, partial
Spiol0978C00957	18.46	4.87e-08	#N/A	#N/A	#N/A	probable LRR receptor-like serine/threonine-protein kinase At4g36180
Spiol0191C05274	18.26	0.000425	#N/A	#N/A	#N/A	LON peptidase N-terminal domain and RING finger protein 1-like
Spiol0104S32663	16.84	0.000492	#N/A	#N/A	#N/A	cytochrome P450 71A25-like
Spiol01Chr15443	16.47	0	#N/A	#N/A	#N/A	ankyrin repeat-containing protein NPR4-like
Spiol01Chr13340	16.29	1.75e-09	#N/A	#N/A	#N/A	anthranilate N-benzoyltransferase protein 2-like
Spiol02Chr28415	16.28	0	#N/A	#N/A	#N/A	beta-glucosidase 13-like
Spiol06Chr34244	15.91	0.000648	#N/A	#N/A	#N/A	CWF19-like protein 2
Spiol06Chr23707	15.46	5.28e-05	#N/A	#N/A	#N/A	hypothetical protein SOVF_065940
Spiol04Chr09323	14.06	9.34e-05	#N/A	#N/A	#N/A	uncharacterized protein LOC110783687
Spiol05Chr26640	13.03	3.72e-10	#N/A	#N/A	#N/A	putative lipid-transfer protein DIR1
Spiol06Chr21951	12.22	1.86e-07	#N/A	#N/A	#N/A	nucleoprotein TPR-like
Spiol01Chr16683	11.8	2.04e-05	#N/A	#N/A	#N/A	hypothetical protein SOVF_182280
Spiol03Chr17244	11.68	2.79e-09	#N/A	#N/A	#N/A	hypothetical protein SOVF_065940
Spiol06Chr25114	11.51	8.9e-06	#N/A	#N/A	#N/A	cytochrome P450 81D1-like
Spiol02Chr28557	11.17	0.000559	#N/A	#N/A	#N/A	VIN3-like protein 2
Spiol02Chr29355	10.91	0.000439	#N/A	#N/A	#N/A	formin-binding protein 4-like isoform X2
Spiol04Chr10356	10.69	1.11e-16	#N/A	#N/A	#N/A	G-type lectin S-receptor-like serine/threonine-protein kinase LECRK4
Spiol02Chr28919	10.56	4.17e-05	#N/A	#N/A	#N/A	PREDICTED: uncharacterized protein LOC109134398
Spiol02Chr30765	10.51	0.000191	#N/A	#N/A	#N/A	YTH domain-containing family protein 2-like isoform X1
Spiol04Chr12189	10.14	4.54e-07	#N/A	#N/A	#N/A	uncharacterized protein LOC110802131
Spiol04Chr11736	10.14	0	#N/A	#N/A	#N/A	PREDICTED: uncharacterized protein LOC104885245, partial
Spiol0223C05976	9.98	0	#N/A	#N/A	#N/A	chlorophyll a-b binding protein 13, chloroplastic
Spiol05Chr27109	9.7	0.000196	#N/A	#N/A	#N/A	transcription factor MYB14-like
Spiol04Chr01632	9.44	1.6e-08	#N/A	#N/A	#N/A	flagellar attachment zone protein 1-like
Spiol06Chr23377	9.3	1.9e-05	#N/A	#N/A	#N/A	IST1-like protein
Spiol04Chr08784	9.05	0	#N/A	#N/A	#N/A	protein disulfide-isomerase-like
Spiol0233C06117	8.98	1.4e-12	#N/A	#N/A	#N/A	expansin-B3-like
Spiol03Chr02828	8.74	1.11e-07	#N/A	#N/A	#N/A	1-aminocyclopropane-1-carboxylate oxidase homolog 3-like
Spiol04Chr10727	8.66	4.66e-05	#N/A	#N/A	#N/A	hypothetical protein SOVF_149830 isoform A
Spiol04Chr10088	8.66	4.01e-06	#N/A	#N/A	#N/A	increased DNA methylation 2-like
Spiol02Chr29459	8.44	5.11e-05	#N/A	#N/A	#N/A	uncharacterized protein LOC110800862
Spiol03Chr19809	8.29	2.64e-06	#N/A	#N/A	#N/A	DNA mismatch repair protein MSH3
Spiol05Chr27009	8.23	0	#N/A	#N/A	#N/A	glutathione S-transferase-like
Spiol03Chr18645	8.18	9.57e-06	#N/A	#N/A	#N/A	protein NEN4
Spiol05Chr26381	8.12	6.47e-06	#N/A	#N/A	#N/A	trihelix transcription factor PTL-like
Spiol01Chr15958	8.02	3.52e-05	#N/A	#N/A	#N/A	nucleoside diphosphate kinase 2, chloroplastic
Spiol04Chr10782	8.02	0.000151	#N/A	#N/A	#N/A	beta-galactosidase 15-like
Spiol01Chr02252	7.91	0.000878	#N/A	#N/A	#N/A	FHA domain-containing protein At4g14490-like
Spiol01Chr13356	7.76	0	#N/A	#N/A	#N/A	U3 small nucleolar RNA-associated protein 14 homolog A-like
Spiol01Chr02150	7.76	1.55e-15	#N/A	#N/A	#N/A	21 kDa seed protein-like
Spiol05Chr27117	7.67	5.85e-05	#N/A	#N/A	#N/A	B3 domain-containing transcription factor VRN1-like isoform X2
Spiol06Chr23653	7.63	2.22e-13	#N/A	#N/A	#N/A	reverse transcriptase
Spiol01Chr13921	7.61	5.75e-07	#N/A	#N/A	#N/A	uncharacterized protein LOC110799880
Spiol04Chr11836	7.58	5.99e-13	#N/A	#N/A	#N/A	flagellar attachment zone protein 1-like
Spiol01Chr16871	7.48	1.77e-09	#N/A	#N/A	#N/A	protein POLAR LOCALIZATION DURING ASYMMETRIC DIVISION AND REDISTRIBUTION-like isoform X1
Spiol0194C05375	7.45	0	#N/A	#N/A	#N/A	23 kDa jasmonate-induced protein
Spiol04Chr12082	7.29	5.41e-05	#N/A	#N/A	#N/A	probable nucleoredoxin 1
Spiol0191C05220	7.29	8.99e-12	#N/A	#N/A	#N/A	aspartyl protease AED3-like
Spiol03Chr18486	7.09	0.000446	#N/A	#N/A	#N/A	GATA transcription factor 19-like
Spiol01Chr33215	7.02	0	#N/A	#N/A	#N/A	hypothetical protein SOVF_084300
Spiol03Chr18017	7.02	8.67e-05	#N/A	#N/A	#N/A	protein IQ-DOMAIN 14-like
Spiol05Chr27085	6.98	1.67e-05	#N/A	#N/A	#N/A	DNA (cytosine-5)-methyltransferase CMT3-like
Spiol01Chr15986	6.85	3.18e-05	#N/A	#N/A	#N/A	acetyl-coenzyme A carboxylase carboxyl transferase subunit alpha, chloroplastic-like
Spiol04Chr11905	6.81	9.18e-07	#N/A	#N/A	#N/A	putative B3 domain-containing protein Os03g0621600
Spiol06Chr23966	6.79	0.000165	#N/A	#N/A	#N/A	non-classical arabinogalactan protein 30-like
Spiol01Chr13397	6.74	1.66e-06	#N/A	#N/A	#N/A	hypothetical protein SOVF_023700
Spiol05Chr26828	6.71	0.000102	#N/A	#N/A	#N/A	cytochrome b561 and DOMON domain-containing protein At3g07570
Spiol06Chr03651	6.66	0	#N/A	#N/A	#N/A	uncharacterized oxidoreductase At4g09670-like
Spiol0223C05975	6.63	1.17e-10	#N/A	#N/A	#N/A	mucin-21-like isoform X1
Spiol01Chr15293	6.61	0.000571	#N/A	#N/A	#N/A	trans-resveratrol di-O-methyltransferase-like
Spiol05Chr26225	6.54	9.71e-06	#N/A	#N/A	#N/A	probable receptor-like protein kinase At1g49730 isoform X1
Spiol06Chr21606	6.54	2.61e-12	#N/A	#N/A	#N/A	peroxidase 42
Spiol03Chr17087	6.5	4.9e-05	#N/A	#N/A	#N/A	transcription factor ALC-like isoform X2
Spiol04Chr09821	6.37	6.04e-09	#N/A	#N/A	#N/A	endoglucanase 8-like
Spiol05Chr26250	6.34	6.09e-06	#N/A	#N/A	#N/A	lysosomal beta glucosidase-like
Spiol05Chr25977	6.3	0	#N/A	#N/A	#N/A	E3 ubiquitin-protein ligase ORTHRUS 2-like
Spiol06Chr24904	6.27	0.000851	#N/A	#N/A	#N/A	proline-rich receptor-like protein kinase PERK1
Spiol03Chr18739	6.19	0.000184	#N/A	#N/A	#N/A	AP2-like ethylene-responsive transcription factor AIL6
Spiol04Chr10927	6.18	0.0007	#N/A	#N/A	#N/A	endoglucanase 11
Spiol01Chr14797	6.13	0.000365	#N/A	#N/A	#N/A	GDSL esterase/lipase 7-like
Spiol05Chr26371	6	6.07e-10	#N/A	#N/A	#N/A	alpha carbonic anhydrase 7-like
Spiol06Chr03560	5.99	0	#N/A	#N/A	#N/A	protein ENHANCED DISEASE RESISTANCE 2-like isoform X1
Spiol01Chr13355	5.92	0.000748	#N/A	#N/A	#N/A	hypothetical protein SOVF_181400
Spiol03Chr18151	5.86	3.19e-07	#N/A	#N/A	#N/A	maltose excess protein 1-like, chloroplastic
Spiol04Chr08734	5.84	5.47e-09	#N/A	#N/A	#N/A	B3 domain-containing protein At1g49475-like
Spiol06Chr23397	5.83	0.001	#N/A	#N/A	#N/A	MDIS1-interacting receptor like kinase 1
Spiol03Chr18789	5.8	2.14e-05	#N/A	#N/A	#N/A	WD repeat and HMG-box DNA-binding protein 1
Spiol06Chr03808	5.79	1.64e-07	#N/A	#N/A	#N/A	Histone superfamily protein isoform 2
Spiol05Chr28202	5.76	0.000122	#N/A	#N/A	#N/A	hypersensitive-induced response protein 1
Spiol06Chr34274	5.76	0	#N/A	#N/A	#N/A	histone H4-like
Spiol02Chr34690	5.74	0.000519	#N/A	#N/A	#N/A	pentatricopeptide repeat-containing protein At4g04790, mitochondrial-like isoform X1
Spiol06Chr22275	5.73	5.04e-08	#N/A	#N/A	#N/A	protein TORNADO 2
Spiol05Chr26433	5.71	2.01e-07	#N/A	#N/A	#N/A	uncharacterized protein LOC110786930
Spiol04Chr08885	5.67	0	#N/A	#N/A	#N/A	probable LRR receptor-like serine/threonine-protein kinase At4g20940
Spiol06Chr25447	5.66	0.000103	#N/A	#N/A	#N/A	signal peptide peptidase-like 1
Spiol04Chr11287	5.63	0.000375	#N/A	#N/A	#N/A	uncharacterized protein LOC110792853
Spiol05Chr27389	5.61	0.000663	#N/A	#N/A	#N/A	uncharacterized protein LOC110791455
Spiol01Chr14349	5.6	0.000141	#N/A	#N/A	#N/A	glucose-6-phosphate isomerase, cytosolic
Spiol01Chr13708	5.59	7.82e-09	#N/A	#N/A	#N/A	uncharacterized protein LOC110785609 isoform X1
Spiol0397C00810	5.59	0	#N/A	#N/A	#N/A	uncharacterized protein LOC110790445
Spiol04Chr01567	5.56	7.67e-06	#N/A	#N/A	#N/A	hypothetical protein SOVF_009310
Spiol06Chr03807	5.56	0	#N/A	#N/A	#N/A	Histone superfamily protein isoform 2
Spiol03Chr19413	5.52	2.47e-05	#N/A	#N/A	#N/A	probable inactive receptor kinase At5g67200
Spiol03Chr19129	5.49	0.000152	#N/A	#N/A	#N/A	putative cyclin-A3-1
Spiol06Chr23989	5.47	3.79e-06	#N/A	#N/A	#N/A	receptor-like serine/threonine-protein kinase ALE2
Spiol02Chr30980	5.4	0	#N/A	#N/A	#N/A	carbonic anhydrase, chloroplastic
Spiol05Chr26267	5.34	0	#N/A	#N/A	#N/A	uncharacterized protein LOC110798614
Spiol05Chr26748	5.31	0.000939	#N/A	#N/A	#N/A	glucan endo-1,3-beta-glucosidase 1-like
Spiol04Chr10769	5.28	5.86e-07	#N/A	#N/A	#N/A	GDSL esterase/lipase At1g33811
Spiol01Chr15660	5.25	1.12e-07	#N/A	#N/A	#N/A	21 kDa seed protein-like
Spiol0225C06013	5.24	7.73e-08	#N/A	#N/A	#N/A	hypothetical protein SOVF_209050
Spiol02Chr28671	5.21	1.33e-15	#N/A	#N/A	#N/A	ABC transporter G family member 28-like
Spiol03Chr19648	5.18	0	#N/A	#N/A	#N/A	glucose-1-phosphate adenylyltransferase large subunit 3, chloroplastic/amyloplastic
Spiol01Chr02607	5.17	1.87e-08	#N/A	#N/A	#N/A	uncharacterized protein LOC110786872
Spiol06Chr22242	5.16	1.43e-06	#N/A	#N/A	#N/A	cellulose synthase-like protein D5
Spiol01Chr33214	5.14	0	#N/A	#N/A	#N/A	chlorophyll a-b binding protein, chloroplastic
Spiol03Chr03108	5.13	0.000177	#N/A	#N/A	#N/A	uncharacterized protein LOC110715995
Spiol04Chr12833	5.12	5.22e-08	#N/A	#N/A	#N/A	---NA---
Spiol06Chr22901	5.11	2.89e-15	#N/A	#N/A	#N/A	beta-galactosidase 3
Spiol04Chr09988	5.1	4.77e-13	#N/A	#N/A	#N/A	flagellar attachment zone protein 1-like
Spiol0225C06033	5.1	3.4e-06	#N/A	#N/A	#N/A	protein POLLENLESS 3-LIKE 2
Spiol03Chr17800	5.07	1.71e-10	#N/A	#N/A	#N/A	defensin-like protein
Spiol04Chr10728	5.06	0.000133	#N/A	#N/A	#N/A	small heat shock protein, chloroplastic-like
Spiol02Chr28430	5.04	0	#N/A	#N/A	#N/A	beta-amylase 2, chloroplastic
Spiol05Chr27619	5.04	2.09e-05	#N/A	#N/A	#N/A	---NA---
Spiol01Chr02080	5	0.000685	#N/A	#N/A	#N/A	VAN3-binding protein isoform X2
Spiol01Chr16022	4.99	0	#N/A	#N/A	#N/A	70 kDa peptidyl-prolyl isomerase-like
Spiol02Chr04502	4.96	7.56e-11	#N/A	#N/A	#N/A	lysM domain-containing GPI-anchored protein 1-like
Spiol04Chr10889	4.94	1.96e-10	#N/A	#N/A	#N/A	mannose/glucose-specific lectin-like
Spiol02Chr29198	4.93	0	#N/A	#N/A	#N/A	chlorophyll a-b binding protein CP24, chloroplastic
Spiol04Chr09458	4.92	3.5e-11	#N/A	#N/A	#N/A	cysteine-rich repeat secretory protein 60-like
Spiol04Chr11740	4.9	0.000331	#N/A	#N/A	#N/A	G2/mitotic-specific cyclin S13-7-like
Spiol03Chr17155	4.88	0.000833	#N/A	#N/A	#N/A	laccase-15-like
Spiol02Chr29751	4.83	0	#N/A	#N/A	#N/A	GEM-like protein 4
Spiol06Chr03722	4.82	1.02e-08	#N/A	#N/A	#N/A	kinase RLK-Pelle-DLSV family
Spiol01Chr13448	4.8	8.85e-06	#N/A	#N/A	#N/A	cell division control protein 6 homolog B-like isoform X2
Spiol0087S08164	4.79	1.36e-05	#N/A	#N/A	#N/A	protein BREAST CANCER SUSCEPTIBILITY 1 homolog isoform X2
Spiol05Chr27145	4.78	1.27e-06	#N/A	#N/A	#N/A	UDP-N-acetylglucosamine--peptide N-acetylglucosaminyltransferase isoform X1
Spiol01Chr15940	4.76	0.000623	#N/A	#N/A	#N/A	uncharacterized protein LOC110778101
Spiol06Chr21172	4.76	9.85e-06	#N/A	#N/A	#N/A	probably inactive leucine-rich repeat receptor-like protein kinase IMK2
Spiol0191C05215	4.76	4.2e-08	#N/A	#N/A	#N/A	aspartyl protease AED3-like
Spiol02Chr29130	4.75	3.13e-07	#N/A	#N/A	#N/A	kinesin-like protein KIN-5C
Spiol03Chr02798	4.75	7.66e-07	#N/A	#N/A	#N/A	LRR receptor-like serine/threonine-protein kinase FLS2
Spiol01Chr16249	4.71	4.4e-06	#N/A	#N/A	#N/A	uncharacterized protein LOC109712000 isoform X1
Spiol02Chr29633	4.7	0.000166	#N/A	#N/A	#N/A	mitochondrial inner membrane protease subunit 1-like
Spiol01Chr15347	4.67	8.32e-12	#N/A	#N/A	#N/A	non-specific lipid-transfer protein 2-like
Spiol01Chr13284	4.66	0.000711	#N/A	#N/A	#N/A	homeobox-leucine zipper protein ATHB-54-like
Spiol0194C05374	4.66	0	#N/A	#N/A	#N/A	hypothetical protein SOVF_071270
Spiol03Chr18232	4.65	2.8e-07	#N/A	#N/A	#N/A	glucan endo-1,3-beta-glucosidase 3-like
Spiol03Chr17739	4.64	1.62e-05	#N/A	#N/A	#N/A	probable membrane-associated kinase regulator 5
Spiol03Chr18189	4.64	1.96e-08	#N/A	#N/A	#N/A	monocopper oxidase-like protein SKS1
Spiol06Chr22164	4.6	0	#N/A	#N/A	#N/A	kinesin-like protein KIN-UA
Spiol01Chr14372	4.59	3.85e-05	#N/A	#N/A	#N/A	glucan endo-1,3-beta-glucosidase 2-like
Spiol01Chr14811	4.59	6.94e-07	#N/A	#N/A	#N/A	zinc finger BED domain-containing protein DAYSLEEPER-like
Spiol04Chr09851	4.57	0.000696	#N/A	#N/A	#N/A	uncharacterized protein LOC110776403 isoform X1
Spiol01Chr16849	4.56	0.000676	#N/A	#N/A	#N/A	putative cyclin-B3-1 isoform X1
Spiol01Chr15316	4.55	3.08e-05	#N/A	#N/A	#N/A	protein FIZZY-RELATED 3
Spiol05Chr04185	4.55	4.2e-10	#N/A	#N/A	#N/A	myb-like protein V
Spiol04Chr10975	4.54	0	#N/A	#N/A	#N/A	photosynthetic NDH subunit of lumenal location 3, chloroplastic
Spiol0274C06429	4.54	1.53e-07	#N/A	#N/A	#N/A	11-beta-hydroxysteroid dehydrogenase 1B-like
Spiol04Chr09091	4.53	5.55e-16	#N/A	#N/A	#N/A	thaumatin-like protein
Spiol01Chr13810	4.52	0	#N/A	#N/A	#N/A	1,4-dihydroxy-2-naphthoyl-CoA synthase, peroxisomal-like
Spiol06Chr23017	4.48	2.31e-05	#N/A	#N/A	#N/A	galactan beta-1,4-galactosyltransferase GALS3-like
Spiol01Chr15372	4.47	0	#N/A	#N/A	#N/A	uncharacterized protein LOC110777889
Spiol02Chr31406	4.44	0.000467	#N/A	#N/A	#N/A	probable phospholipid hydroperoxide glutathione peroxidase
Spiol01Chr14326	4.43	0	#N/A	#N/A	#N/A	sorbitol dehydrogenase-like
Spiol0298C06674	4.43	1.08e-05	#N/A	#N/A	#N/A	suppressor protein SRP40-like isoform X1
Spiol01Chr02037	4.42	0.000386	#N/A	#N/A	#N/A	F-box/FBD/LRR-repeat protein At1g16930-like
Spiol0254C06312	4.42	0.000842	#N/A	#N/A	#N/A	---NA---
Spiol0137S08582	4.41	0.000321	#N/A	#N/A	#N/A	hypothetical protein SOVF_010560, partial
Spiol04Chr10034	4.35	0.00037	#N/A	#N/A	#N/A	kinesin-like protein KIN-14S
Spiol01Chr15460	4.33	8.13e-08	#N/A	#N/A	#N/A	protein NRT1/ PTR FAMILY 1.1-like
Spiol05Chr26790	4.25	7.15e-06	#N/A	#N/A	#N/A	hypothetical protein SOVF_183930
Spiol06Chr23598	4.25	3.03e-08	#N/A	#N/A	#N/A	uncharacterized protein LOC110787547 isoform X2
Spiol01Chr14631	4.24	8.13e-05	#N/A	#N/A	#N/A	early nodulin-like protein 3
Spiol06Chr21551	4.24	0	#N/A	#N/A	#N/A	beta-glucosidase 44-like
Spiol06Chr33923	4.24	1.1e-09	#N/A	#N/A	#N/A	---NA---
Spiol03Chr21007	4.23	0	#N/A	#N/A	#N/A	methionine S-methyltransferase
Spiol06Chr24856	4.23	1.65e-06	#N/A	#N/A	#N/A	SNF2 domain-containing protein CLASSY 4-like
Spiol05Chr25871	4.2	1.75e-07	#N/A	#N/A	#N/A	WD repeat and HMG-box DNA-binding protein 1
Spiol01Chr13251	4.19	0.000176	#N/A	#N/A	#N/A	PH, RCC1 and FYVE domains-containing protein 1-like isoform X1
Spiol01Chr16211	4.18	1.12e-11	#N/A	#N/A	#N/A	structural maintenance of chromosomes protein 4
Spiol04Chr10856	4.18	3.69e-07	#N/A	#N/A	#N/A	uncharacterized protein LOC110786223 isoform X1
Spiol05Chr26609	4.18	1.41e-07	#N/A	#N/A	#N/A	cyclic phosphodiesterase-like
Spiol06Chr22613	4.18	2.21e-12	#N/A	#N/A	#N/A	expansin-A6-like
Spiol01Chr12959	4.17	0	#N/A	#N/A	#N/A	ribulose bisphosphate carboxylase small chain 2, chloroplastic-like
Spiol0327C06893	4.17	0.00053	#N/A	#N/A	#N/A	B3 domain-containing protein REM16-like isoform X1
Spiol0329C00667	4.17	7.83e-13	#N/A	#N/A	#N/A	putative disease resistance protein RGA4
Spiol04Chr11541	4.15	0.000113	#N/A	#N/A	#N/A	putative pectinesterase/pectinesterase inhibitor 22
Spiol05Chr27383	4.15	0.000181	#N/A	#N/A	#N/A	non-specific lipid-transfer protein-like
Spiol01Chr15171	4.14	0	#N/A	#N/A	#N/A	NADP-dependent glyceraldehyde-3-phosphate dehydrogenase
Spiol06Chr22847	4.14	9.11e-12	#N/A	#N/A	#N/A	G-type lectin S-receptor-like serine/threonine-protein kinase B120
Spiol0290C06622	4.14	6.18e-07	#N/A	#N/A	#N/A	mannan endo-1,4-beta-mannosidase 7
Spiol03Chr17854	4.13	1.41e-06	#N/A	#N/A	#N/A	bark storage protein A-like
Spiol03Chr03072	4.11	2.79e-07	#N/A	#N/A	#N/A	uncharacterized protein LOC110780449, partial
Spiol06Chr21403	4.11	3.44e-07	#N/A	#N/A	#N/A	uncharacterized protein LOC110785273
Spiol02Chr29055	4.1	1.11e-16	#N/A	#N/A	#N/A	10 kDa chaperonin 1, chloroplastic
Spiol02Chr28685	4.09	0	#N/A	#N/A	#N/A	photosystem II 22 kDa protein, chloroplastic
Spiol03Chr17922	4.08	0.00044	#N/A	#N/A	#N/A	kinesin-like protein KIN-10A
Spiol06Chr03805	4.06	0	#N/A	#N/A	#N/A	Histone superfamily protein isoform 2
Spiol01Chr14353	4.05	1.53e-08	#N/A	#N/A	#N/A	probable pectate lyase 8
Spiol05Chr27502	4.04	3.33e-12	#N/A	#N/A	#N/A	ubiquitin-conjugating enzyme E2-23 kDa-like
Spiol0283C06559	4.04	7.63e-07	#N/A	#N/A	#N/A	60S ribosomal protein L4-like
Spiol05Chr26479	4.03	0.000895	#N/A	#N/A	#N/A	uncharacterized protein LOC110797019
Spiol02Chr04800	4.02	0.000189	#N/A	#N/A	#N/A	GEM-like protein 4
Spiol02Chr29799	4.01	0.000858	#N/A	#N/A	#N/A	pollen receptor-like kinase 3

## Sheet: Only expressed at 168 hpi
Supplematary file 2 Transcriptional analyses of differential cultivars during resistant and susceptible interactions with Peronospora effusa, the causal agent of spinach downy mildew
Authors: Shyam L. Kandel, Amanda M. Hulse-Kemp, Kevin Stoffel, Steven T. Koike, Ainong Shi, Beiquan Mou, Allen Van Deynze, and Steven J. Klosterman
168 hpi			48 hpi
Name	Fold change	FDR p-value	Name	Fold change	FDR p-value	Description
Spiol06Chr34004	296.66	0.00144	#N/A	#N/A	#N/A	probable carotenoid cleavage dioxygenase 4, chloroplastic
Spiol0071S32596	249.08	0.000331	#N/A	#N/A	#N/A	PREDICTED: uncharacterized protein LOC104893714
Spiol03Chr20117	156.44	0.00143	#N/A	#N/A	#N/A	uncharacterized protein LOC110803411
Spiol0282C06520	145.61	0.00176	#N/A	#N/A	#N/A	ankyrin repeat-containing protein At2g01680-like isoform X2
Spiol03Chr19065	101.34	0.00534	#N/A	#N/A	#N/A	uncharacterized protein LOC110789824
Spiol01Chr16838	99.49	0.00576	#N/A	#N/A	#N/A	uncharacterized protein LOC110786657, partial
Spiol01Chr14252	85.33	9.8e-05	#N/A	#N/A	#N/A	uncharacterized protein LOC110801164
Spiol04Chr12503	83.08	5.24e-06	#N/A	#N/A	#N/A	bifunctional aspartate aminotransferase and glutamate/aspartate-prephenate aminotransferase-like
Spiol03Chr17887	82.4	0	#N/A	#N/A	#N/A	uncharacterized protein LOC110801386 isoform X2
Spiol0015S07978	43.53	4.51e-08	#N/A	#N/A	#N/A	uncharacterized protein LOC110785074
Spiol04Chr08822	41.7	8.54e-07	#N/A	#N/A	#N/A	GATA zinc finger domain-containing protein 14-like
Spiol06Chr03923	38.52	1.07e-11	#N/A	#N/A	#N/A	uncharacterized protein LOC110797435
Spiol05Chr26197	37.16	0.000268	#N/A	#N/A	#N/A	DNA damage-binding protein 1
Spiol02Chr30899	35.08	0.00634	#N/A	#N/A	#N/A	putative nuclease HARBI1
Spiol04Chr12445	34.11	0.00123	#N/A	#N/A	#N/A	protein COBRA-like
Spiol01Chr02501	32.2	1.52e-09	#N/A	#N/A	#N/A	hypothetical protein
Spiol05Chr34340	30.74	1.89e-08	#N/A	#N/A	#N/A	uncharacterized protein LOC110779605 isoform X1
Spiol01Chr14438	28.19	1.81e-05	#N/A	#N/A	#N/A	alpha-glucan water dikinase, chloroplastic-like
Spiol06Chr03650	26.63	0	#N/A	#N/A	#N/A	probable 1-deoxy-D-xylulose-5-phosphate synthase, chloroplastic
Spiol02Chr28351	25.93	0.00371	#N/A	#N/A	#N/A	bifunctional aspartate aminotransferase and glutamate/aspartate-prephenate aminotransferase-like
Spiol06Chr25030	24.89	8.78e-05	#N/A	#N/A	#N/A	cytosolic sulfotransferase 5-like
Spiol01Chr12991	24.54	1.52e-06	#N/A	#N/A	#N/A	pollen receptor-like kinase 1
Spiol02Chr30543	23.52	1.39e-06	#N/A	#N/A	#N/A	60S ribosomal protein L26-1
Spiol06Chr21771	22.43	0	#N/A	#N/A	#N/A	mannose/glucose-specific lectin-like
Spiol06Chr22387	19.41	0	#N/A	#N/A	#N/A	3-isopropylmalate dehydratase large subunit, chloroplastic-like
Spiol06Chr21429	18.97	0.000462	#N/A	#N/A	#N/A	late embryogenesis abundant protein At3g53040-like isoform X1
Spiol01Chr13903	15.23	9.04e-09	#N/A	#N/A	#N/A	probable 2-oxoglutarate-dependent dioxygenase ANS
Spiol0191C05184	14.82	3.43e-05	#N/A	#N/A	#N/A	hypothetical protein SOVF_097390, partial
Spiol01Chr15488	14.59	5.18e-09	#N/A	#N/A	#N/A	mannose/glucose-specific lectin-like
Spiol0675C00893	14.08	0.00203	#N/A	#N/A	#N/A	dehydration-responsive element-binding protein 1A-like
Spiol03Chr18773	13.9	3.02e-09	#N/A	#N/A	#N/A	abscisic acid 8'-hydroxylase 4-like
Spiol02Chr30146	13.12	1.01e-10	#N/A	#N/A	#N/A	MLP-like protein 43
Spiol01Chr16610	12.98	0	#N/A	#N/A	#N/A	F-box/WD-40 repeat-containing protein At3g52030-like
Spiol06Chr21305	12.94	0.00196	#N/A	#N/A	#N/A	SAL1 phosphatase-like
Spiol06Chr21423	11.2	5.25e-08	#N/A	#N/A	#N/A	small heat shock protein, chloroplastic-like
Spiol05Chr26675	11.06	0.00834	#N/A	#N/A	#N/A	plant-specific TFIIB-related protein 1-like
Spiol06Chr22223	10.5	0.00324	#N/A	#N/A	#N/A	Glyoxalase_2 domain-containing protein
Spiol06Chr23663	10.39	3.85e-05	#N/A	#N/A	#N/A	DNA polymerase kappa-like isoform X4
Spiol0322C06856	10.19	1.51e-06	#N/A	#N/A	#N/A	uncharacterized protein LOC110775523 isoform X1
Spiol05Chr26001	9.88	0.00225	#N/A	#N/A	#N/A	cytochrome P450 94B3-like
Spiol0322C06858	9.58	0.00144	#N/A	#N/A	#N/A	Retrovirus-related Pol polyprotein from transposon TNT 1-94
Spiol06Chr21965	9.22	0	#N/A	#N/A	#N/A	transcription factor HBP-1b(c38)-like
Spiol02Chr04959	8.88	1.6e-05	#N/A	#N/A	#N/A	putative nuclease HARBI1
Spiol01Chr02046	8.68	2.99e-06	#N/A	#N/A	#N/A	selenoprotein H
Spiol06Chr21505	8.3	2.07e-06	#N/A	#N/A	#N/A	methylsterol monooxygenase 1-1-like
Spiol02Chr30031	7.91	8.24e-05	#N/A	#N/A	#N/A	cytochrome P450 86B1
Spiol06Chr03936	7.91	9.99e-07	#N/A	#N/A	#N/A	AT hook motif-containing protein, putative
Spiol0071S08072	7.56	2.59e-08	#N/A	#N/A	#N/A	selenium-binding protein 2-like
Spiol06Chr22306	7.55	3.25e-06	#N/A	#N/A	#N/A	defensin-like protein AX1
Spiol0195C05488	7.22	0.00141	#N/A	#N/A	#N/A	hypothetical protein SOVF_045810
Spiol04Chr12817	7.18	1.3e-05	#N/A	#N/A	#N/A	hypothetical protein SOVF_111100
Spiol04Chr09208	7.1	6.83e-10	#N/A	#N/A	#N/A	hypothetical protein SOVF_103750
Spiol05Chr26236	6.99	0.000531	#N/A	#N/A	#N/A	cation/H(+) antiporter 18-like
Spiol01Chr16823	6.98	0.00116	#N/A	#N/A	#N/A	probable glucan endo-1,3-beta-glucosidase A6
Spiol06Chr21721	6.83	0.00799	#N/A	#N/A	#N/A	gibberellin 2-beta-dioxygenase 8-like isoform X1
Spiol0206C31995	6.78	0.0022	#N/A	#N/A	#N/A	zinc finger protein 7-like
Spiol05Chr28089	6.71	0.000377	#N/A	#N/A	#N/A	protein RIK
Spiol04Chr09000	6.69	1.56e-06	#N/A	#N/A	#N/A	putative nuclease HARBI1
Spiol04Chr32802	6.55	1.26e-05	#N/A	#N/A	#N/A	hypothetical protein SOVF_172450
Spiol03Chr33462	6.5	0.000407	#N/A	#N/A	#N/A	hypothetical protein SOVF_142260
Spiol05Chr28052	6.47	0.00799	#N/A	#N/A	#N/A	putative ribonuclease H-like domain-containing protein
Spiol04Chr09978	6.18	0.000654	#N/A	#N/A	#N/A	fatty acyl-CoA reductase 3-like
Spiol06Chr22020	6.09	0.000546	#N/A	#N/A	#N/A	geraniol 8-hydroxylase-like
Spiol06Chr21695	6.09	6.9e-06	#N/A	#N/A	#N/A	tryptophan synthase beta chain 1-like
Spiol04Chr09787	6.04	0.00548	#N/A	#N/A	#N/A	protein ATAF2-like
Spiol02Chr31018	6.04	0.000285	#N/A	#N/A	#N/A	O-acyltransferase WSD1-like isoform X3
Spiol02Chr29141	5.84	0.000145	#N/A	#N/A	#N/A	probable beta-D-xylosidase 5
Spiol04Chr12524	5.82	0.00928	#N/A	#N/A	#N/A	---NA---
Spiol05Chr25754	5.82	0.000567	#N/A	#N/A	#N/A	11S globulin seed storage protein 2-like
Spiol03Chr20298	5.68	0.000533	#N/A	#N/A	#N/A	ubiquitin-like-specific protease 1
Spiol0191C05281	5.6	0.00016	#N/A	#N/A	#N/A	formin-like protein 21b
Spiol06Chr21608	5.53	3.07e-07	#N/A	#N/A	#N/A	putative receptor-like protein kinase At4g00960
Spiol01Chr33186	5.45	0.000847	#N/A	#N/A	#N/A	MLP-like protein 34
Spiol02Chr28538	5.38	2.63e-06	#N/A	#N/A	#N/A	transcription factor bHLH18-like isoform X1
Spiol04Chr09588	5.37	9.26e-07	#N/A	#N/A	#N/A	hypothetical protein SOVF_030170
Spiol05Chr04110	5.35	1.89e-08	#N/A	#N/A	#N/A	salicylate carboxymethyltransferase-like
Spiol03Chr19200	5.34	0.00096	#N/A	#N/A	#N/A	protein FREE1-like
Spiol06Chr23322	5.29	0.000811	#N/A	#N/A	#N/A	protein DETOXIFICATION 48
Spiol01Chr16139	5.27	2.29e-07	#N/A	#N/A	#N/A	monothiol glutaredoxin-S11-like
Spiol04Chr11522	5.21	7.53e-05	#N/A	#N/A	#N/A	7-deoxyloganetic acid glucosyltransferase-like
Spiol02Chr28983	5.2	1.74e-06	#N/A	#N/A	#N/A	protein Hook homolog 1 isoform X1
Spiol01Chr15395	5.17	0.00529	#N/A	#N/A	#N/A	protein RADIALIS-like 2
Spiol03Chr17936	5.15	1.34e-05	#N/A	#N/A	#N/A	protein PROTON GRADIENT REGULATION 5, chloroplastic
Spiol02Chr30166	5.14	6.68e-06	#N/A	#N/A	#N/A	cytochrome P450 CYP72A219-like
Spiol06Chr21960	5.13	6.06e-06	#N/A	#N/A	#N/A	uncharacterized protein LOC110786373
Spiol02Chr34710	5.03	0.0018	#N/A	#N/A	#N/A	basic blue protein-like
Spiol05Chr26749	5	0.000154	#N/A	#N/A	#N/A	CASP-like protein 2B1
Spiol04Chr32753	4.98	0.000781	#N/A	#N/A	#N/A	hypothetical protein SOVF_103100
Spiol02Chr30141	4.98	0.000122	#N/A	#N/A	#N/A	protein SRG1-like
Spiol06Chr03292	4.98	0.00588	#N/A	#N/A	#N/A	early light-induced protein 1, chloroplastic-like
Spiol01Chr16792	4.95	4.42e-05	#N/A	#N/A	#N/A	homeobox-leucine zipper protein HAT5
Spiol06Chr33930	4.95	0.00111	#N/A	#N/A	#N/A	fatty acyl-CoA reductase 3-like
Spiol06Chr21581	4.94	2.27e-08	#N/A	#N/A	#N/A	3-epi-6-deoxocathasterone 23-monooxygenase-like
Spiol02Chr30223	4.94	1.01e-10	#N/A	#N/A	#N/A	pentatricopeptide repeat-containing protein At5g25630-like
Spiol01Chr16606	4.93	0.0079	#N/A	#N/A	#N/A	putative nuclease HARBI1
Spiol0223C32041	4.92	2.58e-10	#N/A	#N/A	#N/A	centrosomal protein of 63 kDa-like
Spiol06Chr21964	4.86	6.92e-06	#N/A	#N/A	#N/A	zinc finger protein CONSTANS-LIKE 6-like
Spiol03Chr17897	4.83	1.66e-05	#N/A	#N/A	#N/A	WAT1-related protein At5g07050-like
Spiol0087S01148	4.79	0.000169	#N/A	#N/A	#N/A	transcription termination factor MTEF1, chloroplastic
Spiol02Chr28721	4.77	0.00255	#N/A	#N/A	#N/A	chlorophyll a-b binding protein 5, chloroplastic
Spiol01Chr12960	4.74	0.00441	#N/A	#N/A	#N/A	ribulose bisphosphate carboxylase small chain 2, chloroplastic-like
Spiol06Chr03528	4.74	5.11e-06	#N/A	#N/A	#N/A	pentatricopeptide repeat-containing protein At1g31920
Spiol0084S08143	4.62	5.56e-07	#N/A	#N/A	#N/A	ferric reduction oxidase 7, chloroplastic-like
Spiol04Chr08678	4.61	0.00113	#N/A	#N/A	#N/A	phytoene synthase 2, chloroplastic-like
Spiol0191C05337	4.59	0.0009	#N/A	#N/A	#N/A	photosystem II protein K (chloroplast)
Spiol02Chr30507	4.58	0.00307	#N/A	#N/A	#N/A	transcription factor IBH1-like 1
Spiol02Chr30910	4.57	3.65e-07	#N/A	#N/A	#N/A	secoisolariciresinol dehydrogenase-like
Spiol05Chr27386	4.57	0.000503	#N/A	#N/A	#N/A	lipid transfer protein
Spiol02Chr30796	4.54	2.66e-07	#N/A	#N/A	#N/A	jasmonate O-methyltransferase-like
Spiol02Chr30056	4.53	0.000144	#N/A	#N/A	#N/A	amino acid permease 4-like
Spiol06Chr24778	4.44	0.00208	#N/A	#N/A	#N/A	chlorophyll a-b binding protein 1B, chloroplastic-like
Spiol06Chr03545	4.35	1.83e-10	#N/A	#N/A	#N/A	protein NRT1/ PTR FAMILY 6.3-like
Spiol01Chr14521	4.35	3.11e-07	#N/A	#N/A	#N/A	protein LNK3-like isoform X1
Spiol0275C06467	4.27	0.00864	#N/A	#N/A	#N/A	ribonuclease II, chloroplastic/mitochondrial isoform X2
Spiol06Chr25468	4.24	0.000381	#N/A	#N/A	#N/A	hypothetical protein SOVF_140580
Spiol04Chr11898	4.23	5.01e-06	#N/A	#N/A	#N/A	protein FAR1-RELATED SEQUENCE 5-like
Spiol01Chr14748	4.23	1.21e-07	#N/A	#N/A	#N/A	zinc finger protein CONSTANS-LIKE 2-like isoform X1
Spiol02Chr30102	4.23	2.62e-05	#N/A	#N/A	#N/A	protein LHY isoform X1
Spiol02Chr30079	4.18	8.97e-08	#N/A	#N/A	#N/A	uncharacterized protein LOC110785900 isoform X1
Spiol03Chr33737	4.18	0.00144	#N/A	#N/A	#N/A	PREDICTED: uncharacterized protein LOC104897695
Spiol03Chr33543	4.16	0.00462	#N/A	#N/A	#N/A	---NA---
Spiol06Chr03841	4.13	5.54e-05	#N/A	#N/A	#N/A	NAD(P)H-quinone oxidoreductase subunit S, chloroplastic
Spiol02Chr31425	4.13	0.000485	#N/A	#N/A	#N/A	uncharacterized protein LOC110779063
Spiol06Chr23172	4.1	2.12e-05	#N/A	#N/A	#N/A	phosphatidylinositol 4-kinase gamma 4-like
Spiol06Chr22135	4.09	0.000309	#N/A	#N/A	#N/A	uncharacterized protein LOC110797770
Spiol04Chr10231	4.07	0.000162	#N/A	#N/A	#N/A	FK506-binding protein 5-like
Spiol02Chr29492	4.06	0.000324	#N/A	#N/A	#N/A	putative leucine-rich repeat-containing protein DDB_G0290503 isoform X1
Spiol06Chr03712	4.05	9.08e-11	#N/A	#N/A	#N/A	hypothetical protein SOVF_147530
Spiol02Chr30134	4.03	0.00128	#N/A	#N/A	#N/A	transcription factor bHLH35-like
Spiol04Chr11162	4.02	3.78e-05	#N/A	#N/A	#N/A	ABC transporter G family member 11-like
Spiol06Chr21184	4.01	0.00898	#N/A	#N/A	#N/A	uncharacterized protein LOC110804781 isoform X1
