# Supplementary material for: Transcriptional analyses of differential cultivars during resistant and susceptible interactions with Peronospora effusa, the causal agent of spinach downy mildew
Source: Sci Rep. 2020 Apr 21;10:6719. doi: 10.1038/s41598-020-63668-3 (PMC7174412; doi:10.1038/s41598-020-63668-3)
Supplement: Supplementary file 5 — Supplementary File 3 [file 41598_2020_63668_MOESM5_ESM.xlsx]

## Sheet: 48 hpi_Solo vs Viro
Name	Log₂ fold change	Fold change	FDR p-value	Description
Spiol02Chr29918	1.83173	3.55963	0.000229779	mitogen-activated protein kinase kinase 6
Spiol0978C00957	4.20636	18.4603	1.65899e-06	probable LRR receptor-like serine/threonine-protein kinase At4g36180
Spiol04Chr08885	2.50457	5.67479	0	probable LRR receptor-like serine/threonine-protein kinase At4g20940
Spiol01Chr02037	2.14422	4.42052	0.00440481	F-box/FBD/LRR-repeat protein At1g16930-like
Spiol05Chr26519	1.71126	3.27447	0.000550653	LRR receptor-like serine/threonine-protein kinase
Spiol05Chr26145	1.62035	3.0745	0.00349643	probable LRR receptor-like serine/threonine-protein kinase IRK
Spiol0190C05074	1.56937	2.96775	0.00353269	probable LRR receptor-like serine/threonine-protein kinase At5g45780 isoform X1
Spiol05Chr34402	1.35818	2.56362	1.07263e-06	LRR receptor-like serine/threonine-protein kinase GSO1
Spiol05Chr27096	1.355	2.55796	0.00313106	LRR receptor-like serine/threonine-protein kinase FEI 2
Spiol05Chr26993	1.29226	2.44911	0.000471058	F-box/LRR-repeat protein 17-like
Spiol01Chr13063	1.1842	2.27238	1.54199e-05	LRR receptor-like serine/threonine-protein kinase ERECTA isoform X1
Spiol03Chr16984	1.16358	2.24013	0.000110662	LRR receptor-like serine/threonine-protein kinase FLS2
Spiol06Chr21962	3.3772	10.3906	4.9644e-13	probable WRKY transcription factor 41
Spiol02Chr30362	2.49332	5.63073	2.95563e-11	probable WRKY transcription factor 41
Spiol01Chr14081	1.10573	2.15207	0.000791875	probable WRKY transcription factor 33
Spiol06Chr21334	6.38954	83.8387	2.18346e-10	1-aminocyclopropane-1-carboxylate oxidase homolog 12-like
Spiol03Chr02828	3.12808	8.7427	3.51555e-06	1-aminocyclopropane-1-carboxylate oxidase homolog 3-like
Spiol03Chr18739	2.62931	6.1873	0.00232962	AP2-like ethylene-responsive transcription factor AIL6
Spiol0210C00280	1.64013	3.11695	0.000181557	1-aminocyclopropane-1-carboxylate oxidase homolog 12-like
Spiol02Chr30592	1.40292	2.64437	8.42029e-08	1-aminocyclopropane-1-carboxylate oxidase homolog 4-like
Spiol03Chr17220	1.15768	2.23098	0.000633145	AP2-like ethylene-responsive transcription factor At2g41710
Spiol04Chr11411	1.6688	3.1795	4.18313e-07	pathogenesis-related protein PR-1 type-like
Spiol02Chr31231	6.25372	76.3058	0.00618011	serine/threonine-protein kinase EDR1
Spiol0978C00957	4.20636	18.4603	1.65899e-06	probable LRR receptor-like serine/threonine-protein kinase At4g36180
Spiol06Chr24903	3.93526	15.2979	9.32387e-05	receptor-like protein kinase FERONIA
Spiol01Chr13941	3.73947	13.3565	0	farnesol kinase, chloroplastic-like
Spiol04Chr10356	3.41753	10.6851	1.76011e-14	G-type lectin S-receptor-like serine/threonine-protein kinase LECRK4
Spiol06Chr21387	3.05515	8.31172	1.18863e-07	probable LRR receptor-like serine/threonine-protein kinase At5g48740
Spiol01Chr15958	3.00275	8.01529	0.000562293	nucleoside diphosphate kinase 2, chloroplastic
Spiol05Chr26225	2.71004	6.54341	0.000183465	probable receptor-like protein kinase At1g49730 isoform X1
Spiol06Chr24904	2.64862	6.27069	0.0085105	proline-rich receptor-like protein kinase PERK1
Spiol04Chr12186	2.5746	5.95704	0.00104184	G-type lectin S-receptor-like serine/threonine-protein kinase RLK1
Spiol06Chr23397	2.54364	5.8306	0.00975718	MDIS1-interacting receptor like kinase 1
Spiol04Chr08885	2.50457	5.67479	0	probable LRR receptor-like serine/threonine-protein kinase At4g20940
Spiol03Chr19413	2.46552	5.52328	0.000413972	probable inactive receptor kinase At5g67200
Spiol06Chr23989	2.45075	5.46699	8.00856e-05	receptor-like serine/threonine-protein kinase ALE2
Spiol05Chr34466	2.3661	5.15545	0.00559714	probably inactive leucine-rich repeat receptor-like protein kinase At5g48380
Spiol06Chr03722	2.26785	4.81603	4.05425e-07	kinase RLK-Pelle-DLSV family
Spiol06Chr21172	2.25116	4.76065	0.000185443	probably inactive leucine-rich repeat receptor-like protein kinase IMK2
Spiol03Chr02798	2.24749	4.74855	1.96174e-05	LRR receptor-like serine/threonine-protein kinase FLS2
Spiol03Chr19739	2.22423	4.67262	0.00529113	serine/threonine-protein kinase TIO
Spiol03Chr17739	2.21324	4.63715	0.000287882	probable membrane-associated kinase regulator 5
Spiol06Chr22847	2.05071	4.14309	6.78973e-10	G-type lectin S-receptor-like serine/threonine-protein kinase B120
Spiol02Chr29799	2.00233	4.00647	0.00856447	pollen receptor-like kinase 3
Spiol03Chr17323	1.99573	3.98819	0.00179171	serine/threonine-protein kinase RUNKEL-like
Spiol05Chr26408	1.9723	3.92392	4.23108e-08	leucine-rich repeat receptor-like protein kinase PXC1
Spiol06Chr21297	1.91943	3.78274	3.56419e-06	putative kinase-like protein TMKL1
Spiol03Chr17289	1.91358	3.76744	0.000546793	probably inactive leucine-rich repeat receptor-like protein kinase At5g06940
Spiol02Chr29918	1.83173	3.55963	0.000229779	mitogen-activated protein kinase kinase 6
Spiol04Chr09912	1.8135	3.51493	3.97597e-05	putative receptor-like protein kinase At4g00960 isoform X1
Spiol01Chr13228	1.80944	3.50507	0	nucleoside diphosphate kinase 2, chloroplastic
Spiol04Chr10078	1.80239	3.48797	2.06213e-07	probable serine/threonine-protein kinase PBL7
Spiol03Chr17235	1.80132	3.48538	0.000709513	leucine-rich repeat receptor-like tyrosine-protein kinase PXC3
Spiol01Chr13733	1.7408	3.3422	9.05453e-07	ribose-phosphate pyrophosphokinase 3, mitochondrial
Spiol05Chr26519	1.71126	3.27447	0.000550653	LRR receptor-like serine/threonine-protein kinase
Spiol04Chr12188	1.708	3.26708	0.000296374	G-type lectin S-receptor-like serine/threonine-protein kinase RLK1
Spiol05Chr26153	1.70625	3.26311	5.78398e-09	serine/threonine-protein kinase STN8, chloroplastic
Spiol01Chr15098	1.70229	3.25418	0	phosphoglycerate kinase, chloroplastic
Spiol06Chr22706	1.67894	3.20193	0.00634243	receptor-like protein kinase HERK 1
Spiol05Chr27587	1.66787	3.17745	5.75164e-06	serine/threonine-protein kinase HT1-like
Spiol04Chr10707	1.6675	3.17664	1.76011e-14	probable receptor-like serine/threonine-protein kinase At5g57670
Spiol06Chr25029	1.63494	3.10574	0.00030013	inositol-pentakisphosphate 2-kinase-like isoform X1
Spiol0744C07523	1.62108	3.07605	0.00239012	bifunctional aspartokinase/homoserine dehydrogenase 2, chloroplastic-like
Spiol05Chr26145	1.62035	3.0745	0.00349643	probable LRR receptor-like serine/threonine-protein kinase IRK
Spiol06Chr22058	1.59246	3.01563	9.23075e-06	probable inactive receptor kinase At4g23740
Spiol0190C05074	1.56937	2.96775	0.00353269	probable LRR receptor-like serine/threonine-protein kinase At5g45780 isoform X1
Spiol04Chr11075	1.54713	2.92236	0.00295537	probable receptor-like protein kinase At1g80640
Spiol02Chr29046	1.50251	2.83335	0	serine/threonine-protein kinase SAPK1
Spiol01Chr15096	1.49797	2.82445	0.000248415	probable inactive receptor kinase At3g02880
Spiol0191C05186	1.49581	2.82023	3.2889e-05	probably inactive leucine-rich repeat receptor-like protein kinase At3g28040
Spiol03Chr18216	1.47414	2.77819	0.00836968	probable leucine-rich repeat receptor-like protein kinase At5g63930
Spiol06Chr22452	1.45581	2.74311	9.32648e-06	probable inactive leucine-rich repeat receptor-like protein kinase At3g03770
Spiol03Chr20649	1.45467	2.74094	0.00836908	TSL-kinase interacting protein 1 isoform X1
Spiol03Chr19209	1.44438	2.72146	0.000397586	probable serine/threonine-protein kinase PBL7 isoform X1
Spiol04Chr09138	1.43695	2.70748	2.30541e-08	serine/threonine-protein kinase ATR-like isoform X1
Spiol01Chr14338	1.43025	2.69494	3.00814e-05	pyruvate kinase 1, cytosolic-like
Spiol02Chr30023	1.42923	2.69304	0.00132973	serine/threonine-protein kinase RIPK-like
Spiol0245C06200	1.39515	2.63017	3.6286e-05	probable inactive receptor kinase At5g10020
Spiol0015S07930	1.37117	2.58681	2.37388e-05	serine/threonine-protein kinase Nek3
Spiol0449C32405	1.364	2.57398	0.000704543	calcium-dependent protein kinase 29-like
Spiol05Chr34402	1.35818	2.56362	1.07263e-06	LRR receptor-like serine/threonine-protein kinase GSO1
Spiol05Chr27096	1.355	2.55796	0.00313106	LRR receptor-like serine/threonine-protein kinase FEI 2
Spiol03Chr21040	1.35073	2.55041	5.44194e-06	serine/threonine-protein kinase D6PK-like
Spiol05Chr04323	1.33479	2.52238	0.000429645	serine/threonine-protein kinase Nek2
Spiol05Chr27422	1.32129	2.49889	0.00467903	receptor protein kinase TMK1-like
Spiol01Chr33305	1.3035	2.46827	0.00316685	LEAF RUST 10 DISEASE-RESISTANCE LOCUS RECEPTOR-LIKE PROTEIN KINASE-like 1.2
Spiol05Chr27211	1.30018	2.46259	0.00013483	probable serine/threonine-protein kinase At1g54610
Spiol01Chr02189	1.25948	2.39409	3.36374e-08	phosphoglucan, water dikinase, chloroplastic-like isoform X1
Spiol05Chr26011	1.24125	2.36404	8.9014e-05	probable inactive leucine-rich repeat receptor-like protein kinase At3g03770 isoform X1
Spiol02Chr30641	1.21885	2.32762	1.79627e-06	serine/threonine-protein kinase D6PKL1
Spiol04Chr08993	1.21509	2.32156	9.42087e-11	probable inactive receptor kinase At5g58300
Spiol01Chr13063	1.1842	2.27238	1.54199e-05	LRR receptor-like serine/threonine-protein kinase ERECTA isoform X1
Spiol03Chr16984	1.16358	2.24013	0.000110662	LRR receptor-like serine/threonine-protein kinase FLS2
Spiol04Chr08877	1.14443	2.21058	1.82849e-11	D-glycerate 3-kinase, chloroplastic-like
Spiol06Chr23472	1.13947	2.203	8.85611e-06	receptor-like serine/threonine-protein kinase ALE2
Spiol04Chr09301	1.13549	2.19694	0.0074432	non-functional pseudokinase ZED1 isoform X1
Spiol01Chr15100	1.13141	2.19072	1.14198e-12	phosphoglycerate kinase 3, cytosolic
Spiol06Chr22870	1.12438	2.18008	0.00108275	leucine-rich repeat receptor-like serine/threonine-protein kinase BAM1
Spiol01Chr13153	1.11774	2.17007	0.00228632	serine/threonine-protein kinase Aurora-2
Spiol01Chr12995	1.11612	2.16764	0.000751708	probable serine/threonine-protein kinase PBL17
Spiol04Chr01322	1.11005	2.15853	6.24937e-06	phosphatidylinositol 4-kinase alpha 1
Spiol02Chr28507	1.09046	2.12942	1.07091e-10	protein-ribulosamine 3-kinase, chloroplastic
Spiol0254C06314	1.08865	2.12675	0.000106305	probable inactive receptor kinase At5g10020
Spiol01Chr13719	1.08532	2.12184	2.579e-09	alpha-glucan water dikinase, chloroplastic-like
Spiol0309C00612	1.0504	2.07111	1.4819e-11	probable serine/threonine-protein kinase PBL8 isoform X1
Spiol03Chr18140	1.03885	2.05459	6.40503e-08	pyruvate kinase isozyme G, chloroplastic
Spiol01Chr14137	1.02848	2.03987	1.59258e-06	adenosine kinase 2-like
Spiol02Chr29745	1.02484	2.03473	0.00126169	galacturonokinase-like isoform X1

## Sheet: 168 hpi_Solo vs Viro
Supplematary file 3 Transcriptional analyses of differential cultivars during resistant and susceptible interactions with Peronospora effusa, the causal agent of spinach downy mildew
Authors: Shyam L. Kandel, Amanda M. Hulse-Kemp, Kevin Stoffel, Steven T. Koike, Ainong Shi, Beiquan Mou, Allen Van Deynze, and Steven J. Klosterman
Name	Log₂ fold change	Fold change	FDR p-value	Description
Spiol02Chr30112	-1.38811	-2.61736	0.000523471	mitogen-activated protein kinase kinase 2-like
Spiol06Chr21990	-1.43854	-2.71047	0.00121515	mitogen-activated protein kinase kinase kinase YODA-like
Spiol06Chr21387	2.05771	4.16326	0.00237668	probable LRR receptor-like serine/threonine-protein kinase At5g48740
Spiol03Chr20299	1.58727	3.00479	7.28429e-05	probable LRR receptor-like serine/threonine-protein kinase At3g47570
Spiol04Chr11336	-1.62627	-3.08713	0.000274547	probable LRR receptor-like serine/threonine-protein kinase At1g05700
Spiol06Chr34183	-1.65347	-3.1459	0.00136785	LRR receptor-like serine/threonine-protein kinase GSO1 isoform X1
Spiol03Chr02799	-1.78059	-3.43566	0.00559205	LRR receptor-like serine/threonine-protein kinase FLS2
Spiol03Chr02792	-2.04367	-4.12293	0.00045576	LRR receptor-like serine/threonine-protein kinase GSO1 isoform X1
Spiol02Chr31317	-2.09343	-4.26763	0.0017344	probable LRR receptor-like serine/threonine-protein kinase At3g47570
Spiol04Chr11049	-2.42402	-5.36666	6.39801e-07	probable LRR receptor-like serine/threonine-protein kinase At3g47570
Spiol04Chr12017	-3.02478	-8.13857	1.06211e-07	probable LRR receptor-like serine/threonine-protein kinase At3g47570
Spiol02Chr30175	-3.25218	-9.52803	0.00442057	plant intracellular Ras-group-related LRR protein 6-like
Spiol03Chr02786	-3.2682	-9.63444	4.64808e-07	LRR receptor-like serine/threonine-protein kinase ERECTA isoform X2
Spiol03Chr16985	-3.4037	-10.5832	8.54037e-09	LRR receptor-like serine/threonine-protein kinase FLS2
Spiol06Chr23242	-3.92132	-15.1508	4.54426e-09	probable LRR receptor-like serine/threonine-protein kinase At3g47570
Spiol05Chr25778	-4.28013	-19.4289	2.09157e-12	probable LRR receptor-like serine/threonine-protein kinase At1g74360
Spiol04Chr11116	-6.99336	-127.412	1.66318e-07	probable LRR receptor-like serine/threonine-protein kinase At1g53420 isoform X1
Spiol05Chr27323	-7.14838	-141.866	0.00372416	F-box/FBD/LRR-repeat protein At1g13570-like
Spiol01Chr13609	-9.19737	-587.062	1.15543e-05	F-box/LRR-repeat protein At4g14103-like
Spiol01Chr14081	-1.76488	-3.39847	0.00654518	probable WRKY transcription factor 33
Spiol05Chr26151	-1.77453	-3.42125	0.00198864	probable WRKY transcription factor 70
Spiol06Chr21962	-2.22273	-4.66775	0.00534438	probable WRKY transcription factor 41
Spiol06Chr22129	-2.63648	-6.21814	0.000209499	probable WRKY transcription factor 57
Spiol06Chr21682	-2.66309	-6.33388	1.05951e-05	probable WRKY transcription factor 31
Spiol02Chr30362	-2.67137	-6.37034	1.80767e-07	probable WRKY transcription factor 41
Spiol0206C05704	-2.72591	-6.61575	2.73741e-05	probable WRKY transcription factor 15
Spiol06Chr22524	-2.95549	-7.75695	3.86993e-07	WRKY transcription factor WRKY24-like
Spiol01Chr15165	-3.3306	-10.0603	2.85466e-07	probable WRKY transcription factor 40
Spiol01Chr13080	-3.53605	-11.6	8.95875e-08	probable WRKY transcription factor 50 isoform X2
Spiol01Chr02437	-3.89646	-14.892	0.00286258	WRKY transcription factor 55
Spiol01Chr13850	-3.9558	-15.5173	2.9906e-08	probable WRKY transcription factor 75
Spiol0274C06431	-6.91323	-120.529	8.74297e-12	probable WRKY transcription factor 75
Spiol01Chr13272	-7.1345	-140.507	0	probable WRKY transcription factor 72
Spiol04Chr09466	-7.14605	-141.637	0.00137969	probable WRKY transcription factor 65 isoform X2
Spiol06Chr21334	3.65232	12.5735	3.03728e-06	1-aminocyclopropane-1-carboxylate oxidase homolog 12-like
Spiol03Chr19857	-2.19341	-4.57384	0.000541876	1-aminocyclopropane-1-carboxylate oxidase homolog 1-like
Spiol02Chr30592	-2.36942	-5.16733	0.00756982	1-aminocyclopropane-1-carboxylate oxidase homolog 4-like
Spiol03Chr19917	-3.79422	-13.8731	0.000497125	1-aminocyclopropane-1-carboxylate oxidase homolog 1-like
Spiol03Chr17889	-4.72518	-26.4497	0	1-aminocyclopropane-1-carboxylate oxidase homolog 1-like
Spiol03Chr19916	-5.11744	-34.714	1.01333e-10	1-aminocyclopropane-1-carboxylate oxidase homolog 1-like
Spiol02Chr30131	-5.98862	-63.497	6.83319e-08	1-aminocyclopropane-1-carboxylate oxidase 1
Spiol03Chr17885	-6.54045	-93.083	2.17135e-13	1-aminocyclopropane-1-carboxylate oxidase homolog 1-like
Spiol02Chr30613	-4.61768	-24.5505	5.25049e-13	pathogenesis-related protein PR-1 type-like
Spiol06Chr24903	5.10226	34.3506	0.00116315	receptor-like protein kinase FERONIA
Spiol01Chr14438	4.81725	28.1927	1.80666e-05	alpha-glucan water dikinase, chloroplastic-like
Spiol01Chr12991	4.61728	24.5437	1.51707e-06	pollen receptor-like kinase 1
Spiol03Chr19739	3.37978	10.4092	4.0853e-05	serine/threonine-protein kinase TIO
Spiol06Chr21608	2.46647	5.5269	3.07154e-07	putative receptor-like protein kinase At4g00960
Spiol06Chr21387	2.05771	4.16326	0.00237668	probable LRR receptor-like serine/threonine-protein kinase At5g48740
Spiol06Chr23172	2.03687	4.10353	2.11664e-05	phosphatidylinositol 4-kinase gamma 4-like
Spiol03Chr20299	1.58727	3.00479	7.28429e-05	probable LRR receptor-like serine/threonine-protein kinase At3g47570
Spiol02Chr04877	1.56125	2.95108	0.00180958	proline-rich receptor-like protein kinase PERK10 isoform X1
Spiol04Chr12592	1.4509	2.73379	0.00509069	proline-rich receptor-like protein kinase PERK9
Spiol01Chr16459	1.41869	2.67342	0.000490597	cysteine-rich receptor-like protein kinase 10 isoform X1
Spiol06Chr22452	1.37185	2.58803	0.00152803	probable inactive leucine-rich repeat receptor-like protein kinase At3g03770
Spiol01Chr13882	1.3348	2.5224	0.00171842	inactive leucine-rich repeat receptor-like protein kinase CORYNE
Spiol02Chr04636	1.33196	2.51745	0.00863628	probable serine/threonine-protein kinase ifkB
Spiol06Chr03458	1.21065	2.31442	0.00306729	receptor protein kinase CLAVATA1-like
Spiol04Chr09304	1.09421	2.13497	0.00892679	cyclin-dependent kinases regulatory subunit 1
Spiol0283C00551	-1.2675	-2.40745	0.00784028	probable leucine-rich repeat receptor-like protein kinase At1g35710
Spiol04Chr09590	-1.36983	-2.58441	0.00492555	diacylglycerol kinase 2
Spiol02Chr30112	-1.38811	-2.61736	0.000523471	mitogen-activated protein kinase kinase 2-like
Spiol0254C06307	-1.39816	-2.63565	0.00961939	probable L-type lectin-domain containing receptor kinase S.5
Spiol04Chr10488	-1.42136	-2.67838	0.00237245	serine/threonine receptor-like kinase NFP
Spiol01Chr33445	-1.4291	-2.69279	0.00259611	probable leucine-rich repeat receptor-like protein kinase At5g49770
Spiol06Chr21990	-1.43854	-2.71047	0.00121515	mitogen-activated protein kinase kinase kinase YODA-like
Spiol01Chr13551	-1.44756	-2.72746	0.000765603	serine/threonine-protein kinase MHK isoform X1
Spiol05Chr25716	-1.45971	-2.75053	0.00230795	calcium-dependent protein kinase 10-like
Spiol06Chr22847	-1.49217	-2.81313	0.00810996	G-type lectin S-receptor-like serine/threonine-protein kinase B120
Spiol03Chr17257	-1.55411	-2.93652	0.000547815	guanylate kinase 2-like
Spiol04Chr12001	-1.58433	-2.99869	0.00607935	wall-associated receptor kinase-like 8
Spiol03Chr18164	-1.60737	-3.04696	0.000371439	ceramide kinase-like isoform X1
Spiol01Chr13453	-1.62134	-3.07661	0.00742036	putative receptor-like protein kinase At3g47110
Spiol04Chr11336	-1.62627	-3.08713	0.000274547	probable LRR receptor-like serine/threonine-protein kinase At1g05700
Spiol0084S08096	-1.64168	-3.12028	0.000109789	probable leucine-rich repeat receptor-like protein kinase At5g49770
Spiol06Chr34183	-1.65347	-3.1459	0.00136785	LRR receptor-like serine/threonine-protein kinase GSO1 isoform X1
Spiol04Chr11327	-1.68895	-3.22422	3.16865e-05	hexokinase-5-like
Spiol02Chr30023	-1.74066	-3.34188	0.00177524	serine/threonine-protein kinase RIPK-like
Spiol03Chr18023	-1.75557	-3.3766	0.000663838	CDPK-related kinase 6-like isoform X1
Spiol03Chr02799	-1.78059	-3.43566	0.00559205	LRR receptor-like serine/threonine-protein kinase FLS2
Spiol06Chr21737	-1.80317	-3.48986	7.57469e-05	putative receptor-like protein kinase At4g00960
Spiol05Chr26896	-1.88458	-3.69246	0.000340218	probable serine/threonine-protein kinase CST
Spiol06Chr24029	-1.92372	-3.79401	0.00656628	cysteine-rich receptor-like protein kinase 10
Spiol04Chr11758	-1.92595	-3.79987	2.736e-05	G-type lectin S-receptor-like serine/threonine-protein kinase SD2-5 isoform X2
Spiol01Chr02073	-1.97218	-3.92361	0.00104511	receptor-like protein kinase HSL1
Spiol03Chr02759	-2.01219	-4.03395	0.000189821	diacylglycerol kinase 5-like
Spiol03Chr02792	-2.04367	-4.12293	0.00045576	LRR receptor-like serine/threonine-protein kinase GSO1 isoform X1
Spiol02Chr31317	-2.09343	-4.26763	0.0017344	probable LRR receptor-like serine/threonine-protein kinase At3g47570
Spiol01Chr14866	-2.09555	-4.2739	0.000541034	cysteine-rich receptor-like protein kinase 10
Spiol06Chr21569	-2.11635	-4.33594	0.00104296	cysteine-rich receptor-like protein kinase 15
Spiol01Chr13941	-2.15314	-4.44793	0.00808686	farnesol kinase, chloroplastic-like
Spiol01Chr14285	-2.15466	-4.45262	0.00682579	putative receptor-like protein kinase At4g00960 isoform X1
Spiol03Chr17545	-2.15557	-4.45544	5.94166e-08	probable fructokinase-4
Spiol01Chr12942	-2.18603	-4.55051	0.000769264	LEAF RUST 10 DISEASE-RESISTANCE LOCUS RECEPTOR-LIKE PROTEIN KINASE-like 1.4 isoform X3
Spiol05Chr27078	-2.1998	-4.59416	2.08735e-06	serine/threonine-protein kinase tricorner-like isoform X1
Spiol06Chr24942	-2.21531	-4.64382	0.00126891	L-type lectin-domain containing receptor kinase IV.2-like
Spiol01Chr13461	-2.28311	-4.86727	2.30006e-06	inositol 3-kinase
Spiol01Chr12941	-2.30719	-4.94918	0.00703795	LEAF RUST 10 DISEASE-RESISTANCE LOCUS RECEPTOR-LIKE PROTEIN KINASE-like 2.5
Spiol02Chr04915	-2.36167	-5.13965	0.00400734	serine/threonine-protein kinase-like protein CCR4
Spiol06Chr21768	-2.36313	-5.14484	0.000145519	cysteine-rich receptor-like protein kinase 15
Spiol05Chr26611	-2.38737	-5.23204	0.00079045	probable serine/threonine-protein kinase WNK3 isoform X1
Spiol06Chr22328	-2.39859	-5.27288	5.44361e-05	MDIS1-interacting receptor like kinase 2-like
Spiol04Chr11049	-2.42402	-5.36666	6.39801e-07	probable LRR receptor-like serine/threonine-protein kinase At3g47570
Spiol06Chr24726	-2.42735	-5.37905	6.69434e-07	ribose-phosphate pyrophosphokinase 2, chloroplastic
Spiol0375C07123	-2.42808	-5.38177	1.09402e-11	phosphoenolpyruvate carboxylase kinase 1-like
Spiol03Chr18126	-2.4375	-5.41701	0.00045576	probable inactive receptor kinase At4g23740
Spiol06Chr25287	-2.47285	-5.55141	3.09035e-06	G-type lectin S-receptor-like serine/threonine-protein kinase At1g11300
Spiol06Chr23135	-2.54704	-5.84434	0.000373215	G-type lectin S-receptor-like serine/threonine-protein kinase At1g11330
Spiol06Chr25477	-2.57593	-5.96253	0.0069138	MDIS1-interacting receptor like kinase 2-like
Spiol03Chr19724	-2.65811	-6.31205	7.35576e-05	putative receptor protein kinase ZmPK1
Spiol04Chr12668	-2.68785	-6.44351	3.86284e-05	wall-associated receptor kinase-like 1
Spiol04Chr12188	-2.69489	-6.47505	9.87244e-05	G-type lectin S-receptor-like serine/threonine-protein kinase RLK1
Spiol06Chr24624	-2.74382	-6.69844	1.86607e-05	MDIS1-interacting receptor like kinase 2-like
Spiol01Chr16814	-2.8143	-7.03378	0.00319135	G-type lectin S-receptor-like serine/threonine-protein kinase At1g11330
Spiol05Chr34466	-2.81442	-7.03437	0.00165065	probably inactive leucine-rich repeat receptor-like protein kinase At5g48380
Spiol03Chr18014	-2.85346	-7.2273	0.000141549	G-type lectin S-receptor-like serine/threonine-protein kinase At1g67520
Spiol03Chr18738	-2.93182	-7.63075	6.67194e-06	receptor-like cytosolic serine/threonine-protein kinase RBK1
Spiol06Chr21841	-2.97833	-7.88076	0.00017761	calcium-dependent protein kinase 29-like
Spiol04Chr12017	-3.02478	-8.13857	1.06211e-07	probable LRR receptor-like serine/threonine-protein kinase At3g47570
Spiol04Chr11176	-3.13387	-8.77787	2.25354e-05	MDIS1-interacting receptor like kinase 2-like
Spiol01Chr15651	-3.15412	-8.90192	0.00334127	receptor-like cytoplasmic kinase 176
Spiol06Chr03827	-3.15762	-8.92358	0.00118422	probable receptor-like protein kinase At1g11050
Spiol04Chr12186	-3.19304	-9.14539	0.000320274	G-type lectin S-receptor-like serine/threonine-protein kinase RLK1
Spiol06Chr21555	-3.20133	-9.19808	3.13252e-05	cysteine-rich receptor-like protein kinase 10
Spiol04Chr09041	-3.21883	-9.31033	0.00802058	probable serine/threonine-protein kinase DDB_G0267686
Spiol03Chr02786	-3.2682	-9.63444	4.64808e-07	LRR receptor-like serine/threonine-protein kinase ERECTA isoform X2
Spiol01Chr13160	-3.3083	-9.906	5.15221e-10	receptor-like protein kinase HSL1
Spiol03Chr16985	-3.4037	-10.5832	8.54037e-09	LRR receptor-like serine/threonine-protein kinase FLS2
Spiol01Chr14286	-3.61904	-12.2869	1.63343e-10	putative cysteine-rich receptor-like protein kinase 9
Spiol06Chr21765	-3.66997	-12.7283	2.6498e-07	putative receptor-like protein kinase At4g00960 isoform X1
Spiol06Chr24038	-3.73947	-13.3565	3.51693e-08	cysteine-rich receptor-like protein kinase 10
Spiol03Chr19730	-3.77142	-13.6556	3.30214e-05	wall-associated receptor kinase 5-like isoform X3
Spiol06Chr21544	-3.80879	-14.0139	0.00233695	cysteine-rich receptor-like protein kinase 25
Spiol01Chr02072	-3.81458	-14.0702	0.00715693	receptor-like protein kinase HSL1
Spiol06Chr23242	-3.92132	-15.1508	4.54426e-09	probable LRR receptor-like serine/threonine-protein kinase At3g47570
Spiol01Chr13539	-4.00805	-16.0895	5.35173e-09	serine/threonine-protein kinase OXI1-like
Spiol06Chr21570	-4.00936	-16.1041	5.85138e-05	putative receptor-like protein kinase At4g00960
Spiol01Chr13904	-4.04811	-16.5425	4.07658e-10	serine/threonine-protein kinase AtPK2/AtPK19-like
Spiol05Chr25778	-4.28013	-19.4289	2.09157e-12	probable LRR receptor-like serine/threonine-protein kinase At1g74360
Spiol01Chr13743	-4.46491	-22.0837	0.00103237	rust resistance kinase Lr10-like
Spiol04Chr08909	-4.75957	-27.0878	0.00684001	proline-rich receptor-like protein kinase PERK15
Spiol01Chr33247	-4.93449	-30.5794	4.03293e-05	rust resistance kinase Lr10-like
Spiol01Chr02089	-4.96846	-31.3081	1.74376e-08	probable serine/threonine-protein kinase PBL3
Spiol02Chr05003	-4.97167	-31.3778	2.1606e-12	wall-associated receptor kinase 2-like
Spiol06Chr24027	-5.02306	-32.5155	5.90536e-07	cysteine-rich receptor-like protein kinase 10
Spiol06Chr22327	-5.25052	-38.0684	4.41495e-07	MDIS1-interacting receptor like kinase 2-like
Spiol06Chr21537	-5.30704	-39.5893	3.53993e-07	phosphoenolpyruvate carboxykinase (ATP)-like
Spiol01Chr14863	-5.3498	-40.7803	3.20039e-08	cysteine-rich receptor-like protein kinase 6
Spiol06Chr24014	-5.42044	-42.8267	8.09957e-09	cysteine-rich receptor-like protein kinase 10 isoform X2
Spiol01Chr15137	-5.64202	-49.9365	2.81617e-13	wall-associated receptor kinase-like 20
Spiol01Chr13604	-5.91855	-60.4869	9.46564e-05	probable serine/threonine-protein kinase PBL12
Spiol02Chr30707	-6.00284	-64.1263	2.76509e-10	probable serine/threonine-protein kinase WNK9 isoform X1
Spiol01Chr13563	-6.02352	-65.0518	2.17895e-11	probable fructokinase-5
Spiol03Chr20457	-6.33513	-80.7355	0.00783139	serine/threonine-protein kinase/endoribonuclease IRE1a
Spiol0353C07036	-6.67984	-102.526	4.15281e-10	cysteine-rich receptor-like protein kinase 10
Spiol04Chr11116	-6.99336	-127.412	1.66318e-07	probable LRR receptor-like serine/threonine-protein kinase At1g53420 isoform X1
Spiol06Chr25298	-7.92432	-242.917	8.9615e-05	G-type lectin S-receptor-like serine/threonine-protein kinase At1g11330
