# Supplementary material for: Transcriptional analyses of differential cultivars during resistant and susceptible interactions with Peronospora effusa, the causal agent of spinach downy mildew
Source: Sci Rep. 2020 Apr 21;10:6719. doi: 10.1038/s41598-020-63668-3 (PMC7174412; doi:10.1038/s41598-020-63668-3)
Supplement: Supplementary file 6 — Supplementary File 4 [file 41598_2020_63668_MOESM6_ESM.xlsx]

## Sheet: 48 hpi_Solo vs Viro
Supolematary file 4 Transcriptional analyses of differential cultivars during resistant and susceptible interactions with Peronospora effusa, the causal agent of spinach downy mildew
Authors: Shyam L. Kandel, Amanda M. Hulse-Kemp, Kevin Stoffel, Steven T. Koike, Ainong Shi, Beiquan Mou, Allen Van Deynze, and Steven J. Klosterman
Gene ID	Tags	Description	GO IDs	GO Names
Spiol0404C00818	BLASTED, MAPPED, ANNOTATED	magnesium-chelatase subunit ChlD, chloroplastic-like isoform X1	F:GO:0005524; C:GO:0009507; P:GO:0015979; P:GO:0015995; F:GO:0016851	F:ATP binding; C:chloroplast; P:photosynthesis; P:chlorophyll biosynthetic process; F:magnesium chelatase activity
Spiol0931C00945	BLASTED	uncharacterized protein LOC110801042
Spiol0978C00957	BLASTED, MAPPED, ANNOTATED	probable LRR receptor-like serine/threonine-protein kinase At4g36180	F:GO:0004672; F:GO:0005524; P:GO:0006468; C:GO:0016021	F:protein kinase activity; F:ATP binding; P:protein phosphorylation; C:integral component of membrane
Spiol04Chr01508	BLASTED	putative nuclease HARBI1
Spiol04Chr01632	BLASTED	flagellar attachment zone protein 1-like
Spiol04Chr01882	BLASTED	uncharacterized protein LOC110787125
Spiol01Chr02148	BLASTED, MAPPED, ANNOTATED	21 kDa seed protein-like	F:GO:0004866; P:GO:0010951	F:endopeptidase inhibitor activity; P:negative regulation of endopeptidase activity
Spiol01Chr02149	BLASTED, MAPPED, ANNOTATED	21 kDa seed protein-like	F:GO:0004866; P:GO:0010951	F:endopeptidase inhibitor activity; P:negative regulation of endopeptidase activity
Spiol03Chr02758	BLASTED, MAPPED, ANNOTATED	RNA polymerase sigma factor sigE, chloroplastic/mitochondrial-like	F:GO:0003700; P:GO:0006352; P:GO:0006355	F:DNA-binding transcription factor activity; P:DNA-templated transcription, initiation; P:regulation of transcription, DNA-templated
Spiol03Chr02828	BLASTED, MAPPED, ANNOTATED	1-aminocyclopropane-1-carboxylate oxidase homolog 3-like	F:GO:0016491; F:GO:0046872; P:GO:0055114	F:oxidoreductase activity; F:metal ion binding; P:oxidation-reduction process
Spiol06Chr03630	BLASTED	uncharacterized protein LOC110800739, partial
Spiol06Chr03911	BLASTED	putative nuclease HARBI1
Spiol02Chr04516	BLASTED, MAPPED, ANNOTATED	protein SENSITIVE TO PROTON RHIZOTOXICITY 2-like	F:GO:0003676	F:nucleic acid binding
Spiol02Chr04654	BLASTED	putative nuclease HARBI1
Spiol02Chr04782	BLASTED, MAPPED, ANNOTATED	ribosome-inactivating protein PD-L3/PD-L4-like	P:GO:0006952; P:GO:0009405; P:GO:0017148; F:GO:0030598; F:GO:0090729	P:defense response; P:pathogenesis; P:negative regulation of translation; F:rRNA N-glycosylase activity; F:toxin activity
Spiol02Chr04783	BLASTED, MAPPED, ANNOTATED	ribosome-inactivating protein PD-L3/PD-L4-like	P:GO:0006952; P:GO:0009405; P:GO:0017148; F:GO:0030598; F:GO:0090729	P:defense response; P:pathogenesis; P:negative regulation of translation; F:rRNA N-glycosylase activity; F:toxin activity
Spiol0194C05373	BLASTED	23 kDa jasmonate-induced protein-like
Spiol0203C05567	BLASTED, MAPPED, ANNOTATED	60S ribosomal protein L26-2-like	F:GO:0003735; P:GO:0006412; C:GO:0015934	F:structural constituent of ribosome; P:translation; C:large ribosomal subunit
Spiol0206C05699	BLASTED, MAPPED, ANNOTATED	uncharacterized protein LOC110804215 isoform X2	C:GO:0005739	C:mitochondrion
Spiol0223C05976	BLASTED, MAPPED, ANNOTATED	chlorophyll a-b binding protein 13, chloroplastic	C:GO:0009522; C:GO:0009523; C:GO:0009535; P:GO:0009765; C:GO:0016021; F:GO:0016168; P:GO:0018298	C:photosystem I; C:photosystem II; C:chloroplast thylakoid membrane; P:photosynthesis, light harvesting; C:integral component of membrane; F:chlorophyll binding; P:protein-chromophore linkage
Spiol0233C06117	BLASTED, MAPPED, ANNOTATED	expansin-B3-like	C:GO:0005576; P:GO:0019953	C:extracellular region; P:sexual reproduction
Spiol0237C06173	BLASTED, MAPPED, ANNOTATED	60S ribosomal protein L26-2-like	C:GO:0005840	C:ribosome
Spiol0246C06234	BLASTED, MAPPED, ANNOTATED	defensin-like protein 1	P:GO:0006952	P:defense response
Spiol0322C06840	BLASTED	uncharacterized protein LOC110790675
Spiol0763C07539	BLASTED, MAPPED, ANNOTATED	transcription factor bHLH3-like	F:GO:0004867; P:GO:0009611; P:GO:0010951	F:serine-type endopeptidase inhibitor activity; P:response to wounding; P:negative regulation of endopeptidase activity
Spiol1368C07766	BLASTED, MAPPED, ANNOTATED	transcription factor bHLH3-like	F:GO:0004867; P:GO:0009611; P:GO:0010951	F:serine-type endopeptidase inhibitor activity; P:response to wounding; P:negative regulation of endopeptidase activity
Spiol0100S08265	BLASTED, MAPPED, ANNOTATED	cell division control protein 2 homolog D-like	F:GO:0004674; F:GO:0005524; P:GO:0006468; P:GO:0051301	F:protein serine/threonine kinase activity; F:ATP binding; P:protein phosphorylation; P:cell division
Spiol04Chr08784	BLASTED, MAPPED, ANNOTATED	protein disulfide-isomerase-like	F:GO:0003756; C:GO:0005623; P:GO:0045454	F:protein disulfide isomerase activity; C:cell; P:cell redox homeostasis
Spiol04Chr08850	BLASTED	ABC transporter C family member 3-like
Spiol04Chr09734	BLASTED, MAPPED, ANNOTATED	hypothetical protein SOVF_009590	C:GO:0016021	C:integral component of membrane
Spiol04Chr10088	BLASTED	increased DNA methylation 2-like
Spiol04Chr10206	BLASTED	uncharacterized protein LOC110789581
Spiol04Chr10356	BLASTED, MAPPED, ANNOTATED	G-type lectin S-receptor-like serine/threonine-protein kinase LECRK4	F:GO:0004674; F:GO:0005524; P:GO:0006468; C:GO:0016021	F:protein serine/threonine kinase activity; F:ATP binding; P:protein phosphorylation; C:integral component of membrane
Spiol04Chr10690	BLASTED, MAPPED, ANNOTATED	protochlorophyllide reductase, chloroplastic	C:GO:0009507; P:GO:0015979; P:GO:0015995; F:GO:0016630; P:GO:0055114	C:chloroplast; P:photosynthesis; P:chlorophyll biosynthetic process; F:protochlorophyllide reductase activity; P:oxidation-reduction process
Spiol04Chr10727	BLASTED	hypothetical protein SOVF_149830 isoform A
Spiol04Chr11551	BLASTED	putative pentatricopeptide repeat-containing protein At1g12700, mitochondrial
Spiol04Chr11736	BLASTED	PREDICTED: uncharacterized protein LOC104885245, partial
Spiol04Chr12189	BLASTED	uncharacterized protein LOC110802131
Spiol04Chr12702	BLASTED, MAPPED	uncharacterized protein LOC110800504	C:GO:0016020; C:GO:0016021	C:membrane; C:integral component of membrane
Spiol01Chr13340	BLASTED, MAPPED, ANNOTATED	anthranilate N-benzoyltransferase protein 2-like	F:GO:0016747	F:transferase activity, transferring acyl groups other than amino-acyl groups
Spiol01Chr13941	BLASTED, MAPPED, ANNOTATED	farnesol kinase, chloroplastic-like	C:GO:0016021	C:integral component of membrane
Spiol01Chr14241	BLASTED, MAPPED, ANNOTATED	probable glycosyltransferase At5g11130	P:GO:0006486; F:GO:0016757	P:protein glycosylation; F:transferase activity, transferring glycosyl groups
Spiol01Chr15443	BLASTED, MAPPED, ANNOTATED	ankyrin repeat-containing protein NPR4-like	C:GO:0016021	C:integral component of membrane
Spiol01Chr15958	BLASTED, MAPPED, ANNOTATED	nucleoside diphosphate kinase 2, chloroplastic	F:GO:0004550; F:GO:0005524; P:GO:0006165; P:GO:0006183; P:GO:0006228; P:GO:0006241; C:GO:0009507; F:GO:0046872	F:nucleoside diphosphate kinase activity; F:ATP binding; P:nucleoside diphosphate phosphorylation; P:GTP biosynthetic process; P:UTP biosynthetic process; P:CTP biosynthetic process; C:chloroplast; F:metal ion binding
Spiol01Chr16316	BLASTED	uncharacterized protein LOC110795081
Spiol01Chr16683	BLASTED, MAPPED, ANNOTATED	hypothetical protein SOVF_182280	C:GO:0016021	C:integral component of membrane
Spiol03Chr17244	BLASTED	hypothetical protein SOVF_065940
Spiol03Chr17569	BLASTED	uncharacterized protein LOC110713432 isoform X1
Spiol03Chr17718	BLASTED	uncharacterized protein LOC110784181
Spiol03Chr17808	BLASTED	diphthine--ammonia ligase-like
Spiol03Chr18645	BLASTED, MAPPED, ANNOTATED	protein NEN4	F:GO:0003676	F:nucleic acid binding
Spiol03Chr18820	BLASTED, MAPPED, ANNOTATED	25S rRNA (cytosine-C(5))-methyltransferase nop2-like	F:GO:0003723; P:GO:0006364; F:GO:0008757; P:GO:0032259	F:RNA binding; P:rRNA processing; F:S-adenosylmethionine-dependent methyltransferase activity; P:methylation
Spiol03Chr19410	BLASTED	putative nuclease HARBI1
Spiol03Chr19809	BLASTED, MAPPED, ANNOTATED	DNA mismatch repair protein MSH3	F:GO:0097159; F:GO:1901363	F:organic cyclic compound binding; F:heterocyclic compound binding
Spiol03Chr19950	BLASTED, MAPPED, ANNOTATED	DNA damage-binding protein 1	F:GO:0003676; C:GO:0005634; P:GO:0006281	F:nucleic acid binding; C:nucleus; P:DNA repair
Spiol06Chr21334	BLASTED, MAPPED, ANNOTATED	1-aminocyclopropane-1-carboxylate oxidase homolog 12-like	F:GO:0016491; F:GO:0046872; P:GO:0055114	F:oxidoreductase activity; F:metal ion binding; P:oxidation-reduction process
Spiol06Chr21387	BLASTED, MAPPED, ANNOTATED	probable LRR receptor-like serine/threonine-protein kinase At5g48740	F:GO:0004672; F:GO:0005524; P:GO:0006468; C:GO:0016021	F:protein kinase activity; F:ATP binding; P:protein phosphorylation; C:integral component of membrane
Spiol06Chr21767	BLASTED, MAPPED, ANNOTATED	GBF-interacting protein 1-like isoform X1	F:GO:0003723	F:RNA binding
Spiol06Chr21951	BLASTED	nucleoprotein TPR-like
Spiol06Chr21962	BLASTED, MAPPED, ANNOTATED	probable WRKY transcription factor 41	F:GO:0003700; C:GO:0005634; P:GO:0006355; F:GO:0043565	F:DNA-binding transcription factor activity; C:nucleus; P:regulation of transcription, DNA-templated; F:sequence-specific DNA binding
Spiol06Chr22881	BLASTED	uncharacterized protein LOC110789394
Spiol06Chr23323	BLASTED, MAPPED, ANNOTATED	hypothetical protein SOVF_023930	P:GO:0007142	P:male meiosis II
Spiol06Chr23354	BLASTED	23 kDa jasmonate-induced protein-like
Spiol06Chr23377	BLASTED, MAPPED, ANNOTATED	IST1-like protein	P:GO:0015031	P:protein transport
Spiol06Chr23607	BLASTED, MAPPED, ANNOTATED	DNA damage-binding protein 1	F:GO:0003676; C:GO:0005634; P:GO:0006281	F:nucleic acid binding; C:nucleus; P:DNA repair
Spiol06Chr23707	BLASTED	hypothetical protein SOVF_065940
Spiol06Chr24337	BLASTED, MAPPED	Retrovirus-related Pol polyprotein from transposon TNT 1-94	F:GO:0003676; P:GO:0015074	F:nucleic acid binding; P:DNA integration
Spiol06Chr24903	BLASTED, MAPPED, ANNOTATED	receptor-like protein kinase FERONIA	C:GO:0016020	C:membrane
Spiol06Chr24905	BLASTED	uncharacterized protein LOC110784740 isoform X1
Spiol06Chr24906	BLASTED, MAPPED	hypothetical protein SOVF_157490	F:GO:0004672; F:GO:0005524; P:GO:0006468; C:GO:0016020; C:GO:0016021	F:protein kinase activity; F:ATP binding; P:protein phosphorylation; C:membrane; C:integral component of membrane
Spiol06Chr25049	BLASTED, MAPPED, ANNOTATED	cytosolic sulfotransferase 5-like	F:GO:0008146	F:sulfotransferase activity
Spiol06Chr25114	BLASTED	cytochrome P450 81D1-like
Spiol06Chr25160	BLASTED, MAPPED, ANNOTATED	xyloglucan-specific galacturonosyltransferase 1-like	C:GO:0016020	C:membrane
Spiol05Chr25762	BLASTED, MAPPED	uncharacterized protein LOC110775387	C:GO:0016020; C:GO:0016021	C:membrane; C:integral component of membrane
Spiol05Chr26112	BLASTED	uncharacterized protein LOC110794511
Spiol05Chr26113	BLASTED	uncharacterized protein LOC110779984
Spiol05Chr26114	BLASTED	uncharacterized protein LOC110779983
Spiol05Chr26381	BLASTED	trihelix transcription factor PTL-like
Spiol05Chr26447	BLASTED	hypothetical protein SOVF_081570
Spiol05Chr26640	BLASTED, MAPPED, ANNOTATED	putative lipid-transfer protein DIR1	F:GO:0005504; P:GO:0009627	F:fatty acid binding; P:systemic acquired resistance
Spiol05Chr27009	BLASTED, MAPPED, ANNOTATED	glutathione S-transferase-like	F:GO:0004364; C:GO:0005737; P:GO:0006749	F:glutathione transferase activity; C:cytoplasm; P:glutathione metabolic process
Spiol05Chr27029	BLASTED, MAPPED, ANNOTATED	transcription factor bHLH3-like	F:GO:0004867; P:GO:0009611; P:GO:0010951	F:serine-type endopeptidase inhibitor activity; P:response to wounding; P:negative regulation of endopeptidase activity
Spiol05Chr27048	BLASTED, MAPPED, ANNOTATED	transcription factor bHLH3-like	F:GO:0004867; P:GO:0009611; P:GO:0010951	F:serine-type endopeptidase inhibitor activity; P:response to wounding; P:negative regulation of endopeptidase activity
Spiol05Chr27050	BLASTED, MAPPED, ANNOTATED	transcription factor bHLH3-like	F:GO:0004867; P:GO:0009611; P:GO:0010951	F:serine-type endopeptidase inhibitor activity; P:response to wounding; P:negative regulation of endopeptidase activity
Spiol05Chr27856	NO-BLAST	---NA---
Spiol02Chr28360	BLASTED	EG45-like domain containing protein
Spiol02Chr28415	BLASTED, MAPPED, ANNOTATED	beta-glucosidase 13-like	F:GO:0004553; P:GO:0005975	F:hydrolase activity, hydrolyzing O-glycosyl compounds; P:carbohydrate metabolic process
Spiol02Chr28583	BLASTED, MAPPED, ANNOTATED	arginase 1, mitochondrial-like	F:GO:0046872	F:metal ion binding
Spiol02Chr28622	BLASTED	hypothetical protein SOVF_050690, partial
Spiol02Chr28919	BLASTED	PREDICTED: uncharacterized protein LOC109134398
Spiol02Chr29432	BLASTED, MAPPED	zinc finger CCCH domain-containing protein 67-like isoform X1	F:GO:0046872	F:metal ion binding
Spiol02Chr29459	BLASTED, MAPPED	uncharacterized protein LOC110800862	C:GO:0005829; F:GO:0008017	C:cytosol; F:microtubule binding
Spiol02Chr29581	NO-BLAST	---NA---
Spiol02Chr29630	BLASTED, MAPPED, ANNOTATED	uncharacterized protein LOC110787737	P:GO:0006281	P:DNA repair
Spiol02Chr31515	BLASTED, MAPPED, ANNOTATED	probable pectinesterase 68	C:GO:0005618; C:GO:0016021; F:GO:0030599; P:GO:0042545; F:GO:0045330; P:GO:0045490	C:cell wall; C:integral component of membrane; F:pectinesterase activity; P:cell wall modification; F:aspartyl esterase activity; P:pectin catabolic process
Spiol0195C31917	BLASTED, MAPPED, ANNOTATED	basic 7S globulin-like	F:GO:0004190; P:GO:0006508	F:aspartic-type endopeptidase activity; P:proteolysis
Spiol0359C32347	BLASTED	protein FAR1-RELATED SEQUENCE 5-like
Spiol0071S32595	NO-BLAST	---NA---
Spiol03Chr33503	BLASTED, MAPPED, ANNOTATED	beta-amylase 3, chloroplastic-like	P:GO:0000272; F:GO:0016161; F:GO:0102229	P:polysaccharide catabolic process; F:beta-amylase activity; F:amylopectin maltohydrolase activity
Spiol03Chr33527	BLASTED	early nodulin-93-like

## Sheet: 168 hpi_Solo vs Viro
Gene ID	Tags	Description	GO IDs	GO Names
Spiol04Chr01508	BLASTED	putative nuclease HARBI1
Spiol04Chr01882	BLASTED	uncharacterized protein LOC110787125
Spiol01Chr02046	BLASTED	selenoprotein H
Spiol01Chr02148	BLASTED, MAPPED, ANNOTATED	21 kDa seed protein-like	F:GO:0004866; P:GO:0010951	F:endopeptidase inhibitor activity; P:negative regulation of endopeptidase activity
Spiol01Chr02501	BLASTED, MAPPED	hypothetical protein	F:GO:0003676; F:GO:0004523; P:GO:0090502	F:nucleic acid binding; F:RNA-DNA hybrid ribonuclease activity; P:RNA phosphodiester bond hydrolysis, endonucleolytic
Spiol06Chr03650	BLASTED, MAPPED, ANNOTATED	probable 1-deoxy-D-xylulose-5-phosphate synthase, chloroplastic	F:GO:0008661; P:GO:0016114	F:1-deoxy-D-xylulose-5-phosphate synthase activity; P:terpenoid biosynthetic process	EC:2.2.1.7	1-deoxy-D-xylulose-5-phosphate synthase
Spiol06Chr03911	BLASTED	putative nuclease HARBI1
Spiol06Chr03923	BLASTED, MAPPED, ANNOTATED	uncharacterized protein LOC110797435	C:GO:0016021	C:integral component of membrane
Spiol02Chr04590	BLASTED, MAPPED, ANNOTATED	7-deoxyloganetin glucosyltransferase-like	P:GO:0008152; F:GO:0016758	P:metabolic process; F:transferase activity, transferring hexosyl groups
Spiol02Chr04959	BLASTED	putative nuclease HARBI1
Spiol0191C05184	BLASTED	hypothetical protein SOVF_097390, partial
Spiol0203C05567	BLASTED, MAPPED, ANNOTATED	60S ribosomal protein L26-2-like	F:GO:0003735; P:GO:0006412; C:GO:0015934	F:structural constituent of ribosome; P:translation; C:large ribosomal subunit
Spiol0206C05699	BLASTED, MAPPED, ANNOTATED	uncharacterized protein LOC110804215 isoform X2	C:GO:0005739	C:mitochondrion
Spiol0210C05811	BLASTED, MAPPED	hypothetical protein SOVF_076990	C:GO:0016020; C:GO:0016021	C:membrane; C:integral component of membrane
Spiol0276C06483	NO-BLAST	---NA---
Spiol0322C06856	BLASTED	uncharacterized protein LOC110775523 isoform X1
Spiol0385C07163	BLASTED, MAPPED, ANNOTATED	hypothetical protein SOVF_092420, partial	C:GO:0016021	C:integral component of membrane
Spiol0763C07539	BLASTED, MAPPED, ANNOTATED	transcription factor bHLH3-like	F:GO:0004867; P:GO:0009611; P:GO:0010951	F:serine-type endopeptidase inhibitor activity; P:response to wounding; P:negative regulation of endopeptidase activity
Spiol1368C07766	BLASTED, MAPPED, ANNOTATED	transcription factor bHLH3-like	F:GO:0004867; P:GO:0009611; P:GO:0010951	F:serine-type endopeptidase inhibitor activity; P:response to wounding; P:negative regulation of endopeptidase activity
Spiol0015S07978	BLASTED	uncharacterized protein LOC110785074
Spiol0124S08455	BLASTED	hypothetical protein SOVF_031490
Spiol04Chr08822	BLASTED	GATA zinc finger domain-containing protein 14-like
Spiol04Chr08850	BLASTED	ABC transporter C family member 3-like
Spiol04Chr09734	BLASTED, MAPPED, ANNOTATED	hypothetical protein SOVF_009590	C:GO:0016021	C:integral component of membrane
Spiol04Chr12503	BLASTED, MAPPED, ANNOTATED	bifunctional aspartate aminotransferase and glutamate/aspartate-prephenate aminotransferase-like	P:GO:0009058; F:GO:0030170; F:GO:0033853	P:biosynthetic process; F:pyridoxal phosphate binding; F:aspartate-prephenate aminotransferase activity	EC:2.6.1.78	Aspartate--prephenate aminotransferase
Spiol01Chr12991	BLASTED, MAPPED, ANNOTATED	pollen receptor-like kinase 1	F:GO:0004672; F:GO:0005524; P:GO:0006468; C:GO:0016021	F:protein kinase activity; F:ATP binding; P:protein phosphorylation; C:integral component of membrane
Spiol01Chr13903	BLASTED, MAPPED, ANNOTATED	probable 2-oxoglutarate-dependent dioxygenase ANS	F:GO:0016491; F:GO:0046872; P:GO:0055114	F:oxidoreductase activity; F:metal ion binding; P:oxidation-reduction process
Spiol01Chr14241	BLASTED, MAPPED, ANNOTATED	probable glycosyltransferase At5g11130	P:GO:0006486; F:GO:0016757	P:protein glycosylation; F:transferase activity, transferring glycosyl groups
Spiol01Chr14252	BLASTED	uncharacterized protein LOC110801164
Spiol01Chr14320	BLASTED, MAPPED, ANNOTATED	hypothetical protein SOVF_092420, partial	C:GO:0016021	C:integral component of membrane
Spiol01Chr14438	BLASTED, MAPPED, ANNOTATED	alpha-glucan water dikinase, chloroplastic-like	F:GO:0005524; C:GO:0005739; P:GO:0005983; C:GO:0009570; P:GO:0009610; P:GO:0009631; C:GO:0009941; P:GO:0016310; F:GO:0050521	F:ATP binding; C:mitochondrion; P:starch catabolic process; C:chloroplast stroma; P:response to symbiotic fungus; P:cold acclimation; C:chloroplast envelope; P:phosphorylation; F:alpha-glucan, water dikinase activity	EC:2.7.9.4	Alpha-glucan, water dikinase
Spiol01Chr14838	BLASTED, MAPPED, ANNOTATED	floral homeotic protein AGAMOUS isoform X1	F:GO:0000977; F:GO:0003700; C:GO:0005634; P:GO:0045944; F:GO:0046983	F:RNA polymerase II regulatory region sequence-specific DNA binding; F:DNA-binding transcription factor activity; C:nucleus; P:positive regulation of transcription by RNA polymerase II; F:protein dimerization activity
Spiol01Chr14912	BLASTED	uncharacterized protein LOC110798830
Spiol01Chr15488	BLASTED	mannose/glucose-specific lectin-like
Spiol01Chr15847	BLASTED, MAPPED, ANNOTATED	40S ribosomal protein S10-like	P:GO:0000028; F:GO:0003723; F:GO:0003735; C:GO:0022627	P:ribosomal small subunit assembly; F:RNA binding; F:structural constituent of ribosome; C:cytosolic small ribosomal subunit
Spiol01Chr16290	BLASTED	uncharacterized protein LOC110804329
Spiol01Chr16316	BLASTED	uncharacterized protein LOC110795081
Spiol01Chr16610	BLASTED	F-box/WD-40 repeat-containing protein At3g52030-like
Spiol03Chr17887	BLASTED	uncharacterized protein LOC110801386 isoform X2
Spiol03Chr18035	BLASTED	probable 6-phosphogluconolactonase 4, chloroplastic
Spiol03Chr18532	BLASTED	uncharacterized protein LOC110780463
Spiol03Chr18773	BLASTED, MAPPED, ANNOTATED	abscisic acid 8'-hydroxylase 4-like	F:GO:0004497; F:GO:0005506; F:GO:0016705; F:GO:0020037; P:GO:0055114	F:monooxygenase activity; F:iron ion binding; F:oxidoreductase activity, acting on paired donors, with incorporation or reduction of molecular oxygen; F:heme binding; P:oxidation-reduction process
Spiol03Chr18820	BLASTED, MAPPED, ANNOTATED	25S rRNA (cytosine-C(5))-methyltransferase nop2-like	F:GO:0003723; P:GO:0006364; F:GO:0008757; P:GO:0032259	F:RNA binding; P:rRNA processing; F:S-adenosylmethionine-dependent methyltransferase activity; P:methylation
Spiol03Chr19410	BLASTED	putative nuclease HARBI1
Spiol03Chr19739	BLASTED, MAPPED, ANNOTATED	serine/threonine-protein kinase TIO	F:GO:0004672; F:GO:0005524; P:GO:0006468	F:protein kinase activity; F:ATP binding; P:protein phosphorylation
Spiol03Chr19950	BLASTED, MAPPED, ANNOTATED	DNA damage-binding protein 1	F:GO:0003676; C:GO:0005634; P:GO:0006281	F:nucleic acid binding; C:nucleus; P:DNA repair
Spiol06Chr21334	BLASTED, MAPPED, ANNOTATED	1-aminocyclopropane-1-carboxylate oxidase homolog 12-like	F:GO:0016491; F:GO:0046872; P:GO:0055114	F:oxidoreductase activity; F:metal ion binding; P:oxidation-reduction process
Spiol06Chr21423	BLASTED	small heat shock protein, chloroplastic-like
Spiol06Chr21429	BLASTED	late embryogenesis abundant protein At3g53040-like isoform X1
Spiol06Chr21505	BLASTED, MAPPED, ANNOTATED	methylsterol monooxygenase 1-1-like	F:GO:0005506; P:GO:0008610; C:GO:0016021; F:GO:0016491; P:GO:0055114	F:iron ion binding; P:lipid biosynthetic process; C:integral component of membrane; F:oxidoreductase activity; P:oxidation-reduction process
Spiol06Chr21767	BLASTED, MAPPED, ANNOTATED	GBF-interacting protein 1-like isoform X1	F:GO:0003723	F:RNA binding
Spiol06Chr21771	BLASTED	mannose/glucose-specific lectin-like
Spiol06Chr21965	BLASTED, MAPPED, ANNOTATED	transcription factor HBP-1b(c38)-like	P:GO:0006351; F:GO:0043565	P:transcription, DNA-templated; F:sequence-specific DNA binding
Spiol06Chr22387	BLASTED, MAPPED, ANNOTATED	3-isopropylmalate dehydratase large subunit, chloroplastic-like	F:GO:0003861; P:GO:0008652; C:GO:0009570; P:GO:0019761; P:GO:0046686; F:GO:0050486; F:GO:0051539	F:3-isopropylmalate dehydratase activity; P:cellular amino acid biosynthetic process; C:chloroplast stroma; P:glucosinolate biosynthetic process; P:response to cadmium ion; F:intramolecular transferase activity, transferring hydroxy groups; F:4 iron, 4 su	EC:4.2.1.33	3-isopropylmalate dehydratase
Spiol06Chr23607	BLASTED, MAPPED, ANNOTATED	DNA damage-binding protein 1	F:GO:0003676; C:GO:0005634; P:GO:0006281	F:nucleic acid binding; C:nucleus; P:DNA repair
Spiol06Chr23663	BLASTED, MAPPED, ANNOTATED	DNA polymerase kappa-like isoform X4	F:GO:0003684; F:GO:0003887; P:GO:0006281; P:GO:0071897	F:damaged DNA binding; F:DNA-directed DNA polymerase activity; P:DNA repair; P:DNA biosynthetic process	EC:2.7.7.7	DNA-directed DNA polymerase
Spiol06Chr24905	BLASTED	uncharacterized protein LOC110784740 isoform X1
Spiol06Chr24906	BLASTED, MAPPED	hypothetical protein SOVF_157490	F:GO:0004672; F:GO:0005524; P:GO:0006468; C:GO:0016020; C:GO:0016021	F:protein kinase activity; F:ATP binding; P:protein phosphorylation; C:membrane; C:integral component of membrane
Spiol06Chr25030	BLASTED, MAPPED, ANNOTATED	cytosolic sulfotransferase 5-like	F:GO:0008146	F:sulfotransferase activity
Spiol06Chr25049	BLASTED, MAPPED, ANNOTATED	cytosolic sulfotransferase 5-like	F:GO:0008146	F:sulfotransferase activity
Spiol06Chr25160	BLASTED, MAPPED, ANNOTATED	xyloglucan-specific galacturonosyltransferase 1-like	C:GO:0016020	C:membrane
Spiol05Chr25762	BLASTED, MAPPED	uncharacterized protein LOC110775387	C:GO:0016020; C:GO:0016021	C:membrane; C:integral component of membrane
Spiol05Chr26114	BLASTED	uncharacterized protein LOC110779983
Spiol05Chr26197	BLASTED, MAPPED, ANNOTATED	DNA damage-binding protein 1	F:GO:0003676; C:GO:0005634; P:GO:0006281	F:nucleic acid binding; C:nucleus; P:DNA repair
Spiol05Chr26719	BLASTED, MAPPED, ANNOTATED	diphthine--ammonia ligase-like	C:GO:0016021	C:integral component of membrane
Spiol05Chr27012	BLASTED, MAPPED, ANNOTATED	probable pectin methyltransferase QUA2	F:GO:0008168; C:GO:0016021; P:GO:0032259	F:methyltransferase activity; C:integral component of membrane; P:methylation
Spiol05Chr27029	BLASTED, MAPPED, ANNOTATED	transcription factor bHLH3-like	F:GO:0004867; P:GO:0009611; P:GO:0010951	F:serine-type endopeptidase inhibitor activity; P:response to wounding; P:negative regulation of endopeptidase activity
Spiol05Chr27050	BLASTED, MAPPED, ANNOTATED	transcription factor bHLH3-like	F:GO:0004867; P:GO:0009611; P:GO:0010951	F:serine-type endopeptidase inhibitor activity; P:response to wounding; P:negative regulation of endopeptidase activity
Spiol05Chr27715	BLASTED	uncharacterized protein LOC110779605 isoform X2
Spiol02Chr28583	BLASTED, MAPPED, ANNOTATED	arginase 1, mitochondrial-like	F:GO:0046872	F:metal ion binding
Spiol02Chr29432	BLASTED, MAPPED	zinc finger CCCH domain-containing protein 67-like isoform X1	F:GO:0046872	F:metal ion binding
Spiol02Chr29581	NO-BLAST	---NA---
Spiol02Chr29630	BLASTED, MAPPED, ANNOTATED	uncharacterized protein LOC110787737	P:GO:0006281	P:DNA repair
Spiol02Chr30146	BLASTED, MAPPED, ANNOTATED	MLP-like protein 43	P:GO:0006952; P:GO:0009607	P:defense response; P:response to biotic stimulus
Spiol02Chr30543	BLASTED, MAPPED, ANNOTATED	60S ribosomal protein L26-1	F:GO:0003735; P:GO:0006412; C:GO:0015934	F:structural constituent of ribosome; P:translation; C:large ribosomal subunit
Spiol0359C32347	BLASTED	protein FAR1-RELATED SEQUENCE 5-like
Spiol0071S32596	BLASTED	PREDICTED: uncharacterized protein LOC104893714
Spiol05Chr34340	BLASTED	uncharacterized protein LOC110779605 isoform X1
