# Supplementary material for: Transcriptional analyses of differential cultivars during resistant and susceptible interactions with Peronospora effusa, the causal agent of spinach downy mildew
Source: Sci Rep. 2020 Apr 21;10:6719. doi: 10.1038/s41598-020-63668-3 (PMC7174412; doi:10.1038/s41598-020-63668-3)
Supplement: Supplementary file 7 — Supplementary File 5 [file 41598_2020_63668_MOESM7_ESM.xls]

## Sheet: 168 hpi vs 48 hpi_Viro race 13
Name	Chromosome	Region	Supolematary file 5 Transcriptional analyses of differential cultivars during resistant and susceptible interactions with Peronospora effusa, the causal agent of spinach downy mildew
PeffR13_003295	Peff_R13_v2-266	complement(41294..42331)	Authors: Shyam L. Kandel, Amanda M. Hulse-Kemp, Kevin Stoffel, Steven T. Koike, Ainong Shi, Beiquan Mou, Allen Van Deynze, and Steven J. Klosterman
PeffR13_007105	Peff_R13_v2-711	complement(31750..35576)	Max group mean	Log₂ fold change	Fold change	P-value	FDR p-value	Bonferroni	Description
PeffR13_005946	Peff_R13_v2-208	complement(23833..25260)	248.03	-2.48848	-5.61188	0	0	0	hypothetical protein PC110_g6356	BLASTED, MAPPED, ANNOTATED
PeffR13_004573	Peff_R13_v2-216	complement(8451..11102)	30.6979	-2.53513	-5.79629	0	0	0	Histone acetyltransferase HAC1	BLASTED, MAPPED, ANNOTATED
PeffR13_006382	Peff_R13_v2-253	complement(42598..43596)	112.691	-2.56054	-5.89928	0	0	0	hypothetical protein AM587_10010645	BLASTED
PeffR13_000356	Peff_R13_v2-7	complement(132520..134354)	48.0571	-2.60177	-6.0703	0	0	0	histone deacetylase, putative	BLASTED, MAPPED, ANNOTATED
PeffR13_004582	Peff_R13_v2-216	complement(39950..41653)	43.6024	-2.70579	-6.52414	0	0	0	hypothetical protein PC110_g7950	BLASTED
PeffR13_004142	Peff_R13_v2-38	complement(19014..19863)	106.199	-2.71191	-6.55188	0	0	0	Serine/threonine-protein phosphatase 5	BLASTED, MAPPED, ANNOTATED
PeffR13_006004	Peff_R13_v2-278	21101..23212	63.3459	-2.73577	-6.66114	0	0	0	Sugar phosphate exchanger 3	BLASTED, MAPPED, ANNOTATED
PeffR13_000658	Peff_R13_v2-183	8510..10169	108.89	-2.73738	-6.66856	0	0	0	hypothetical protein F443_13591	BLASTED, MAPPED
PeffR13_006171	Peff_R13_v2-256	complement(58813..60160)	34.0247	-2.7434	-6.69648	0	0	0	Transcription factor	BLASTED, MAPPED, ANNOTATED
PeffR13_001769	Peff_R13_v2-14	26951..29938	72.1337	-2.814	-7.03233	0	0	0	R2R3 Myb protein	BLASTED, MAPPED, ANNOTATED
PeffR13_003055	Peff_R13_v2-264	20171..22432	55.2099	-2.87554	-7.3388	0	0	0	hypothetical protein PC110_g823	BLASTED, MAPPED, ANNOTATED
PeffR13_007858	Peff_R13_v2-343	complement(19789..21583)	46.3392	-2.88336	-7.37869	0	0	0	hypothetical protein PC110_g3379	BLASTED, MAPPED
PeffR13_007767	Peff_R13_v2-348	31250..32493	73.6888	-3.10215	-8.58695	0	0	0	Methyltransferase-like protein 13	BLASTED, MAPPED, ANNOTATED
PeffR13_005054	Peff_R13_v2-301	complement(30897..32149)	32.704	-3.11321	-8.65307	0	0	0	hypothetical protein PC110_g16965	BLASTED
PeffR13_006909	Peff_R13_v2-57	36450..44099	55.1312	-3.11644	-8.67244	0	0	0	Dynein light chain	BLASTED
PeffR13_006416	Peff_R13_v2-417	18355..20362	101.569	-3.11815	-8.68272	0	0	0	apicomplexan specific region near n-terminus	BLASTED
PeffR13_001329	Peff_R13_v2-178	122900..125332	30.7599	-3.12478	-8.72272	0	0	0	Helicase SWR1	BLASTED, MAPPED, ANNOTATED
PeffR13_007935	Peff_R13_v2-80	26276..27727	37.0492	-3.14394	-8.83932	0	0	0	hypothetical protein PPTG_14398	BLASTED
PeffR13_005626	Peff_R13_v2-250	9330..11336	59.237	-3.14668	-8.85618	0	0	0	Fanconi anemia group J protein	BLASTED, MAPPED, ANNOTATED
PeffR13_004707	Peff_R13_v2-303	complement(21359..22921)	44.096	-3.17465	-9.0295	0	0	0	ATP-dependent helicase HrpA	BLASTED, MAPPED, ANNOTATED
PeffR13_003256	Peff_R13_v2-71	complement(21342..22621)	39.8335	-3.19725	-9.1721	0	0	0	hypothetical protein PC110_g19500	BLASTED
PeffR13_007215	Peff_R13_v2-63	complement(51133..51886)	42.9455	-3.2633	-9.60177	0	0	0	hypothetical protein PC110_g11031	BLASTED, MAPPED, ANNOTATED
PeffR13_006269	Peff_R13_v2-94	complement(18478..19141)	302.327	-3.30997	-9.91746	0	0	0	DnaJ Heat shock protein	BLASTED
PeffR13_007539	Peff_R13_v2-723	12086..14246	255.783	-3.32982	-10.0549	0	0	0	peptidyl-prolyl cis-trans isomerase-like 1	BLASTED, MAPPED, ANNOTATED
PeffR13_007307	Peff_R13_v2-718	complement(23294..24058)	103.226	-3.34322	-10.1487	0	0	0	Hypothetical protein PHPALM_20830	BLASTED
PeffR13_003315	Peff_R13_v2-294	29420..29773	20.3524	-3.35025	-10.1982	0	0	0	Palmitoyltransferase ZDHHC17	BLASTED, MAPPED, ANNOTATED
PeffR13_001746	Peff_R13_v2-200	complement(68250..70556)	47.4882	-3.35395	-10.2245	0	0	0	hypothetical protein F443_18417	BLASTED
PeffR13_006605	Peff_R13_v2-355	23711..25439	311.778	-3.35839	-10.2559	0	0	0	small nuclear ribonucleoprotein E	BLASTED, MAPPED, ANNOTATED
PeffR13_005346	Peff_R13_v2-44	complement(25793..27549)	96.2226	-3.36196	-10.2814	0	0	0	Cell division cycle 5-like protein	BLASTED, MAPPED, ANNOTATED
PeffR13_004404	Peff_R13_v2-255	complement(34893..36376)	91.6748	-3.41408	-10.6596	0	0	0	Interferon-related developmental regulator 1	BLASTED
PeffR13_001699	Peff_R13_v2-13	complement(87976..88998)	94.8106	-3.43393	-10.8072	0	0	0	CAMK protein kinase	BLASTED, MAPPED, ANNOTATED
PeffR13_001315	Peff_R13_v2-178	87696..89364	238.091	-3.43864	-10.8426	0	0	0	hypothetical protein PC110_g10047	BLASTED
PeffR13_003885	Peff_R13_v2-20	39402..41078	35.3806	-3.4529	-10.9503	0	0	0	putative mitochondrial protein	BLASTED
PeffR13_001028	Peff_R13_v2-203	29728..30876	101.952	-3.483	-11.1812	0	0	0	hypothetical protein L917_18747, partial	BLASTED, MAPPED, ANNOTATED
PeffR13_002264	Peff_R13_v2-5	complement(71804..73861)	153.195	-3.51071	-11.398	0	0	0	Transmembrane prolyl 4-hydroxylase	BLASTED, MAPPED, ANNOTATED
PeffR13_007958	Peff_R13_v2-366	complement(31943..32677)	42.2564	-3.65265	-12.5765	0	0	0	unnamed protein product	BLASTED
PeffR13_000905	Peff_R13_v2-11	complement(44191..45954)	168.064	-3.65885	-12.6306	0	0	0	CMGC/MAPK protein kinase	BLASTED, MAPPED, ANNOTATED
PeffR13_005781	Peff_R13_v2-275	complement(47805..51632)	485.894	-3.6726	-12.7515	0	0	0	histone H1, putative	BLASTED, MAPPED, ANNOTATED
PeffR13_005525	Peff_R13_v2-226	16290..19181	48.5796	-3.68683	-12.878	0	0	0	hypothetical protein PHYSODRAFT_319379	BLASTED, MAPPED, ANNOTATED
PeffR13_002744	Peff_R13_v2-197	32619..34544	85.6378	-3.70602	-13.0504	0	0	0	hypothetical protein PC110_g6842	BLASTED, MAPPED, ANNOTATED
PeffR13_001087	Peff_R13_v2-18	complement(52658..55379)	15.0654	-3.73209	-13.2883	0	0	0	hypothetical protein PC110_g12006	BLASTED
PeffR13_006846	Peff_R13_v2-78	complement(39488..40612)	83.6311	-3.74933	-13.4481	0	0	0	hypothetical protein F441_09245	BLASTED, MAPPED
PeffR13_003327	Peff_R13_v2-262	22038..22321	326.096	-3.76456	-13.5908	0	0	0	AGC/PDK1 protein kinase	BLASTED, MAPPED, ANNOTATED
PeffR13_005596	Peff_R13_v2-374	15871..20973	116.916	-3.86958	-14.6171	0	0	0	Transcription factor CBF/NF-Y/archaeal histone	BLASTED, MAPPED, ANNOTATED
PeffR13_000517	Peff_R13_v2-1	17700..18220	622.898	-4.1288	-17.4942	0	0	0	Vacuolar protein sorting-associated protein 37A	BLASTED, MAPPED, ANNOTATED
PeffR13_005203	Peff_R13_v2-339	complement(4201..5244)	102.807	-4.14654	-17.7106	0	0	0	Kinesin-like protein	BLASTED, MAPPED, ANNOTATED
PeffR13_005932	Peff_R13_v2-344	6897..7396	49.831	-4.15378	-17.7997	0	0	0	Secreted RxLR effector peptide protein	BLASTED
PeffR13_005270	Peff_R13_v2-272	8867..13424	99.0324	-4.30588	-19.7788	0	0	0	scyllo-inositol 2-dehydrogenase (NADP(+))	BLASTED, MAPPED, ANNOTATED
PeffR13_002527	Peff_R13_v2-192	complement(29542..33137)	431.229	-4.35868	-20.516	0	0	0	Mitotic-spindle organizing protein associated with a ring of gamma-tubulin 1	BLASTED, MAPPED, ANNOTATED
PeffR13_007326	Peff_R13_v2-119	7128..9494	102.04	-4.40343	-21.1623	0	0	0	DNA polymerase epsilon subunit, putative	BLASTED, MAPPED, ANNOTATED
PeffR13_002429	Peff_R13_v2-22	81927..83063	119.522	-4.50217	-22.6615	0	0	0	Ubiquitin-specific protease	BLASTED, MAPPED, ANNOTATED
PeffR13_002646	Peff_R13_v2-179	86581..88491	212.179	-4.60346	-24.3097	0	0	0	hypothetical protein F441_20697	BLASTED, MAPPED
PeffR13_001307	Peff_R13_v2-178	complement(51839..54265)	217.39	-4.63559	-24.8571	0	0	0	RxLR effector protein	BLASTED
PeffR13_000909	Peff_R13_v2-11	complement(52222..54006)	31.6778	-4.75225	-26.9507	0	0	0	hypothetical protein PC110_g22167	BLASTED
PeffR13_000428	Peff_R13_v2-176	complement(135494..140261)	256.215	-4.80656	-27.9846	0	0	0	Hypothetical protein PHPALM_12051	BLASTED
PeffR13_002375	Peff_R13_v2-180	complement(37074..39325)	176.177	-4.91355	-30.1388	0	0	0	Chromodomain protein	BLASTED, MAPPED
PeffR13_004960	Peff_R13_v2-317	26731..30558	420.124	-4.9444	-30.7903	0	0	0	mitotic spindle assembly checkpoint protein	BLASTED, MAPPED, ANNOTATED
PeffR13_008357	Peff_R13_v2-569	40..723	64.3337	-4.9473	-30.8521	0	0	0	hypothetical protein PHYSODRAFT_327908	BLASTED
PeffR13_006271	Peff_R13_v2-94	complement(21974..23710)	24.0692	-5.13576	-35.1574	0	0	0	hypothetical protein PC110_g6808	BLASTED, MAPPED
PeffR13_001104	Peff_R13_v2-18	complement(95548..96389)	174.735	-5.26237	-38.3824	0	0	0	Copper-transporting ATPase	BLASTED, MAPPED, ANNOTATED
PeffR13_000446	Peff_R13_v2-8	complement(13655..13879)	306.016	-5.27218	-38.6441	0	0	0	Lipase 1	BLASTED
PeffR13_005092	Peff_R13_v2-239	complement(42567..45606)	122.472	-5.95771	-62.1513	0	0	0	exonuclease 1, putative	BLASTED, MAPPED
PeffR13_005522	Peff_R13_v2-226	2590..8096	391.413	-8.22321	-298.837	0	0	0	---NA---	NO-BLAST
PeffR13_008297	Peff_R13_v2-740	3342..5798	44.4836	-2.46171	-5.5087	1.11022e-16	1.42622e-14	9.55569e-13	Mif4g ma4 domain containing hypothetical protein	BLASTED, MAPPED, ANNOTATED
PeffR13_001766	Peff_R13_v2-14	19487..22702	27.947	-2.46769	-5.53158	1.11022e-16	1.42622e-14	9.55569e-13	ATPase family AAA domain-containing protein 2	BLASTED, MAPPED, ANNOTATED
PeffR13_001841	Peff_R13_v2-191	complement(54575..55189)	34.9735	-2.54961	-5.85476	1.11022e-16	1.42622e-14	9.55569e-13	hypothetical protein PC110_g5166	BLASTED, MAPPED, ANNOTATED
PeffR13_007070	Peff_R13_v2-329	28241..29147	140.96	-5.44442	-43.5447	1.11022e-16	1.42622e-14	9.55569e-13	putative hydrolase	BLASTED, MAPPED, ANNOTATED
PeffR13_008030	Peff_R13_v2-138	complement(4400..5369)	46.0343	-3.17225	-9.01452	2.22045e-16	2.8105e-14	1.91114e-12	U11/U12 small nuclear ribonucleoprotein 35 kDa protein, putative	BLASTED, MAPPED, ANNOTATED
PeffR13_001845	Peff_R13_v2-191	complement(63752..64916)	204.889	-2.75092	-6.73147	3.33067e-16	4.0953e-14	2.86671e-12	Histone deacetylase	BLASTED, MAPPED, ANNOTATED
PeffR13_005799	Peff_R13_v2-61	complement(46503..47672)	471.199	-3.0313	-8.17549	3.33067e-16	4.0953e-14	2.86671e-12	Rab7 family GTPase	BLASTED, MAPPED, ANNOTATED
PeffR13_000949	Peff_R13_v2-3	complement(10194..10798)	151.785	-2.80975	-7.01164	4.44089e-16	5.38349e-14	3.82228e-12	TATA-box-binding protein	BLASTED, MAPPED, ANNOTATED
PeffR13_006050	Peff_R13_v2-697	complement(33113..34639)	49.7389	-2.57394	-5.95433	5.55112e-16	6.6359e-14	4.77784e-12	hypothetical protein F444_21673	BLASTED, MAPPED, ANNOTATED
PeffR13_008521	Peff_R13_v2-653	6..1140	292.612	-3.70926	-13.0797	7.77156e-16	9.16299e-14	6.68898e-12	RNA-binding protein Rsf1	BLASTED, MAPPED, ANNOTATED
PeffR13_003168	Peff_R13_v2-687	8728..10605	135.456	-2.381	-5.20897	9.99201e-16	1.16218e-13	8.60012e-12	Myb-like DNA-binding protein	BLASTED, MAPPED, ANNOTATED
PeffR13_007658	Peff_R13_v2-440	10919..12979	3638.31	4.59171	24.1125	1.11022e-15	1.27409e-13	9.55569e-12	tRNA:m(4)X modification enzyme TRM13	BLASTED, MAPPED
PeffR13_002057	Peff_R13_v2-195	76792..77592	94.5634	-2.41945	-5.34967	2.10942e-15	2.38892e-13	1.81558e-11	cell division protease ftsH	BLASTED, MAPPED, ANNOTATED
PeffR13_006042	Peff_R13_v2-337	complement(28908..30713)	66.5472	-2.1395	-4.4061	3.10862e-15	3.4748e-13	2.67559e-11	Splicing factor 3B subunit 2	BLASTED, MAPPED, ANNOTATED
PeffR13_007989	Peff_R13_v2-96	6304..7434	33.8943	-3.01918	-8.10705	5.66214e-15	6.24795e-13	4.8734e-11	Kinetochore protein mis18	BLASTED, MAPPED, ANNOTATED
PeffR13_000522	Peff_R13_v2-1	complement(38584..42020)	78.8643	-2.50666	-5.68304	6.77236e-15	7.37844e-13	5.82897e-11	ATP-dependent RNA helicase	BLASTED, MAPPED, ANNOTATED
PeffR13_001005	Peff_R13_v2-3	209314..210934	11510.8	-4.78184	-27.5092	1.06581e-14	1.14668e-12	9.17346e-11	actin-1	BLASTED, MAPPED, ANNOTATED
PeffR13_004684	Peff_R13_v2-286	complement(21330..23073)	36.607	-2.56278	-5.90844	1.56541e-14	1.6634e-12	1.34735e-10	Hypothetical protein PHPALM_676	BLASTED
PeffR13_002846	Peff_R13_v2-210	complement(54428..55930)	103.668	-3.12726	-8.73774	1.58762e-14	1.66642e-12	1.36646e-10	serine protease family S08A, putative	BLASTED, MAPPED, ANNOTATED
PeffR13_006679	Peff_R13_v2-49	17377..18159	48.4561	-2.42581	-5.37329	4.14113e-14	4.2943e-12	3.56427e-10	hypothetical protein PC110_g7753	BLASTED, MAPPED, ANNOTATED
PeffR13_005664	Peff_R13_v2-284	complement(4940..6471)	141.848	-2.83399	-7.13041	6.30607e-14	6.46147e-12	5.42763e-10	RuvB-like 1	BLASTED, MAPPED, ANNOTATED
PeffR13_001628	Peff_R13_v2-181	23288..25015	182.14	-3.09807	-8.56273	8.53762e-14	8.64509e-12	7.34833e-10	ribosome biogenesis protein NSA2	BLASTED
PeffR13_006323	Peff_R13_v2-345	5207..5467	17.3795	-3.04692	-8.26447	8.82627e-14	8.83346e-12	7.59677e-10	kinase protein	BLASTED, MAPPED
PeffR13_000333	Peff_R13_v2-7	complement(85542..86833)	41.4352	-2.62726	-6.17851	1.31117e-13	1.29716e-11	1.12853e-09	hypothetical protein F444_18191	BLASTED
PeffR13_005786	Peff_R13_v2-61	16740..18547	109.469	-5.2082	-36.968	1.34559e-13	1.31608e-11	1.15815e-09	hypothetical protein PHYSODRAFT_292778	BLASTED, MAPPED
PeffR13_001365	Peff_R13_v2-189	41278..42745	200.028	-2.3615	-5.13906	1.72751e-13	1.67064e-11	1.48687e-09	Serine/threonine-protein phosphatase PP-X isozyme 2	BLASTED, MAPPED, ANNOTATED
PeffR13_007090	Peff_R13_v2-712	complement(26736..27673)	109.634	-3.17319	-9.02042	1.95177e-13	1.86654e-11	1.67989e-09	hypothetical protein F444_21704	BLASTED
PeffR13_000438	Peff_R13_v2-176	complement(162014..164485)	621.735	-3.86274	-14.548	4.03566e-13	3.81703e-11	3.47349e-09	Stromal membrane-associated protein 2	BLASTED, MAPPED
PeffR13_003202	Peff_R13_v2-319	12868..14031	359.34	-3.55264	-11.7342	4.32876e-13	4.04974e-11	3.72576e-09	Nucleolar protein 12	BLASTED
PeffR13_007655	Peff_R13_v2-342	complement(31892..33315)	15.0579	-2.4666	-5.5274	4.56968e-13	4.22916e-11	3.93312e-09	STIP protein	BLASTED, MAPPED, ANNOTATED
PeffR13_002765	Peff_R13_v2-197	100333..102627	54.549	-2.42055	-5.35373	5.52669e-13	5.06045e-11	4.75682e-09	Structural maintenance of chromosomes protein 4-like isoformX2	BLASTED, MAPPED
PeffR13_003070	Peff_R13_v2-264	49877..51966	522.644	-3.51888	-11.4627	5.67657e-13	5.14297e-11	4.88582e-09	Eukaryotic peptide chain release factor subunit 1	BLASTED, MAPPED, ANNOTATED
PeffR13_007237	Peff_R13_v2-721	18835..21146	60.0505	-2.17396	-4.51261	6.81011e-13	6.10569e-11	5.86146e-09	Zinc finger CCCH domain-containing protein 17	BLASTED
PeffR13_003966	Peff_R13_v2-48	complement(38047..39670)	46.3586	-2.13074	-4.37941	6.99774e-13	6.20923e-11	6.02295e-09	hypothetical protein PC110_g19018	BLASTED, MAPPED, ANNOTATED
PeffR13_007557	Peff_R13_v2-335	10609..11577	507.638	-4.46796	-22.1305	1.25944e-12	1.10612e-10	1.084e-08	hypothetical protein PC110_g3590	BLASTED, MAPPED, ANNOTATED
PeffR13_007765	Peff_R13_v2-348	18483..21212	86.3945	-2.31258	-4.96771	1.35736e-12	1.18008e-10	1.16828e-08	RuvB-like 2	BLASTED, MAPPED, ANNOTATED
PeffR13_007398	Peff_R13_v2-235	27673..29241	29.2403	-2.89154	-7.42064	1.71596e-12	1.47693e-10	1.47693e-08	Type-2 histone deacetylase 2	BLASTED, MAPPED, ANNOTATED
PeffR13_004430	Peff_R13_v2-277	complement(40120..42624)	25.0793	-2.49128	-5.62277	1.92568e-12	1.64102e-10	1.65743e-08	Myotubularin-related protein 13	BLASTED
PeffR13_004415	Peff_R13_v2-255	complement(63898..65727)	1295.65	4.0429	16.4829	1.99607e-12	1.68433e-10	1.71802e-08	hypothetical protein L917_01452	BLASTED, MAPPED, ANNOTATED
PeffR13_004128	Peff_R13_v2-243	27574..29344	31.7948	-2.13841	-4.40277	2.96441e-12	2.47715e-10	2.55146e-08	Zinc ion binding protein	BLASTED, MAPPED, ANNOTATED
PeffR13_000132	Peff_R13_v2-175	2476..5483	28.6189	-2.39942	-5.27592	3.03702e-12	2.51342e-10	2.61396e-08	secreted RxLR effector peptide protein, putative	BLASTED
PeffR13_002550	Peff_R13_v2-192	complement(101855..103420)	47.1165	-2.43718	-5.41581	3.43559e-12	2.8162e-10	2.95701e-08	Palmitoyltransferase	BLASTED, MAPPED, ANNOTATED
PeffR13_000782	Peff_R13_v2-4	39256..41851	74.0201	-2.84399	-7.18005	3.54861e-12	2.8814e-10	3.05429e-08	Anaphase-promoting complex subunit 6	BLASTED
PeffR13_002424	Peff_R13_v2-22	complement(67166..69556)	46.9016	-2.15058	-4.44006	4.0743e-12	3.27733e-10	3.50675e-08	Tubby protein	BLASTED
PeffR13_006887	Peff_R13_v2-222	complement(24265..26325)	192.137	-3.31572	-9.95709	4.29889e-12	3.42598e-10	3.70006e-08	DEAD-box ATP-dependent RNA helicase 21	BLASTED, MAPPED, ANNOTATED
PeffR13_005284	Peff_R13_v2-689	complement(18649..21225)	78.8864	-2.10594	-4.30478	5.02198e-12	3.92947e-10	4.32242e-08	hypothetical protein PC110_g18969	BLASTED, MAPPED, ANNOTATED
PeffR13_007206	Peff_R13_v2-707	complement(7779..8549)	206.405	-3.38297	-10.4322	4.9869e-12	3.92947e-10	4.29222e-08	DEAD/DEAH box RNA helicase	BLASTED, MAPPED, ANNOTATED
PeffR13_008433	Peff_R13_v2-731	4003..6486	8.99172	-3.15609	-8.91408	5.27123e-12	4.08734e-10	4.53695e-08	beta-glucan synthesis-associated protein, putative	BLASTED, MAPPED, ANNOTATED
PeffR13_007015	Peff_R13_v2-89	complement(22840..24779)	27.7021	-3.11957	-8.69128	6.40377e-12	4.92118e-10	5.51172e-08	Hypothetical protein PHPALM_4989	BLASTED
PeffR13_005478	Peff_R13_v2-36	76207..78096	1673.09	3.71171	13.102	7.88369e-12	6.00486e-10	6.7855e-08	Lysosomal beta glucosidase	BLASTED, MAPPED, ANNOTATED
PeffR13_000247	Peff_R13_v2-2	92234..93603	34.925	-2.44081	-5.42945	8.09297e-12	6.11019e-10	6.96562e-08	hypothetical protein PHPALM_30762	BLASTED
PeffR13_000521	Peff_R13_v2-1	35507..38296	19.9754	-2.38703	-5.2308	8.5113e-12	6.37016e-10	7.32568e-08	CAMK/CDPK protein kinase	BLASTED, MAPPED, ANNOTATED
PeffR13_008354	Peff_R13_v2-100	complement(27905..28815)	101.67	-2.59919	-6.05947	9.13747e-12	6.77984e-10	7.86462e-08	m7GpppX diphosphatase	BLASTED, MAPPED, ANNOTATED
PeffR13_008080	Peff_R13_v2-728	13540..13782	16.0023	-2.29323	-4.90151	1.0255e-11	7.54401e-10	8.82649e-08	Hypothetical protein PHPALM_673	BLASTED, MAPPED
PeffR13_007106	Peff_R13_v2-711	35967..37232	2085.75	3.97241	15.697	1.12039e-11	8.17222e-10	9.64322e-08	Protease inhibitor EpiC4	BLASTED, MAPPED
PeffR13_005630	Peff_R13_v2-250	complement(19382..23225)	9014.51	3.93883	15.3358	1.1886e-11	8.59691e-10	1.02303e-07	---NA---	NO-BLAST
PeffR13_000021	Peff_R13_v2-174	complement(52060..52648)	356.738	-4.27564	-19.3685	1.31866e-11	9.45806e-10	1.13497e-07	hypothetical protein PHMEG_0002240	BLASTED
PeffR13_006749	Peff_R13_v2-84	complement(42542..44500)	25.6289	-1.99354	-3.98212	1.54491e-11	1.09893e-09	1.3297e-07	Chromodomain-helicase-DNA-binding protein	BLASTED, MAPPED, ANNOTATED
PeffR13_006709	Peff_R13_v2-362	17007..18080	2925.5	-3.44027	-10.8549	2.40951e-11	1.69989e-09	2.07386e-07	Autophagy-related protein	BLASTED, MAPPED, ANNOTATED
PeffR13_007391	Peff_R13_v2-381	15337..23976	23.8535	-2.20167	-4.60013	4.2817e-11	2.99493e-09	3.68526e-07	Cullin family protein, putative	BLASTED, MAPPED, ANNOTATED
PeffR13_002840	Peff_R13_v2-210	42347..44563	372.575	-3.8309	-14.2303	4.31476e-11	2.99493e-09	3.71371e-07	Protein phosphatase 1 regulatory subunit	BLASTED
PeffR13_004443	Peff_R13_v2-221	16903..18600	105.434	4.51202	22.8167	5.46551e-11	3.76333e-09	4.70416e-07	hypothetical protein PHYSODRAFT_341128	BLASTED, MAPPED, ANNOTATED
PeffR13_002557	Peff_R13_v2-192	119624..121981	113.157	-2.76278	-6.78703	6.70052e-11	4.57709e-09	5.76714e-07	hypothetical protein F444_14109	BLASTED
PeffR13_004859	Peff_R13_v2-310	complement(41476..43500)	343.837	-3.46973	-11.0788	7.64944e-11	5.18415e-09	6.58387e-07	DEAD-box ATP-dependent RNA helicase 5	BLASTED, MAPPED, ANNOTATED
PeffR13_001425	Peff_R13_v2-188	64409..69214	30.2094	-1.98068	-3.94679	9.07598e-11	6.06014e-09	7.8117e-07	TFIIH basal transcription factor complex helicase subunit	BLASTED, MAPPED, ANNOTATED
PeffR13_001728	Peff_R13_v2-200	complement(30808..32649)	73.3238	-2.52107	-5.74006	9.08281e-11	6.06014e-09	7.81758e-07	Importin subunit alpha-1	BLASTED, MAPPED, ANNOTATED
PeffR13_007416	Peff_R13_v2-79	complement(30789..31961)	48.7499	-3.18103	-9.06953	9.24065e-11	6.11802e-09	7.95343e-07	hypothetical protein PHYSODRAFT_514675	BLASTED, MAPPED, ANNOTATED
PeffR13_001619	Peff_R13_v2-184	complement(135965..139690)	1438.7	-3.58497	-12.0001	9.68945e-11	6.36619e-09	8.33971e-07	ABC transporter ABCF family	BLASTED, MAPPED, ANNOTATED
PeffR13_004379	Peff_R13_v2-691	33897..39984	887.873	-4.30215	-19.7278	1.01848e-10	6.64097e-09	8.76607e-07	hypothetical protein PHMEG_00034760	BLASTED, MAPPED
PeffR13_007607	Peff_R13_v2-102	complement(14967..15920)	16.7534	-2.27935	-4.8546	1.02874e-10	6.65743e-09	8.85438e-07	Glutathione S-transferase T2	BLASTED
PeffR13_000397	Peff_R13_v2-176	complement(60525..62939)	23.552	-2.04146	-4.11662	1.19891e-10	7.70073e-09	1.0319e-06	hypothetical protein PC110_g10752	BLASTED, MAPPED
PeffR13_001976	Peff_R13_v2-186	complement(78210..82193)	25.3309	-2.62783	-6.18095	1.33399e-10	8.50492e-09	1.14816e-06	CTD small phosphatase protein	BLASTED, MAPPED, ANNOTATED
PeffR13_002079	Peff_R13_v2-195	complement(121646..122851)	29.8566	-2.4914	-5.62325	1.39817e-10	8.84859e-09	1.20341e-06	hypothetical protein, variant 1	BLASTED
PeffR13_005090	Peff_R13_v2-239	37865..40279	73.1134	-2.47419	-5.55655	1.48504e-10	9.32976e-09	1.27818e-06	NIPA protein 2	BLASTED, MAPPED, ANNOTATED
PeffR13_000098	Peff_R13_v2-174	272872..274407	977.845	3.97872	15.7657	1.61447e-10	1.00694e-08	1.38957e-06	AF494014_1putative exo-1,3-beta-glucanase	BLASTED, MAPPED, ANNOTATED
PeffR13_004758	Peff_R13_v2-39	29918..30493	50.087	-2.21012	-4.62715	1.70837e-10	1.05784e-08	1.4704e-06	hypothetical protein PC110_g18033	BLASTED
PeffR13_000858	Peff_R13_v2-15	complement(70366..71415)	1035.38	4.7893	27.6518	1.81711e-10	1.11713e-08	1.56398e-06	60S ribosomal protein L6	BLASTED, MAPPED, ANNOTATED
PeffR13_002688	Peff_R13_v2-24	51223..52861	93.2509	-3.42985	-10.7768	1.98954e-10	1.21446e-08	1.71239e-06	hypothetical protein, variant	BLASTED, MAPPED
PeffR13_006089	Peff_R13_v2-55	complement(55631..57711)	111.991	-3.71944	-13.1724	2.01791e-10	1.22311e-08	1.73682e-06	Pumilio 23	BLASTED
PeffR13_004339	Peff_R13_v2-688	complement(19080..20232)	200.406	-2.55172	-5.86332	2.05892e-10	1.23924e-08	1.77211e-06	nuclear acid binding	BLASTED, MAPPED, ANNOTATED
PeffR13_000205	Peff_R13_v2-175	complement(231875..235603)	181.283	-2.8272	-7.09696	2.20562e-10	1.31832e-08	1.89838e-06	Integral membrane ankyrin-repeat protein Kidins220 (protein kinase D substrate)	BLASTED, MAPPED, ANNOTATED
PeffR13_002566	Peff_R13_v2-23	34942..37220	29.7246	-2.43906	-5.4229	2.42254e-10	1.43798e-08	2.08508e-06	Hypothetical protein PHPALM_37661	BLASTED
PeffR13_001949	Peff_R13_v2-186	complement(12038..15641)	56.9544	-2.20291	-4.60408	2.71855e-10	1.60264e-08	2.33986e-06	Ubiquitin carboxyl-terminal hydrolase 47	BLASTED, MAPPED, ANNOTATED
PeffR13_004882	Peff_R13_v2-198	101935..104709	70.7414	-2.20277	-4.60362	3.18152e-10	1.8612e-08	2.73833e-06	TKL/LISK/LISK-DD1 protein Kinase	BLASTED, MAPPED, ANNOTATED
PeffR13_008056	Peff_R13_v2-499	complement(11943..13616)	88.1551	-3.03547	-8.1991	3.20038e-10	1.8612e-08	2.75457e-06	hypothetical protein F441_20715	BLASTED
PeffR13_005882	Peff_R13_v2-288	39817..40725	35.5562	-1.80909	-3.5042	4.07464e-10	2.35372e-08	3.50704e-06	LOW QUALITY PROTEIN: hypothetical protein PHMEG_00030365, partial	BLASTED
PeffR13_008546	Peff_R13_v2-130	1831..2748	250.309	-2.57891	-5.9749	4.26399e-10	2.44668e-08	3.67002e-06	adenylosuccinate synthetase	BLASTED, MAPPED, ANNOTATED
PeffR13_001186	Peff_R13_v2-182	22290..26585	853.693	4.22216	18.6636	4.76681e-10	2.71708e-08	4.10279e-06	40S ribosomal protein S2	BLASTED, MAPPED, ANNOTATED
PeffR13_004255	Peff_R13_v2-54	21973..23745	1018.34	4.03545	16.398	4.86696e-10	2.75592e-08	4.189e-06	Aldose 1-epimerase	BLASTED, MAPPED, ANNOTATED
PeffR13_004312	Peff_R13_v2-283	47132..47465	564.051	-4.21176	-18.5297	5.28702e-10	2.97421e-08	4.55054e-06	hypothetical protein L915_04849	BLASTED, MAPPED, ANNOTATED
PeffR13_005828	Peff_R13_v2-246	46854..47600	34.4292	-2.20976	-4.62598	5.48503e-10	3.06556e-08	4.72096e-06	ATP-binding cassette, subfamily B (MDR/TAP), member 10	BLASTED, MAPPED, ANNOTATED
PeffR13_001640	Peff_R13_v2-181	complement(68244..68452)	2585.35	4.49138	22.4926	5.76048e-10	3.19874e-08	4.95805e-06	Hypothetical protein PHPALM_13971	BLASTED
PeffR13_004612	Peff_R13_v2-220	complement(79473..80363)	1292.25	4.09379	17.0748	5.92755e-10	3.27041e-08	5.10184e-06	40s ribosomal protein	BLASTED, MAPPED, ANNOTATED
PeffR13_002284	Peff_R13_v2-5	150338..151996	44.0906	-4.23889	-18.8814	6.56929e-10	3.60139e-08	5.65419e-06	---NA---	NO-BLAST
PeffR13_001434	Peff_R13_v2-188	96941..98392	782.718	4.29967	19.6938	6.78606e-10	3.69668e-08	5.84076e-06	fructokinase, putative	BLASTED, MAPPED, ANNOTATED
PeffR13_000904	Peff_R13_v2-11	41461..43518	17.1111	-2.39955	-5.2764	8.22963e-10	4.45487e-08	7.08324e-06	hypothetical protein PC110_g10660	BLASTED, MAPPED, ANNOTATED
PeffR13_001205	Peff_R13_v2-182	complement(76014..79850)	37.0202	-2.49859	-5.65135	8.4883e-10	4.56617e-08	7.30588e-06	Phosphatidate cytidylyltransferase	BLASTED, MAPPED, ANNOTATED
PeffR13_006815	Peff_R13_v2-370	15904..18480	379.37	3.63229	12.4002	1.02085e-09	5.45743e-08	8.78647e-06	hypothetical protein PC110_g2174	BLASTED, MAPPED, ANNOTATED
PeffR13_004609	Peff_R13_v2-220	72669..74716	77.2814	-2.3324	-5.03642	1.10546e-09	5.87328e-08	9.51471e-06	Trehalose-phosphatase	BLASTED, MAPPED, ANNOTATED
PeffR13_002949	Peff_R13_v2-35	complement(54080..55330)	36.589	-1.94132	-3.84057	1.12375e-09	5.89764e-08	9.67213e-06	ATP-dependent RNA helicase ddx24	BLASTED, MAPPED, ANNOTATED
PeffR13_005592	Peff_R13_v2-68	54924..58748	246.61	-3.48153	-11.1698	1.12267e-09	5.89764e-08	9.66284e-06	Histone-lysine N-methyltransferase NSD3	BLASTED, MAPPED
PeffR13_005686	Peff_R13_v2-261	complement(16103..17311)	26.8567	-2.53029	-5.77688	1.21284e-09	6.32664e-08	1.0439e-05	hypothetical protein F442_11618	BLASTED, MAPPED, ANNOTATED
PeffR13_004681	Peff_R13_v2-286	14893..17451	188.099	3.70043	13	1.32824e-09	6.88687e-08	1.14322e-05	endothelin-converting enzyme 1, metalloprotease family M13, putative	BLASTED, MAPPED, ANNOTATED
PeffR13_005839	Peff_R13_v2-251	complement(25298..27089)	30.6076	-2.27893	-4.8532	1.36086e-09	7.01372e-08	1.17129e-05	hypothetical protein PC110_g15453	BLASTED, MAPPED, ANNOTATED
PeffR13_007001	Peff_R13_v2-706	12812..13636	54.1372	-2.30696	-4.9484	1.38407e-09	7.09088e-08	1.19127e-05	hypothetical protein PC110_g17801	BLASTED
PeffR13_007285	Peff_R13_v2-356	complement(13339..17997)	458.091	4.65968	25.2757	1.43457e-09	7.30614e-08	1.23474e-05	---NA---	NO-BLAST
PeffR13_001591	Peff_R13_v2-184	complement(53153..55843)	788.835	4.66983	25.4542	1.50884e-09	7.63916e-08	1.29866e-05	aquaporin, putative	BLASTED, MAPPED, ANNOTATED
PeffR13_002609	Peff_R13_v2-10	complement(31992..38297)	119.743	-2.84607	-7.19037	1.97861e-09	9.95899e-08	1.70299e-05	SWR1 complex bromodomain subunit bdf1	BLASTED
PeffR13_007000	Peff_R13_v2-706	complement(10844..11668)	31.2728	-1.72411	-3.30376	2.18557e-09	1.09367e-07	1.88112e-05	Pre-mRNA-splicing factor	BLASTED, MAPPED, ANNOTATED
PeffR13_005539	Peff_R13_v2-226	complement(57300..58178)	39.3648	-2.22944	-4.68951	2.55093e-09	1.26912e-07	2.19558e-05	hypothetical protein PC110_g15566	BLASTED, MAPPED
PeffR13_006059	Peff_R13_v2-697	49112..51415	723.394	4.55401	23.4906	2.88069e-09	1.42495e-07	2.47941e-05	hypothetical protein PHYSODRAFT_339665	BLASTED, MAPPED, ANNOTATED
PeffR13_004784	Peff_R13_v2-268	23570..24052	1029.56	3.38459	10.4439	2.89861e-09	1.42562e-07	2.49483e-05	---NA---	NO-BLAST
PeffR13_006988	Peff_R13_v2-323	9515..10978	388.848	3.46052	11.0083	3.00057e-09	1.46738e-07	2.58259e-05	5-methyltetrahydropteroyltriglutamate-homocysteine S-methyltransferase	BLASTED, MAPPED, ANNOTATED
PeffR13_001603	Peff_R13_v2-184	complement(88558..90832)	1317.31	4.96028	31.131	3.203e-09	1.55753e-07	2.75682e-05	translation elongation factor IF5A	BLASTED, MAPPED, ANNOTATED
PeffR13_003345	Peff_R13_v2-262	56558..57403	473.742	3.51769	11.4533	3.28355e-09	1.58773e-07	2.82615e-05	hypothetical protein PPTG_01579	BLASTED, MAPPED, ANNOTATED
PeffR13_007861	Peff_R13_v2-343	29034..29538	43.0421	-1.88966	-3.70547	3.40603e-09	1.63775e-07	2.93157e-05	malate synthase A	BLASTED, MAPPED, ANNOTATED
PeffR13_002692	Peff_R13_v2-24	complement(61066..67332)	1074.32	3.81833	14.1069	3.44339e-09	1.64651e-07	2.96372e-05	40S ribosomal protein S15	BLASTED, MAPPED, ANNOTATED
PeffR13_001347	Peff_R13_v2-189	2698..3693	10.2588	-6.84264	-114.773	3.82684e-09	1.81976e-07	3.29376e-05	hypothetical protein L917_04853	BLASTED
PeffR13_006472	Peff_R13_v2-321	complement(37592..38460)	322.093	-3.62356	-12.3254	4.79761e-09	2.26885e-07	4.12931e-05	hypothetical protein F444_21497	BLASTED, MAPPED
PeffR13_001835	Peff_R13_v2-191	complement(39778..40559)	603.307	3.55629	11.7639	5.1716e-09	2.42329e-07	4.45119e-05	Double-stranded RNA-specific adenosine deaminase	BLASTED, MAPPED, ANNOTATED
PeffR13_005748	Peff_R13_v2-234	71126..72704	322.342	-2.7271	-6.62125	5.18051e-09	2.42329e-07	4.45886e-05	---NA---	NO-BLAST
PeffR13_006133	Peff_R13_v2-702	complement(13715..14173)	1143.92	3.97249	15.6978	5.814e-09	2.70492e-07	5.00411e-05	---NA---	NO-BLAST
PeffR13_008417	Peff_R13_v2-555	2935..4158	22.0592	-2.27312	-4.83366	5.9417e-09	2.74947e-07	5.11402e-05	Histone-lysine N-methyltransferase ASHR1	BLASTED, MAPPED, ANNOTATED
PeffR13_006683	Peff_R13_v2-49	complement(30671..31643)	14788.8	-3.49946	-11.3095	5.99054e-09	2.75725e-07	5.15605e-05	ubiquitin-60S ribosomal protein L40	BLASTED, MAPPED, ANNOTATED
PeffR13_007559	Peff_R13_v2-335	18868..19343	1505.13	3.10928	8.62949	6.19633e-09	2.8368e-07	5.33318e-05	40S ribosomal protein S4	BLASTED, MAPPED, ANNOTATED
PeffR13_005340	Peff_R13_v2-44	12327..13514	743.674	5.06014	33.3622	6.58007e-09	2.99654e-07	5.66347e-05	Protease inhibitor EpiC4	BLASTED, MAPPED
PeffR13_004865	Peff_R13_v2-198	complement(47802..49880)	1612.77	4.21401	18.5586	6.92128e-09	3.13534e-07	5.95715e-05	ribosomal protein L34	BLASTED, MAPPED, ANNOTATED
PeffR13_001540	Peff_R13_v2-12	47639..49880	18.2558	-2.64659	-6.26187	7.03102e-09	3.16838e-07	6.0516e-05	hypothetical protein PC110_g19891	BLASTED, MAPPED
PeffR13_005796	Peff_R13_v2-61	41079..41576	372.645	3.44512	10.8914	8.00547e-09	3.5887e-07	6.89031e-05	hypothetical protein PHMEG_0002181	BLASTED, MAPPED, ANNOTATED
PeffR13_001704	Peff_R13_v2-13	complement(101046..102312)	22.2074	-1.94692	-3.85549	8.66229e-09	3.86302e-07	7.45563e-05	hypothetical protein F444_19507	BLASTED
PeffR13_008594	Peff_R13_v2-413	18915..19775	1440.22	3.23318	9.40337	8.83916e-09	3.92158e-07	7.60787e-05	60S ribosomal protein L12	BLASTED, MAPPED, ANNOTATED
PeffR13_003103	Peff_R13_v2-43	74980..75573	7.26126	-4.91115	-30.0886	9.83134e-09	4.3394e-07	8.46183e-05	hypothetical protein PC110_g9397	BLASTED
PeffR13_000401	Peff_R13_v2-176	complement(67323..70039)	686.289	3.40962	10.6267	1.00052e-08	4.37129e-07	8.61144e-05	hypothetical protein PHYSODRAFT_355870	BLASTED
PeffR13_006967	Peff_R13_v2-714	complement(1682..4471)	305.867	-3.02814	-8.15757	9.96198e-09	4.37129e-07	8.57427e-05	hypothetical protein PC110_g11390	BLASTED
PeffR13_007383	Peff_R13_v2-455	complement(9485..11689)	16.9899	-1.94021	-3.83762	1.03981e-08	4.52e-07	8.94961e-05	hypothetical protein F443_06560	BLASTED, MAPPED, ANNOTATED
PeffR13_007233	Peff_R13_v2-721	complement(10894..11444)	1015.68	2.94426	7.69681	1.07685e-08	4.65752e-07	9.26846e-05	Argonaute1 (AGO1)	BLASTED, MAPPED, ANNOTATED
PeffR13_008537	Peff_R13_v2-483	3307..5270	64.6543	-2.03472	-4.09742	1.09655e-08	4.71899e-07	9.43799e-05	Homebox and aldo/keto reductase	BLASTED, MAPPED, ANNOTATED
PeffR13_002736	Peff_R13_v2-197	complement(12221..14423)	15142.3	-3.17538	-9.03411	1.19312e-08	5.10906e-07	0.000102692	ubiquitin-40s ribosomal protein s27a	BLASTED, MAPPED, ANNOTATED
PeffR13_000628	Peff_R13_v2-9	112113..114286	341.956	3.23243	9.39849	1.26116e-08	5.37368e-07	0.000108548	Serine protease family S33	BLASTED, MAPPED
PeffR13_002583	Peff_R13_v2-23	80506..81000	44.8819	-2.23021	-4.69203	1.29523e-08	5.49163e-07	0.00011148	Hypothetical protein PHPALM_17766	BLASTED
PeffR13_005148	Peff_R13_v2-258	33009..36125	103.042	-2.50384	-5.67193	1.33207e-08	5.62015e-07	0.000114651	Poly(A) polymerase, putative	BLASTED, MAPPED, ANNOTATED
PeffR13_004697	Peff_R13_v2-286	54246..55672	117.958	-2.19353	-4.57423	1.43763e-08	6.03592e-07	0.000123736	DnaJ subfamily C member 15	BLASTED
PeffR13_002595	Peff_R13_v2-23	complement(103855..106321)	243.541	3.44908	10.9213	1.45189e-08	6.06621e-07	0.000124964	elongation factor 3, putative	BLASTED, MAPPED, ANNOTATED
PeffR13_004120	Peff_R13_v2-243	10542..13739	141.397	-2.06206	-4.17581	1.54451e-08	6.42203e-07	0.000132936	RNA-binding protein	BLASTED, MAPPED, ANNOTATED
PeffR13_003950	Peff_R13_v2-263	complement(52935..54267)	46.7388	-2.2703	-4.82424	1.58912e-08	6.57574e-07	0.000136775	RNA polymerase I-specific transcription initiation factor RRN3	BLASTED, MAPPED, ANNOTATED
PeffR13_006140	Peff_R13_v2-702	complement(32433..33011)	1008.89	-3.68491	-12.8608	1.598e-08	6.58087e-07	0.00013754	Nucleolar protein	BLASTED, MAPPED, ANNOTATED
PeffR13_008530	Peff_R13_v2-548	complement(4937..8845)	185.182	-1.98123	-3.94829	1.70184e-08	6.9751e-07	0.000146477	CMGC/CK2 protein kinase	BLASTED, MAPPED, ANNOTATED
PeffR13_007446	Peff_R13_v2-214	complement(39030..41580)	1833.35	3.24087	9.45363	1.91454e-08	7.80968e-07	0.000164784	ribosomal protein s4	BLASTED, MAPPED, ANNOTATED
PeffR13_001262	Peff_R13_v2-202	complement(48377..48862)	1525.55	3.92621	15.2022	1.96332e-08	7.97091e-07	0.000168983	carbohydrate-binding protein, putative	BLASTED
PeffR13_004678	Peff_R13_v2-205	79683..80444	43.0559	-1.78882	-3.45533	2.0167e-08	8.14917e-07	0.000173577	Pleckstrin homology-like domain	BLASTED
PeffR13_006878	Peff_R13_v2-694	complement(56143..58017)	23.7791	-3.90998	-15.0322	2.08897e-08	8.40177e-07	0.000179798	---NA---	NO-BLAST
PeffR13_004230	Peff_R13_v2-223	complement(46850..49747)	888.039	3.16264	8.95465	2.10192e-08	8.41453e-07	0.000180912	---NA---	NO-BLAST
PeffR13_007360	Peff_R13_v2-429	1948..3972	44.3028	-1.91161	-3.76229	2.16409e-08	8.62332e-07	0.000186264	hypothetical protein PC110_g2232	BLASTED
PeffR13_003072	Peff_R13_v2-264	complement(56371..58055)	684.987	2.90439	7.48702	2.27251e-08	9.0136e-07	0.000195595	plasma-membrane proton-efflux P-type ATPase	BLASTED, MAPPED, ANNOTATED
PeffR13_002073	Peff_R13_v2-195	114257..114544	26.3634	-1.94098	-3.83966	2.31358e-08	9.1344e-07	0.00019913	hypothetical protein PC110_g3061	BLASTED, MAPPED, ANNOTATED
PeffR13_002854	Peff_R13_v2-210	complement(67791..75948)	336.406	-3.44117	-10.8616	2.41809e-08	9.50342e-07	0.000208125	hypothetical protein PHALS_01856	BLASTED
PeffR13_003937	Peff_R13_v2-263	20312..22316	3376.53	3.31011	9.91844	2.43954e-08	9.54415e-07	0.000209971	60s ribosomal protein l29-1-like	BLASTED, MAPPED, ANNOTATED
PeffR13_005379	Peff_R13_v2-82	18607..19902	48.0075	-2.09377	-4.26863	2.46726e-08	9.60891e-07	0.000212357	Ribosome biogenesis protein	BLASTED, MAPPED, ANNOTATED
PeffR13_004642	Peff_R13_v2-56	32203..32964	19.2343	-2.08337	-4.23795	2.50562e-08	9.71435e-07	0.000215658	hypothetical protein PPTG_15135	BLASTED, MAPPED, ANNOTATED
PeffR13_004424	Peff_R13_v2-277	complement(26826..27269)	248.048	-2.70407	-6.51638	2.61587e-08	1.00963e-06	0.000225148	NPP1-like protein	BLASTED
PeffR13_000685	Peff_R13_v2-183	82436..83462	1182.01	3.85492	14.4693	2.94797e-08	1.12929e-06	0.000253732	60S ribosomal protein L14, putative	BLASTED, MAPPED, ANNOTATED
PeffR13_000214	Peff_R13_v2-2	4082..4982	3228.39	-2.97856	-7.88197	2.95214e-08	1.12929e-06	0.000254091	ubiquitin-conjugating enzyme E2-16 kDa	BLASTED, MAPPED, ANNOTATED
PeffR13_003717	Peff_R13_v2-289	9210..11567	110.275	-1.84869	-3.60172	3.65506e-08	1.39199e-06	0.000314591	serine/threonine-protein phosphatase 2A catalytic subunit beta isoform	BLASTED, MAPPED, ANNOTATED
PeffR13_000666	Peff_R13_v2-183	complement(41505..42242)	2196.84	3.15135	8.88489	3.86559e-08	1.4649e-06	0.000332711	60S ribosomal protein L24, putative	BLASTED, MAPPED, ANNOTATED
PeffR13_001443	Peff_R13_v2-188	118918..120776	4331.19	-3.36184	-10.2805	3.88054e-08	1.4649e-06	0.000333998	adp-ribosylation factor	BLASTED, MAPPED, ANNOTATED
PeffR13_002246	Peff_R13_v2-17	complement(135548..136155)	1434.42	3.29096	9.78763	3.99433e-08	1.50127e-06	0.000343792	40S ribosomal protein S24	BLASTED, MAPPED, ANNOTATED
PeffR13_000234	Peff_R13_v2-2	43322..44005	141.045	-2.25061	-4.75883	4.71264e-08	1.76355e-06	0.000405617	Tubulin-specific chaperone C	BLASTED, MAPPED, ANNOTATED
PeffR13_007683	Peff_R13_v2-403	3641..5792	522.48	-3.11503	-8.664	4.86229e-08	1.81168e-06	0.000418497	hypothetical protein PHMEG_00037448	BLASTED, MAPPED, ANNOTATED
PeffR13_000057	Peff_R13_v2-174	136736..137308	41.7978	-2.16705	-4.49105	5.00691e-08	1.85752e-06	0.000430945	Hypothetical protein PHPALM_1957	BLASTED
PeffR13_005235	Peff_R13_v2-320	complement(2650..4375)	29.1584	-2.04245	-4.11946	5.29811e-08	1.95712e-06	0.000456008	hypothetical protein F442_12500	BLASTED, MAPPED, ANNOTATED
PeffR13_007667	Peff_R13_v2-336	complement(1577..5861)	808.97	3.69013	12.9074	5.49626e-08	2.02164e-06	0.000473063	ribosomal protein L22	BLASTED, MAPPED, ANNOTATED
PeffR13_001338	Peff_R13_v2-178	complement(137546..142303)	66.9006	-2.63446	-6.20942	5.54297e-08	2.03014e-06	0.000477084	hypothetical protein PC110_g15488	BLASTED, MAPPED
PeffR13_002091	Peff_R13_v2-6	37724..40051	112.505	4.14148	17.6486	5.65639e-08	2.0629e-06	0.000486845	Family 30 Glycoside hydrolase	BLASTED, MAPPED, ANNOTATED
PeffR13_006481	Peff_R13_v2-719	20446..21066	12.18	-1.76964	-3.40969	6.12043e-08	2.22272e-06	0.000526786	hypothetical protein PC110_g7870	BLASTED, MAPPED, ANNOTATED
PeffR13_002028	Peff_R13_v2-30	complement(96250..97387)	145.817	-3.03802	-8.21366	6.35174e-08	2.29704e-06	0.000546695	Hypothetical protein PHPALM_2023	BLASTED, MAPPED, ANNOTATED
PeffR13_003383	Peff_R13_v2-230	25478..28442	818.644	3.31383	9.94402	6.56713e-08	2.35563e-06	0.000565233	60S ribosomal protein	BLASTED, MAPPED, ANNOTATED
PeffR13_005780	Peff_R13_v2-275	47082..47378	780.49	3.07325	8.41667	6.56849e-08	2.35563e-06	0.00056535	Glutaredoxin	BLASTED, MAPPED, ANNOTATED
PeffR13_006028	Peff_R13_v2-305	complement(46189..46485)	7.86887	-2.36217	-5.14144	6.89661e-08	2.46303e-06	0.000593591	Phosphatidylinositol 3	BLASTED, MAPPED, ANNOTATED
PeffR13_002558	Peff_R13_v2-192	complement(122158..123103)	2079.46	3.11341	8.65428	7.4276e-08	2.64171e-06	0.000639294	Ubiquitin-40S ribosomal protein S27a	BLASTED, MAPPED, ANNOTATED
PeffR13_000475	Peff_R13_v2-8	complement(84893..85495)	1508.95	3.45559	10.9708	7.68777e-08	2.71418e-06	0.000661686	40S ribosomal protein S25, putative	BLASTED, MAPPED, ANNOTATED
PeffR13_008047	Peff_R13_v2-606	complement(1124..1762)	1614.75	3.00847	8.04709	7.69444e-08	2.71418e-06	0.000662261	60S ribosomal protein L11	BLASTED, MAPPED, ANNOTATED
PeffR13_005250	Peff_R13_v2-320	26423..27271	1004.94	5.89478	59.4985	7.87047e-08	2.76495e-06	0.000677412	Glutathione S-transferase	BLASTED, MAPPED, ANNOTATED
PeffR13_006203	Peff_R13_v2-279	47770..48822	837.352	-3.65511	-12.5979	7.90423e-08	2.76552e-06	0.000680317	Rab7 family GTPase, putative	BLASTED, MAPPED, ANNOTATED
PeffR13_008301	Peff_R13_v2-400	complement(16789..17181)	522.797	3.63428	12.4173	8.1906e-08	2.85411e-06	0.000704965	Voltage-dependent anion-selective channel protein	BLASTED, MAPPED, ANNOTATED
PeffR13_000731	Peff_R13_v2-190	32869..33948	599.461	2.87158	7.31865	8.48827e-08	2.94591e-06	0.000730586	protein disulfide-isomerase domain	BLASTED, MAPPED, ANNOTATED
PeffR13_005169	Peff_R13_v2-371	16511..17430	1584.7	3.21582	9.29088	8.55535e-08	2.95727e-06	0.000736359	FKBP-type peptidyl-prolyl cis-trans isomerase, putative	BLASTED, MAPPED, ANNOTATED
PeffR13_000074	Peff_R13_v2-174	174848..182773	1375.23	2.88096	7.3664	8.85459e-08	3.04846e-06	0.000762115	40S ribosomal protein S6	BLASTED, MAPPED, ANNOTATED
PeffR13_007144	Peff_R13_v2-715	complement(8406..9362)	535.554	3.48788	11.2191	9.18701e-08	3.1503e-06	0.000790726	hypothetical protein L915_17313	BLASTED
PeffR13_006121	Peff_R13_v2-382	24222..26060	136.01	2.9326	7.63486	9.26804e-08	3.16548e-06	0.0007977	putative glycosyl transferase family 48 protein	BLASTED, MAPPED, ANNOTATED
PeffR13_005532	Peff_R13_v2-226	37373..38644	855.09	2.92577	7.59881	9.33666e-08	3.17631e-06	0.000803606	60S acidic ribosomal protein P0	BLASTED, MAPPED, ANNOTATED
PeffR13_001324	Peff_R13_v2-178	complement(105842..107302)	68.888	-1.85765	-3.62416	9.61511e-08	3.24947e-06	0.000827572	Hsp90 co-chaperone CNS1 (contains TPR repeats)	BLASTED
PeffR13_005305	Peff_R13_v2-311	6689..10096	1480.78	-3.72694	-13.241	9.62722e-08	3.24947e-06	0.000828615	isocitrate dehydrogenase [NADP], mitochondrial	BLASTED, MAPPED, ANNOTATED
PeffR13_008183	Peff_R13_v2-352	28521..30275	307.128	3.43512	10.8162	1.00726e-07	3.38653e-06	0.000866951	phospholipase D, Pi-PLD-like-1	BLASTED, MAPPED, ANNOTATED
PeffR13_003980	Peff_R13_v2-31	38768..40109	20.8887	-1.71389	-3.28044	1.0157e-07	3.40162e-06	0.000874216	putative membrane protein	BLASTED, MAPPED, ANNOTATED
PeffR13_006736	Peff_R13_v2-254	complement(43535..47095)	1510.06	-3.62654	-12.3508	1.06414e-07	3.55e-06	0.000915901	hypothetical protein PC110_g4410	BLASTED, MAPPED, ANNOTATED
PeffR13_004294	Peff_R13_v2-45	64212..64868	412.598	3.38416	10.4408	1.26549e-07	4.20544e-06	0.00108921	ribosomal protein l21	BLASTED, MAPPED, ANNOTATED
PeffR13_002715	Peff_R13_v2-225	complement(24208..25288)	133.409	3.22677	9.36169	1.43066e-07	4.73602e-06	0.00123137	Pyruvate carboxylase	BLASTED, MAPPED, ANNOTATED
PeffR13_003789	Peff_R13_v2-209	complement(7422..9504)	18.4262	-3.03308	-8.18553	1.50738e-07	4.97088e-06	0.0012974	hypothetical protein PC110_g3105	BLASTED
PeffR13_000282	Peff_R13_v2-2	complement(172426..173847)	733.005	3.38157	10.4221	1.68202e-07	5.52562e-06	0.00144771	glyceraldehyde-3-phosphate dehydrogenase	BLASTED, MAPPED, ANNOTATED
PeffR13_007874	Peff_R13_v2-444	12426..14846	237.456	3.81077	14.0332	1.74895e-07	5.72365e-06	0.00150532	Major Facilitator Superfamily (MFS)	BLASTED, MAPPED, ANNOTATED
PeffR13_006273	Peff_R13_v2-94	complement(29993..31141)	365.224	-2.2918	-4.89667	1.78054e-07	5.80498e-06	0.00153251	26s protease regulatory subunit 10b	BLASTED, MAPPED, ANNOTATED
PeffR13_006428	Peff_R13_v2-81	complement(34947..38355)	223.122	2.9317	7.63008	1.83177e-07	5.90489e-06	0.0015766	heat shock protein 70	BLASTED, MAPPED, ANNOTATED
PeffR13_003441	Peff_R13_v2-199	55247..56261	1403.64	2.78409	6.88803	1.82403e-07	5.90489e-06	0.00156994	---NA---	NO-BLAST
PeffR13_001846	Peff_R13_v2-191	65672..68598	107.872	-2.15794	-4.46276	1.83025e-07	5.90489e-06	0.00157529	hypothetical PDZ-domain-containing protein	BLASTED, MAPPED, ANNOTATED
PeffR13_001072	Peff_R13_v2-18	24827..25526	730.325	-3.336	-10.098	1.89517e-07	6.08646e-06	0.00163117	Casein kinase II subunit beta	BLASTED, MAPPED, ANNOTATED
PeffR13_000754	Peff_R13_v2-190	86618..89056	1115.97	-3.37323	-10.362	1.96269e-07	6.27988e-06	0.00168929	hypothetical protein PC110_g17186	BLASTED, MAPPED, ANNOTATED
PeffR13_006556	Peff_R13_v2-87	33003..34832	589.658	4.16623	17.954	2.17819e-07	6.9436e-06	0.00187477	ran-specific GTPase-activating protein, putative	BLASTED, MAPPED, ANNOTATED
PeffR13_004661	Peff_R13_v2-205	complement(40722..41150)	18.6488	-2.00797	-4.02215	2.22718e-07	7.07355e-06	0.00191693	hypothetical protein PC110_g3197	BLASTED, MAPPED, ANNOTATED
PeffR13_006594	Peff_R13_v2-705	complement(22716..23412)	253.133	3.39993	10.5556	2.29314e-07	7.22969e-06	0.0019737	Stress-induced-phosphoprotein 1	BLASTED
PeffR13_007172	Peff_R13_v2-34	complement(65918..75569)	288.155	-2.49009	-5.61813	2.29282e-07	7.22969e-06	0.00197343	thioredoxin-like protein 4A	BLASTED, MAPPED, ANNOTATED
PeffR13_001077	Peff_R13_v2-18	complement(33591..34258)	762.906	3.21902	9.31155	2.30229e-07	7.23205e-06	0.00198158	peptidyl-prolyl cis-trans isomerase	BLASTED, MAPPED, ANNOTATED
PeffR13_008144	Peff_R13_v2-426	8806..15230	208.078	3.58545	12.004	2.38731e-07	7.47183e-06	0.00205475	Phosphate carrier protein	BLASTED, MAPPED, ANNOTATED
PeffR13_001795	Peff_R13_v2-14	complement(90349..90711)	969.434	3.33947	10.1223	2.42049e-07	7.54825e-06	0.00208332	---NA---	NO-BLAST
PeffR13_001086	Peff_R13_v2-18	complement(51005..52107)	78.3744	-2.40971	-5.31369	2.54619e-07	7.91156e-06	0.0021915	Chromodomain-helicase-DNA-binding protein 8	BLASTED, MAPPED, ANNOTATED
PeffR13_000589	Peff_R13_v2-1	complement(248796..251302)	1535.59	3.08184	8.46691	2.59833e-07	8.04453e-06	0.00223638	ribosomal protein L37a	BLASTED, MAPPED, ANNOTATED
PeffR13_002469	Peff_R13_v2-19	complement(67979..68851)	1306.59	2.88263	7.37491	2.75044e-07	8.45465e-06	0.0023673	60S acidic ribosomal protein P2	BLASTED, MAPPED, ANNOTATED
PeffR13_005251	Peff_R13_v2-320	complement(27957..29177)	68.0073	-2.06968	-4.19793	2.74856e-07	8.45465e-06	0.00236569	hypothetical protein PHYSODRAFT_352879	BLASTED, MAPPED, ANNOTATED
PeffR13_007139	Peff_R13_v2-704	38060..39145	633.819	-3.61872	-12.2841	2.79198e-07	8.55181e-06	0.00240306	hypothetical protein L917_05111	BLASTED, MAPPED
PeffR13_006553	Peff_R13_v2-87	complement(25685..29003)	62.3197	-1.89012	-3.70666	2.83201e-07	8.64365e-06	0.00243751	exosome complex exonuclease RRP40, putative	BLASTED, MAPPED, ANNOTATED
PeffR13_006516	Peff_R13_v2-369	31704..32951	1729.12	2.71336	6.55847	2.86063e-07	8.70015e-06	0.00246214	---NA---	NO-BLAST
PeffR13_002114	Peff_R13_v2-6	complement(150780..154892)	173.049	2.87201	7.32083	2.8894e-07	8.7567e-06	0.0024869	hypothetical protein L915_19389	BLASTED, MAPPED, ANNOTATED
PeffR13_001133	Peff_R13_v2-194	25379..25870	974.809	2.87629	7.3426	2.92938e-07	8.84674e-06	0.00252132	Ribosomal protein L13	BLASTED, MAPPED, ANNOTATED
PeffR13_002267	Peff_R13_v2-5	86618..91117	19.6201	-1.7575	-3.38112	3.33905e-07	1.00487e-05	0.00287392	putative ATP-dependent RNA helicase	BLASTED, MAPPED, ANNOTATED
PeffR13_002939	Peff_R13_v2-35	31019..34135	131.957	-2.59422	-6.03862	3.3754e-07	1.01227e-05	0.0029052	hypothetical protein PC110_g22362	BLASTED
PeffR13_002993	Peff_R13_v2-212	6269..7208	86.3976	3.66497	12.6843	3.58793e-07	1.07227e-05	0.00308813	carbamoyl-phosphate synthase, large subunit	BLASTED, MAPPED, ANNOTATED
PeffR13_006377	Peff_R13_v2-253	32198..35843	98.732	-2.71388	-6.56083	3.65288e-07	1.0879e-05	0.00314403	hypothetical protein PC110_g15378	BLASTED
PeffR13_007534	Peff_R13_v2-131	complement(14257..14786)	149.436	-1.63886	-3.1142	3.74056e-07	1.11017e-05	0.0032195	Calcyclin-binding protein CacyBP	BLASTED, MAPPED, ANNOTATED
PeffR13_003498	Peff_R13_v2-297	complement(50037..52212)	144.854	3.52812	11.5364	3.77303e-07	1.11596e-05	0.00324745	hypothetical protein PC110_g7942	BLASTED, MAPPED, ANNOTATED
PeffR13_008259	Peff_R13_v2-525	36..980	212147	-3.94651	-15.4177	3.84508e-07	1.13338e-05	0.00330946	hypothetical protein PHMEG_00017208	BLASTED, MAPPED
PeffR13_003326	Peff_R13_v2-262	13704..21902	440.037	2.74249	6.69223	3.8835e-07	1.1408e-05	0.00334253	Endo-1,3(4)-beta-glucanase 1	BLASTED, MAPPED, ANNOTATED
PeffR13_005291	Peff_R13_v2-689	42261..42746	30605.2	-3.50119	-11.3231	3.95761e-07	1.15861e-05	0.00340631	ubiquitin family protein, putative	BLASTED, MAPPED, ANNOTATED
PeffR13_004999	Peff_R13_v2-260	complement(25146..27527)	18.7162	-1.71828	-3.29044	4.04405e-07	1.1799e-05	0.00348071	hypothetical protein PC110_g1683	BLASTED, MAPPED, ANNOTATED
PeffR13_000850	Peff_R13_v2-15	complement(42380..50200)	971.19	3.29362	9.80568	4.1224e-07	1.1987e-05	0.00354815	gpi-anchored elicitin inl11b-like protein	BLASTED, MAPPED
PeffR13_001146	Peff_R13_v2-194	complement(50181..51875)	152.344	3.54879	11.7029	4.155e-07	1.20411e-05	0.00357621	Ferric reduction oxidase 8	BLASTED, MAPPED, ANNOTATED
PeffR13_007937	Peff_R13_v2-80	complement(29210..30356)	25.416	-1.6462	-3.13008	4.17407e-07	1.20558e-05	0.00359262	hypothetical protein F442_15676	BLASTED, MAPPED, ANNOTATED
PeffR13_006996	Peff_R13_v2-706	1327..2844	688.176	2.67635	6.39237	4.22447e-07	1.21605e-05	0.003636	hypothetical protein PC110_g9952	BLASTED, MAPPED, ANNOTATED
PeffR13_000681	Peff_R13_v2-183	73258..75811	320.513	3.51797	11.4555	4.25162e-07	1.21979e-05	0.00365937	3-ketodihydrosphingosine reductase, putative	BLASTED, MAPPED, ANNOTATED
PeffR13_001753	Peff_R13_v2-200	complement(81492..81999)	227.196	3.75626	13.5129	4.43861e-07	1.26921e-05	0.00382031	Pyruvate kinase	BLASTED, MAPPED, ANNOTATED
PeffR13_006498	Peff_R13_v2-271	complement(36427..38521)	191.641	-2.26257	-4.79847	4.68259e-07	1.33454e-05	0.0040303	V-type H(+)-translocating pyrophosphatase	BLASTED, MAPPED, ANNOTATED
PeffR13_000876	Peff_R13_v2-15	132421..132923	1377.51	-2.93925	-7.6701	4.81928e-07	1.36896e-05	0.00414796	RING-box protein 1A	BLASTED, MAPPED, ANNOTATED
PeffR13_003824	Peff_R13_v2-33	complement(30210..30740)	152.324	-2.16934	-4.49818	4.86125e-07	1.37634e-05	0.00418408	---NA---	NO-BLAST
PeffR13_002151	Peff_R13_v2-187	complement(96573..104009)	1838.65	2.59751	6.05243	4.97657e-07	1.40437e-05	0.00428333	Ribosomal protein L28	BLASTED, MAPPED, ANNOTATED
PeffR13_008313	Peff_R13_v2-441	7230..8714	1057.28	2.69078	6.45663	5.03888e-07	1.41731e-05	0.00433697	Histone H1	BLASTED, MAPPED, ANNOTATED
PeffR13_007593	Peff_R13_v2-451	complement(10488..14965)	108.934	2.91435	7.53885	5.05656e-07	1.41765e-05	0.00435218	26S proteasome non-ATPase regulatory subunit, putative	BLASTED, MAPPED, ANNOTATED
PeffR13_003307	Peff_R13_v2-294	complement(9191..9964)	308.222	5.49602	45.13	5.12622e-07	1.42926e-05	0.00441214	glucose transporter, putative	BLASTED, MAPPED, ANNOTATED
PeffR13_007930	Peff_R13_v2-326	30392..31867	22.7995	-1.55118	-2.93058	5.13119e-07	1.42926e-05	0.00441641	hypothetical protein PHYSODRAFT_307004	BLASTED, MAPPED
PeffR13_001047	Peff_R13_v2-203	64881..65768	23.6825	-2.38437	-5.22116	5.20942e-07	1.44637e-05	0.00448374	E3 ubiquitin-protein ligase AIP2	BLASTED, MAPPED, ANNOTATED
PeffR13_002484	Peff_R13_v2-19	112930..113643	223.83	4.0505	16.57	5.26492e-07	1.45708e-05	0.00453152	glutathione-disulfide reductase	BLASTED, MAPPED, ANNOTATED
PeffR13_008514	Peff_R13_v2-454	complement(20965..21954)	123.26	-3.74585	-13.4157	5.36489e-07	1.47999e-05	0.00461756	hypothetical protein PHMEG_00013251	BLASTED
PeffR13_003040	Peff_R13_v2-229	complement(45000..48738)	586.89	3.01742	8.09719	5.44689e-07	1.49781e-05	0.00468814	High mobility group protein DSP1	BLASTED, MAPPED, ANNOTATED
PeffR13_003056	Peff_R13_v2-264	complement(22668..23624)	3.48728	-5.77323	-54.6909	5.51441e-07	1.51155e-05	0.00474626	---NA---	NO-BLAST
PeffR13_004253	Peff_R13_v2-54	17163..18773	37.178	-1.55851	-2.9455	5.60262e-07	1.53085e-05	0.00482218	Epidermal growth factor receptor substrate 15	BLASTED, MAPPED
PeffR13_006115	Peff_R13_v2-382	16371..18080	31.9409	-2.09794	-4.28098	5.64237e-07	1.53683e-05	0.00485639	hypothetical protein AM587_10001681	BLASTED
PeffR13_005080	Peff_R13_v2-287	51224..54817	234.401	3.02649	8.14824	5.6969e-07	1.54679e-05	0.00490332	T-complex protein 1, epsilon subunit	BLASTED, MAPPED, ANNOTATED
PeffR13_002110	Peff_R13_v2-6	140780..142261	295.667	3.25838	9.56905	5.76755e-07	1.56105e-05	0.00496413	conserved hypothetical protein	BLASTED, MAPPED, ANNOTATED
PeffR13_007232	Peff_R13_v2-721	9396..10349	261.812	2.61889	6.14278	5.81507e-07	1.56898e-05	0.00500503	N-terminal acetyltransferase A complex subunit nat1	BLASTED, MAPPED, ANNOTATED
PeffR13_006919	Peff_R13_v2-57	65519..66115	16.5679	-2.62646	-6.17509	5.96922e-07	1.60553e-05	0.00513771	Solute carrier family 2	BLASTED, MAPPED, ANNOTATED
PeffR13_008011	Peff_R13_v2-70	complement(1276..1752)	370.906	3.5074	11.3719	6.26231e-07	1.66872e-05	0.00538997	Acyl-CoA desaturase	BLASTED, MAPPED, ANNOTATED
PeffR13_004045	Peff_R13_v2-232	33454..34887	609.377	3.16688	8.98102	6.24855e-07	1.66872e-05	0.00537813	Peroxiredoxin-2	BLASTED, MAPPED, ANNOTATED
PeffR13_004275	Peff_R13_v2-45	complement(8448..10404)	34.1393	-2.65422	-6.29506	6.23197e-07	1.66872e-05	0.00536386	elicitin-like protein INL3B	BLASTED, MAPPED
PeffR13_006135	Peff_R13_v2-702	complement(16703..17344)	241.149	3.24863	9.50461	6.29501e-07	1.67226e-05	0.00541812	Beta-glucosidase 7	BLASTED, MAPPED, ANNOTATED
PeffR13_001554	Peff_R13_v2-12	complement(87925..88878)	457.787	3.17492	9.03123	6.33419e-07	1.67749e-05	0.00545184	Archaeal ribosomal protein S17P	BLASTED, MAPPED, ANNOTATED
PeffR13_002741	Peff_R13_v2-197	23033..27057	579.914	3.38468	10.4446	6.43476e-07	1.6989e-05	0.0055384	ATP synthase subunit d	BLASTED, MAPPED, ANNOTATED
PeffR13_004928	Peff_R13_v2-42	81714..83249	357.756	4.4996	22.6211	6.4862e-07	1.70724e-05	0.00558267	E3 ubiquitin ligase complex SCF subunit scon-3	BLASTED, MAPPED, ANNOTATED
PeffR13_008432	Peff_R13_v2-676	complement(592..1085)	190.855	4.01181	16.1315	6.52891e-07	1.71324e-05	0.00561944	Elongation of very long chain fatty acids protein	BLASTED, MAPPED, ANNOTATED
PeffR13_007431	Peff_R13_v2-375	complement(34237..34995)	211.292	3.66432	12.6785	6.59812e-07	1.72614e-05	0.005679	Sugar transport protein 10	BLASTED, MAPPED, ANNOTATED
PeffR13_002861	Peff_R13_v2-60	7679..8926	125325	-3.80204	-13.9485	6.6203e-07	1.72669e-05	0.00569809	rrna intron-encoded homing endonuclease	BLASTED, MAPPED, ANNOTATED
PeffR13_004774	Peff_R13_v2-39	69063..69725	242.506	-2.35729	-5.12406	6.70425e-07	1.74331e-05	0.00577035	Rab21/Rab5 family GTPase	BLASTED, MAPPED, ANNOTATED
PeffR13_000076	Peff_R13_v2-174	188337..189263	306.249	4.05696	16.6443	6.76705e-07	1.75434e-05	0.0058244	glucan 1,3-beta-glucosidase, putative	BLASTED, MAPPED, ANNOTATED
PeffR13_008004	Peff_R13_v2-516	3979..4686	2228.01	2.62684	6.1767	6.81393e-07	1.76119e-05	0.00586475	conserved hypothetical protein	BLASTED
PeffR13_000667	Peff_R13_v2-183	complement(42689..45239)	648.7	2.70854	6.53659	6.953e-07	1.79175e-05	0.00598445	hypothetical protein F442_16261	BLASTED, MAPPED
PeffR13_008099	Peff_R13_v2-518	11701..12690	78.0605	-2.64546	-6.25696	7.24579e-07	1.86163e-05	0.00623645	hypothetical protein PC110_g10217	BLASTED, MAPPED, ANNOTATED
PeffR13_000260	Peff_R13_v2-2	complement(128439..128873)	68.2936	-1.59513	-3.02121	7.64867e-07	1.95347e-05	0.00658321	ATP-binding cassette sub-family F member 1	BLASTED, MAPPED, ANNOTATED
PeffR13_003994	Peff_R13_v2-31	complement(79156..80652)	4.31145	-4.27967	-19.4227	7.63222e-07	1.95347e-05	0.00656905	RxLR effector candidate protein	BLASTED
PeffR13_006727	Peff_R13_v2-367	complement(35026..36959)	850.321	3.00531	8.02948	8.0381e-07	2.04686e-05	0.00691839	40S ribosomal protein S10	BLASTED, MAPPED, ANNOTATED
PeffR13_002509	Peff_R13_v2-204	complement(71583..72008)	229.604	3.07457	8.42435	8.19804e-07	2.08143e-05	0.00705605	Dihydrolipoyl dehydrogenase	BLASTED, MAPPED, ANNOTATED
PeffR13_002693	Peff_R13_v2-24	69260..70678	20.0428	-1.75003	-3.36366	8.23113e-07	2.08369e-05	0.00708453	Pre-mRNA-splicing factor CWC25-like protein	BLASTED
PeffR13_002117	Peff_R13_v2-6	159090..161376	925.739	3.67459	12.7691	8.33605e-07	2.09179e-05	0.00717484	small nuclear ribonucleoprotein Sm D2	BLASTED, MAPPED, ANNOTATED
PeffR13_003451	Peff_R13_v2-199	complement(101913..104150)	39.794	-1.72524	-3.30634	8.31587e-07	2.09179e-05	0.00715747	Cation Diffusion Facilitator (CDF) Family	BLASTED, MAPPED, ANNOTATED
PeffR13_006265	Peff_R13_v2-94	complement(5465..6094)	115.097	-2.05189	-4.14649	8.32036e-07	2.09179e-05	0.00716133	hypothetical protein PC110_g12661	BLASTED, MAPPED, ANNOTATED
PeffR13_007421	Peff_R13_v2-375	5686..7362	150.391	3.15617	8.91462	8.37446e-07	2.09532e-05	0.0072079	fatty acid oxidation complex, alpha subunit, mitochondrial	BLASTED, MAPPED, ANNOTATED
PeffR13_004366	Peff_R13_v2-691	2257..3081	659.353	2.90917	7.51185	8.57919e-07	2.14032e-05	0.00738411	Mitochondrial distribution/morphology family 35/apoptosis	BLASTED
PeffR13_002120	Peff_R13_v2-6	complement(169529..180479)	286.684	2.7699	6.82059	9.23284e-07	2.29674e-05	0.00794671	Inorganic pyrophosphatase	BLASTED, MAPPED, ANNOTATED
PeffR13_001308	Peff_R13_v2-178	complement(54670..55893)	889.61	-3.50135	-11.3243	9.26907e-07	2.2991e-05	0.00797789	Choline dehydrogenase	BLASTED
PeffR13_004720	Peff_R13_v2-693	8950..9612	178.974	-2.89003	-7.41286	9.33677e-07	2.30924e-05	0.00803616	hypothetical protein PC110_g15657	BLASTED, MAPPED, ANNOTATED
PeffR13_005848	Peff_R13_v2-251	47957..49618	247.111	3.94108	15.3597	9.58379e-07	2.35454e-05	0.00824877	Unsaturated rhamnogalacturonyl hydrolase YteR	BLASTED, MAPPED, ANNOTATED
PeffR13_002865	Peff_R13_v2-60	21506..23815	459.511	3.57126	11.8866	9.61228e-07	2.35454e-05	0.00827329	ef-1 guanine nucleotide exchange domain-containing	BLASTED, MAPPED, ANNOTATED
PeffR13_004893	Peff_R13_v2-50	complement(27906..29708)	250.376	-2.40112	-5.28214	9.62933e-07	2.35454e-05	0.00828797	CMGC/GSK protein Kinase	BLASTED, MAPPED, ANNOTATED
PeffR13_004452	Peff_R13_v2-221	complement(33212..34663)	464.716	-3.22728	-9.365	9.56457e-07	2.35454e-05	0.00823222	U4/U6.U5 tri-snRNP-associated protein 1	BLASTED, MAPPED, ANNOTATED
PeffR13_008393	Peff_R13_v2-445	10817..12688	182.725	3.5639	11.8261	9.90053e-07	2.41399e-05	0.00852139	hypothetical protein PPTG_16688	BLASTED, MAPPED, ANNOTATED
PeffR13_005819	Peff_R13_v2-246	complement(12321..13934)	264.249	2.93433	7.64401	9.93747e-07	2.41615e-05	0.00855318	Serine protease	BLASTED, MAPPED, ANNOTATED
PeffR13_004873	Peff_R13_v2-198	complement(73175..75799)	184.232	-3.54003	-11.632	9.98629e-07	2.42118e-05	0.0085952	Glutathione S-transferase C-terminal domain-containing protein	BLASTED, MAPPED, ANNOTATED
PeffR13_007878	Peff_R13_v2-334	17861..20563	381.415	2.64191	6.24158	1.09734e-06	2.65303e-05	0.00944477	---NA---	NO-BLAST
PeffR13_003631	Peff_R13_v2-29	complement(95540..96616)	107.754	3.23936	9.44373	1.10965e-06	2.67529e-05	0.00955079	glutamate-tRNA ligase	BLASTED, MAPPED, ANNOTATED
PeffR13_006562	Peff_R13_v2-327	8698..22809	29.1686	-1.64306	-3.12328	1.11334e-06	2.67669e-05	0.00958256	hypothetical protein PC110_g15826	BLASTED
PeffR13_008598	Peff_R13_v2-751	2920..6021	458.777	2.96616	7.81452	1.12431e-06	2.69554e-05	0.00967697	fructose-bisphosphate aldolase, class II	BLASTED, MAPPED, ANNOTATED
PeffR13_002061	Peff_R13_v2-195	85967..86967	41.9741	2.52499	5.75571	1.15442e-06	2.76002e-05	0.00993607	hypothetical protein F444_19109	BLASTED, MAPPED, ANNOTATED
PeffR13_001504	Peff_R13_v2-196	97290..97728	132.682	2.78079	6.87228	1.18224e-06	2.8187e-05	0.0101755	tyrosine biosynthesis bifunctional enzyme	BLASTED, MAPPED, ANNOTATED
PeffR13_000466	Peff_R13_v2-8	56398..57933	355.732	3.0156	8.08695	1.2116e-06	2.8731e-05	0.0104282	ATP synthase F1, gamma subunit	BLASTED, MAPPED, ANNOTATED
PeffR13_000910	Peff_R13_v2-11	complement(54353..55557)	3009.66	-2.95475	-7.75299	1.21173e-06	2.8731e-05	0.0104294	mitochondrial protein	BLASTED, MAPPED, ANNOTATED
PeffR13_003416	Peff_R13_v2-207	complement(79768..80133)	338.681	2.6841	6.4268	1.23162e-06	2.91224e-05	0.0106005	hypothetical protein PC110_g10076	BLASTED, MAPPED, ANNOTATED
PeffR13_008260	Peff_R13_v2-525	1635..3122	27.5382	-1.92589	-3.79971	1.23697e-06	2.91688e-05	0.0106466	HAD hydrolase, family IE	BLASTED, MAPPED, ANNOTATED
PeffR13_003912	Peff_R13_v2-64	23609..24683	757.735	3.83685	14.2891	1.27689e-06	2.99461e-05	0.0109902	hypothetical protein PHYSODRAFT_285828	BLASTED
PeffR13_003283	Peff_R13_v2-266	complement(18412..18804)	41.8246	-1.83101	-3.55786	1.27478e-06	2.99461e-05	0.0109721	E3 ubiquitin-protein ligase XBOS34	BLASTED, MAPPED, ANNOTATED
PeffR13_008561	Peff_R13_v2-164	complement(266..490)	493.287	2.78589	6.8966	1.2828e-06	3.0003e-05	0.0110411	ATP synthase subunit 4, mitochondrial precursor	BLASTED, MAPPED, ANNOTATED
PeffR13_008480	Peff_R13_v2-447	251..1381	786.826	4.33917	20.2404	1.29217e-06	3.01402e-05	0.0111217	40S ribosomal protein S15a	BLASTED, MAPPED, ANNOTATED
PeffR13_000402	Peff_R13_v2-176	71178..73292	67268	-3.95905	-15.5522	1.32923e-06	3.09208e-05	0.0114407	hypothetical protein PHYSODRAFT_289996	BLASTED
PeffR13_006788	Peff_R13_v2-213	20487..24659	11390.4	-3.30654	-9.89392	1.34342e-06	3.11666e-05	0.0115628	actin-1	BLASTED, MAPPED, ANNOTATED
PeffR13_007033	Peff_R13_v2-699	complement(17947..19017)	143.88	3.26182	9.5919	1.39852e-06	3.23577e-05	0.0120371	Transmembrane protein	BLASTED, MAPPED, ANNOTATED
PeffR13_004525	Peff_R13_v2-211	complement(47763..49244)	215.407	-2.7358	-6.66129	1.45887e-06	3.36635e-05	0.0125565	Splicing factor 3B subunit 1	BLASTED, MAPPED, ANNOTATED
PeffR13_003005	Peff_R13_v2-212	29073..30239	374.277	5.26252	38.3864	1.47904e-06	3.40377e-05	0.0127301	hypothetical protein PHYSODRAFT_476328	BLASTED
PeffR13_006283	Peff_R13_v2-709	complement(12055..15546)	291.51	-2.05078	-4.1433	1.49975e-06	3.44223e-05	0.0129084	nucleolar protein NOP5	BLASTED
PeffR13_000680	Peff_R13_v2-183	complement(71678..72978)	549.172	-2.2875	-4.88211	1.51654e-06	3.47151e-05	0.0130529	serine/threonine-protein phosphatase PP1-beta catalytic subunit	BLASTED, MAPPED, ANNOTATED
PeffR13_003889	Peff_R13_v2-20	77309..80368	127.929	2.64916	6.27301	1.67691e-06	3.82842e-05	0.0144331	Eukaryotic translation initiation factor 3 subunit A	BLASTED, MAPPED, ANNOTATED
PeffR13_004011	Peff_R13_v2-233	complement(25533..27845)	233.503	3.41346	10.655	1.73467e-06	3.94981e-05	0.0149303	acyl-CoA dehydrogenase, putative	BLASTED, MAPPED, ANNOTATED
PeffR13_004282	Peff_R13_v2-45	21255..24052	153.433	2.61439	6.12364	1.8171e-06	4.1266e-05	0.0156398	Neutral alpha-glucosidase	BLASTED, MAPPED, ANNOTATED
PeffR13_000345	Peff_R13_v2-7	complement(105258..109512)	81.91	-2.24255	-4.73233	1.84799e-06	4.1857e-05	0.0159057	Vacuolar protein sorting-associated protein 27	BLASTED, MAPPED, ANNOTATED
PeffR13_003057	Peff_R13_v2-264	23779..24306	423.641	2.93587	7.65218	1.85963e-06	4.201e-05	0.0160058	archaeal ribosomal protein S17P	BLASTED, MAPPED, ANNOTATED
PeffR13_008549	Peff_R13_v2-554	142..1272	239.933	-2.36489	-5.15113	1.91252e-06	4.30919e-05	0.0164611	transport protein Sec31A protein	BLASTED, MAPPED, ANNOTATED
PeffR13_003513	Peff_R13_v2-236	27611..28969	1071.31	-3.28031	-9.71565	1.9391e-06	4.35766e-05	0.0166898	hypothetical protein PC110_g11062	BLASTED
PeffR13_005394	Peff_R13_v2-390	3087..3693	362.145	-3.25221	-9.52821	1.96097e-06	4.39533e-05	0.0168781	hypothetical protein PHYSODRAFT_544573	BLASTED, MAPPED, ANNOTATED
PeffR13_003033	Peff_R13_v2-229	complement(24373..32307)	76.4924	-2.6065	-6.09024	1.96809e-06	4.39984e-05	0.0169394	Kelch protein 17	BLASTED
PeffR13_000022	Peff_R13_v2-174	53713..54550	900.267	2.72809	6.62577	1.9829e-06	4.42145e-05	0.0170668	Protease inhibitor protein	BLASTED, MAPPED
PeffR13_007481	Peff_R13_v2-386	complement(22313..26131)	76.096	2.71293	6.55653	2.15425e-06	4.79113e-05	0.0185417	hypothetical protein L917_03802	BLASTED, MAPPED, ANNOTATED
PeffR13_004488	Peff_R13_v2-252	7932..9346	1177.6	-2.2487	-4.75254	2.19688e-06	4.87333e-05	0.0189085	Ras-like GTP-binding protein YPT1	BLASTED, MAPPED, ANNOTATED
PeffR13_001158	Peff_R13_v2-194	complement(79223..93786)	266	-2.86554	-7.2881	2.31905e-06	5.13113e-05	0.0199601	hypothetical protein F441_02268	BLASTED, MAPPED, ANNOTATED
PeffR13_006899	Peff_R13_v2-368	18205..18665	314.837	2.64487	6.2544	2.33695e-06	5.15747e-05	0.0201141	isocitrate dehydrogenase, NADP-dependent	BLASTED, MAPPED, ANNOTATED
PeffR13_001465	Peff_R13_v2-196	29789..30247	62.8451	2.77931	6.86523	2.38537e-06	5.25086e-05	0.0205309	Eukaryotic translation initiation factor 4 gamma 1	BLASTED, MAPPED, ANNOTATED
PeffR13_001470	Peff_R13_v2-196	41235..42338	955.55	3.02662	8.14898	2.53215e-06	5.54561e-05	0.0217943	60S ribosomal protein L37-A	BLASTED, MAPPED, ANNOTATED
PeffR13_006231	Peff_R13_v2-224	complement(44068..45076)	639.633	2.85085	7.21424	2.52736e-06	5.54561e-05	0.021753	universal minicircle sequence binding protein	BLASTED, MAPPED, ANNOTATED
PeffR13_001883	Peff_R13_v2-177	complement(35112..36338)	218.016	3.61237	12.2301	2.54186e-06	5.55273e-05	0.0218778	Histidinol-phosphate aminotransferase 2	BLASTED, MAPPED, ANNOTATED
PeffR13_003964	Peff_R13_v2-48	34959..36356	279.117	-3.01473	-8.08208	2.60285e-06	5.67157e-05	0.0224027	Nuclear migration protein nudC-like protein	BLASTED
PeffR13_002886	Peff_R13_v2-60	59702..60184	260.295	2.85463	7.23319	2.68464e-06	5.82032e-05	0.0231067	LHY protein	BLASTED, MAPPED, ANNOTATED
PeffR13_003100	Peff_R13_v2-43	complement(66027..67157)	235.957	2.85334	7.22672	2.68381e-06	5.82032e-05	0.0230996	citrate (Si)-synthase, eukaryotic	BLASTED, MAPPED, ANNOTATED
PeffR13_001478	Peff_R13_v2-196	53772..61042	578.607	2.962	7.79205	2.71702e-06	5.87572e-05	0.0233854	transcription factor BTF3-like protein	BLASTED
PeffR13_008092	Peff_R13_v2-742	complement(3860..5783)	46.0159	-1.94263	-3.84407	2.88705e-06	6.22778e-05	0.0248488	Fe-S protein assembly co-chaperone HscB	BLASTED, MAPPED, ANNOTATED
PeffR13_002197	Peff_R13_v2-26	complement(79370..80642)	76.4641	2.59455	6.04002	2.91465e-06	6.2716e-05	0.0250864	hypothetical protein PPTG_01865	BLASTED, MAPPED, ANNOTATED
PeffR13_006777	Peff_R13_v2-332	complement(36386..41145)	145.913	3.13293	8.77212	2.93083e-06	6.29068e-05	0.0252256	stress protein	BLASTED
PeffR13_002705	Peff_R13_v2-24	complement(96658..98034)	275.536	3.31882	9.97845	2.96843e-06	6.35102e-05	0.0255492	er lumen protein retaining receptor	BLASTED, MAPPED, ANNOTATED
PeffR13_002867	Peff_R13_v2-60	complement(25907..26362)	111.525	2.50831	5.68951	2.9737e-06	6.35102e-05	0.0255946	3-phosphoshikimate 1-carboxyvinyltransferase	BLASTED, MAPPED, ANNOTATED
PeffR13_000744	Peff_R13_v2-190	62570..64661	86.9676	-1.82004	-3.53091	2.98649e-06	6.36256e-05	0.0257047	alanine-tRNA ligase	BLASTED, MAPPED, ANNOTATED
PeffR13_007443	Peff_R13_v2-214	7948..8831	1311.48	2.3523	5.10638	3.00535e-06	6.38693e-05	0.0258671	nucleoside diphosphate kinase B	BLASTED, MAPPED, ANNOTATED
PeffR13_006278	Peff_R13_v2-94	complement(38007..38864)	241.975	3.07775	8.44295	3.1104e-06	6.59389e-05	0.0267712	Calcineurin B protein 9	BLASTED, MAPPED, ANNOTATED
PeffR13_008554	Peff_R13_v2-93	complement(3812..5371)	464.163	3.29843	9.83842	3.17019e-06	6.70413e-05	0.0272858	HSP90 co-chaperone p23	BLASTED, MAPPED, ANNOTATED
PeffR13_000427	Peff_R13_v2-176	complement(134445..135200)	307.28	3.66541	12.6882	3.23265e-06	6.81946e-05	0.0278234	NPP1 protein	BLASTED, MAPPED, ANNOTATED
PeffR13_001492	Peff_R13_v2-196	complement(84923..85770)	25.8458	-1.77561	-3.42382	3.24998e-06	6.83926e-05	0.0279726	hydroxyproline N-acetylglucosaminyltransferase	BLASTED, MAPPED, ANNOTATED
PeffR13_002237	Peff_R13_v2-17	101736..102617	306.353	3.25456	9.5438	3.38984e-06	7.11619e-05	0.0291764	putative endo-1,3-1,4-beta glucanase	BLASTED, MAPPED, ANNOTATED
PeffR13_007043	Peff_R13_v2-699	complement(36043..37505)	341.184	2.91112	7.52204	3.47819e-06	7.28388e-05	0.0299367	Proteasome subunit beta	BLASTED, MAPPED, ANNOTATED
PeffR13_004427	Peff_R13_v2-277	complement(37431..37871)	268.513	3.56144	11.8059	3.61494e-06	7.54293e-05	0.0311137	elicitin-like protein	BLASTED, MAPPED
PeffR13_001464	Peff_R13_v2-196	complement(25286..26995)	179.619	3.23535	9.41756	3.61941e-06	7.54293e-05	0.0311523	26S proteasome non-ATPase regulatory subunit 12	BLASTED, MAPPED, ANNOTATED
PeffR13_006711	Peff_R13_v2-362	complement(18777..22988)	643.987	2.75279	6.74022	3.66226e-06	7.61379e-05	0.0315211	pectin lyase D	BLASTED, MAPPED, ANNOTATED
PeffR13_000978	Peff_R13_v2-3	120166..121899	158.716	2.74286	6.69394	3.76447e-06	7.76997e-05	0.0324008	phosphoenolpyruvate carboxykinase (ATP)	BLASTED, MAPPED, ANNOTATED
PeffR13_001319	Peff_R13_v2-178	97279..97839	87.1948	2.72321	6.60342	3.75467e-06	7.76997e-05	0.0323165	hypothetical protein F443_06160	BLASTED, MAPPED, ANNOTATED
PeffR13_007430	Peff_R13_v2-375	33000..33701	380.374	2.29712	4.91475	3.76232e-06	7.76997e-05	0.0323823	chaperonin GroL	BLASTED, MAPPED, ANNOTATED
PeffR13_002521	Peff_R13_v2-192	complement(4174..6213)	464.998	2.86444	7.28252	3.7828e-06	7.78912e-05	0.0325585	hypothetical protein PHYSODRAFT_353349	BLASTED, MAPPED, ANNOTATED
PeffR13_001536	Peff_R13_v2-12	complement(37248..41835)	380.71	2.90906	7.51131	3.79306e-06	7.79162e-05	0.0326469	ATP synthase F1, delta subunit	BLASTED, MAPPED, ANNOTATED
PeffR13_008140	Peff_R13_v2-701	complement(13769..14659)	18.4674	-1.77075	-3.4123	3.80366e-06	7.79479e-05	0.0327381	Hypothetical protein PHPALM_20864	BLASTED, MAPPED, ANNOTATED
PeffR13_002351	Peff_R13_v2-21	complement(76902..77973)	896.611	-2.89412	-7.43391	3.93452e-06	8.04381e-05	0.0338644	dead deah box rna	BLASTED, MAPPED, ANNOTATED
PeffR13_003054	Peff_R13_v2-264	complement(18211..20015)	383.871	2.61263	6.11616	4.13057e-06	8.42459e-05	0.0355518	---NA---	NO-BLAST
PeffR13_001277	Peff_R13_v2-202	81077..85561	378.33	2.6396	6.23159	4.39211e-06	8.93686e-05	0.0378029	Proteasome subunit alpha	BLASTED, MAPPED, ANNOTATED
PeffR13_002371	Peff_R13_v2-180	26873..28052	413.27	-2.37781	-5.19746	4.4196e-06	8.97158e-05	0.0380395	translation elongation factor 1	BLASTED, MAPPED, ANNOTATED
PeffR13_001354	Peff_R13_v2-189	15423..17513	34.6764	-1.44699	-2.72639	4.43459e-06	8.98083e-05	0.0381685	Splicing factor 3A subunit 3	BLASTED, MAPPED, ANNOTATED
PeffR13_003518	Peff_R13_v2-236	35689..37291	26.3469	-1.93921	-3.83496	4.45746e-06	9.00595e-05	0.0383653	RNA exonuclease 4	BLASTED, MAPPED, ANNOTATED
PeffR13_002747	Peff_R13_v2-197	38248..51225	116.59	3.56655	11.8478	4.52389e-06	9.11876e-05	0.0389371	Eukaryotic translation initiation factor 3 subunit B	BLASTED, MAPPED, ANNOTATED
PeffR13_003049	Peff_R13_v2-229	complement(61837..62967)	164.536	2.85437	7.23188	4.66741e-06	9.38607e-05	0.0401724	Delta(5) fatty acid desaturase, putative	BLASTED, MAPPED, ANNOTATED
PeffR13_001297	Peff_R13_v2-178	30827..31987	21.2626	2.51469	5.71476	4.69371e-06	9.41696e-05	0.0403988	hypothetical protein PHYSODRAFT_317136	BLASTED, MAPPED, ANNOTATED
PeffR13_002330	Peff_R13_v2-686	complement(104831..106710)	2656.86	-2.48925	-5.61484	4.89107e-06	9.7901e-05	0.0420974	actin-1	BLASTED, MAPPED, ANNOTATED
PeffR13_005398	Peff_R13_v2-390	8269..10406	195.429	3.02091	8.11678	4.91459e-06	9.81435e-05	0.0422999	Thioredoxin-dependent peroxide reductase	BLASTED, MAPPED, ANNOTATED
PeffR13_005199	Peff_R13_v2-62	54873..57002	162.006	4.92754	30.4325	5.2976e-06	0.000105547	0.0455965	glyceraldehyde-3-phosphate dehydrogenase	BLASTED, MAPPED, ANNOTATED
PeffR13_001950	Peff_R13_v2-186	complement(16816..20434)	286.496	-2.24619	-4.74428	5.40573e-06	0.000107453	0.0465271	eukaryotic translation initiation factor 2 subunit 3	BLASTED, MAPPED, ANNOTATED
PeffR13_002837	Peff_R13_v2-210	19869..33995	107.938	3.18341	9.08449	5.44889e-06	0.000107955	0.0468986	proline-tRNA ligase	BLASTED, MAPPED, ANNOTATED
PeffR13_005789	Peff_R13_v2-61	complement(22529..25678)	78.1705	2.66731	6.35243	5.45607e-06	0.000107955	0.0469604	CRM1 C terminal Exportin 1-like protein	BLASTED, MAPPED, ANNOTATED
PeffR13_007018	Peff_R13_v2-89	27808..31350	20.6577	2.96943	7.83229	5.5283e-06	0.000109133	0.0475821	hypothetical protein PC110_g13150	BLASTED, MAPPED, ANNOTATED
PeffR13_005553	Peff_R13_v2-306	33880..36315	85.4692	2.65322	6.29071	5.5687e-06	0.000109679	0.0479298	NAD-specific glutamate dehydrogenase	BLASTED, MAPPED, ANNOTATED
PeffR13_004934	Peff_R13_v2-51	complement(40252..42177)	105.383	2.73471	6.65624	5.72217e-06	0.000112445	0.0492507	potassium/sodium efflux P-type ATPase, fungal-type	BLASTED, MAPPED, ANNOTATED
PeffR13_005259	Peff_R13_v2-363	complement(14494..15366)	142.517	3.97744	15.7518	5.75505e-06	0.000112577	0.0495338	Elongation of very long chain fatty acids protein	BLASTED, MAPPED, ANNOTATED
PeffR13_008310	Peff_R13_v2-485	7285..8010	133.721	3.17544	9.03447	5.74874e-06	0.000112577	0.0494794	---NA---	NO-BLAST
PeffR13_003598	Peff_R13_v2-245	complement(58421..60118)	20.1069	-2.25019	-4.75746	5.77963e-06	0.000112801	0.0497453	Checkpoint protein hus1	BLASTED, MAPPED, ANNOTATED
PeffR13_004063	Peff_R13_v2-242	5338..6537	334.261	3.03603	8.20233	5.80734e-06	0.00011283	0.0499837	hypothetical protein PPTG_07991	BLASTED
PeffR13_004212	Peff_R13_v2-703	36235..36875	77.3462	-2.47197	-5.548	5.79797e-06	0.00011283	0.0499032	hypothetical protein F441_19947	BLASTED
PeffR13_002198	Peff_R13_v2-26	85912..87600	215.086	3.16991	8.99989	5.85641e-06	0.000113272	0.0504061	Electron transfer flavoprotein subunit alpha	BLASTED, MAPPED, ANNOTATED
PeffR13_003062	Peff_R13_v2-264	32710..37777	1014.61	2.68316	6.42259	5.84325e-06	0.000113272	0.0502929	60S ribosomal protein L36	BLASTED, MAPPED, ANNOTATED
PeffR13_000819	Peff_R13_v2-4	149222..150777	140.329	3.95728	15.5332	5.92791e-06	0.000114398	0.0510215	beta-glucosidase, putative	BLASTED, MAPPED, ANNOTATED
PeffR13_007461	Peff_R13_v2-448	complement(10197..10868)	25.1178	-1.53562	-2.89914	5.94874e-06	0.000114543	0.0512008	Ubiquitin-protein ligase	BLASTED, MAPPED, ANNOTATED
PeffR13_005390	Peff_R13_v2-82	37185..39155	226.204	2.58004	5.97956	6.00904e-06	0.000115446	0.0517198	Acetylornithine deacetylase	BLASTED, MAPPED, ANNOTATED
PeffR13_001761	Peff_R13_v2-200	complement(97856..99385)	347.89	3.18565	9.09865	6.04598e-06	0.000115897	0.0520378	PLAC8 family protein	BLASTED, MAPPED, ANNOTATED
PeffR13_006436	Peff_R13_v2-331	complement(4753..6947)	114.84	3.51266	11.4134	6.13719e-06	0.000117149	0.0528228	Lysine-tRNA ligase	BLASTED, MAPPED, ANNOTATED
PeffR13_001854	Peff_R13_v2-191	82224..82865	186.047	-1.86778	-3.64971	6.15211e-06	0.000117149	0.0529512	Glutarate-semialdehyde dehydrogenase	BLASTED, MAPPED, ANNOTATED
PeffR13_003701	Peff_R13_v2-28	complement(48064..49602)	25.1944	-1.95616	-3.88027	6.14768e-06	0.000117149	0.0529131	Hypothetical protein PHPALM_1478	BLASTED
PeffR13_007592	Peff_R13_v2-451	complement(8575..9846)	935.56	2.30028	4.92555	6.22484e-06	0.000118272	0.0535772	Manganese superoxide dismutase	BLASTED, MAPPED, ANNOTATED
PeffR13_002860	Peff_R13_v2-60	7292..7558	593.813	3.84443	14.3645	6.40146e-06	0.000120863	0.0550974	cytoplasmic catalase	BLASTED, MAPPED, ANNOTATED
PeffR13_002963	Peff_R13_v2-248	3666..6695	185.423	3.48235	11.1761	6.40335e-06	0.000120863	0.0551137	programmed cell death protein, putative	BLASTED, MAPPED, ANNOTATED
PeffR13_004513	Peff_R13_v2-211	36570..36890	809.714	3.16661	8.97933	6.39683e-06	0.000120863	0.0550575	glucan 1,3-beta-glucosidase, putative	BLASTED, MAPPED, ANNOTATED
PeffR13_002630	Peff_R13_v2-10	155473..156466	78.4016	3.92984	15.2405	6.47134e-06	0.000121879	0.0556988	Membrane alanine aminopeptidase	BLASTED, MAPPED, ANNOTATED
PeffR13_004217	Peff_R13_v2-223	27496..28302	1230.59	2.54151	5.82198	6.52425e-06	0.000122607	0.0561542	40s ribosomal protein s21	BLASTED, MAPPED, ANNOTATED
PeffR13_003815	Peff_R13_v2-209	complement(78102..79928)	302.821	3.94025	15.3509	6.57726e-06	0.000123334	0.0566105	Uroporphyrinogen-III synthase	BLASTED
PeffR13_002662	Peff_R13_v2-179	complement(123654..126845)	283.128	3.17481	9.03054	6.64079e-06	0.000123985	0.0571572	Thioredoxin F-type	BLASTED, MAPPED, ANNOTATED
PeffR13_005949	Peff_R13_v2-208	33715..36450	11.1323	-2.70908	-6.53903	6.62691e-06	0.000123985	0.0570378	hypothetical protein F442_11127	BLASTED
PeffR13_006049	Peff_R13_v2-697	complement(26495..30958)	746.929	-3.18344	-9.08468	6.67552e-06	0.000124364	0.0574562	hypothetical protein PHYSODRAFT_495811	BLASTED
PeffR13_004528	Peff_R13_v2-219	complement(86..1018)	26.7215	-1.44516	-2.72293	6.73273e-06	0.000125159	0.0579486	AGC protein kinase	BLASTED, MAPPED, ANNOTATED
PeffR13_008463	Peff_R13_v2-743	complement(5182..6610)	382.891	-2.92594	-7.59969	6.79925e-06	0.000126123	0.0585212	hypothetical protein PC110_g7884	BLASTED, MAPPED, ANNOTATED
PeffR13_006141	Peff_R13_v2-702	33325..34298	833.141	5.15968	35.7451	6.98592e-06	0.000129307	0.0601278	---NA---	NO-BLAST
PeffR13_007631	Peff_R13_v2-475	10530..12011	216.261	2.50811	5.68874	7.11673e-06	0.000131446	0.0612537	Putative dolichyl-diphosphooligosaccharide-protein glycosyltransferase 48kD subunit	BLASTED, MAPPED, ANNOTATED
PeffR13_002303	Peff_R13_v2-686	34569..34978	240.434	3.10131	8.58197	7.1647e-06	0.000132048	0.0616665	Dynein heavy chain protein	BLASTED, MAPPED, ANNOTATED
PeffR13_000687	Peff_R13_v2-183	complement(86836..88266)	289.597	2.46605	5.52528	7.2773e-06	0.000133837	0.0626357	glutamate decarboxylase	BLASTED, MAPPED, ANNOTATED
PeffR13_005029	Peff_R13_v2-218	complement(51438..51848)	858.846	3.4687	11.0709	7.36202e-06	0.000135106	0.0633649	40S ribosomal protein S27-like	BLASTED, MAPPED, ANNOTATED
PeffR13_007031	Peff_R13_v2-53	60299..61091	18.6914	-2.13604	-4.39555	7.8948e-06	0.000144269	0.0679506	hypothetical protein PHMEG_00019181	BLASTED
PeffR13_006314	Peff_R13_v2-726	complement(7415..8671)	5873.85	-2.94714	-7.71217	7.88333e-06	0.000144269	0.0678518	histone a	BLASTED, MAPPED, ANNOTATED
PeffR13_004510	Peff_R13_v2-211	complement(32014..32367)	209.863	-1.80663	-3.49825	8.71019e-06	0.000158832	0.0749686	NADH ubiquinone oxidoreductase, putative	BLASTED, MAPPED, ANNOTATED
PeffR13_007947	Peff_R13_v2-325	25169..26277	15.5425	-2.18066	-4.5336	8.83467e-06	0.000160761	0.07604	Programmed cell death protein 2	BLASTED, MAPPED, ANNOTATED
PeffR13_005680	Peff_R13_v2-284	49279..50070	771.957	2.57906	5.97552	8.97692e-06	0.000163005	0.0772644	Acyl carrier protein	BLASTED, MAPPED, ANNOTATED
PeffR13_006938	Peff_R13_v2-360	complement(26598..27926)	349.554	3.73087	13.2771	9.05791e-06	0.000164129	0.0779614	Malate dehydrogenase	BLASTED, MAPPED, ANNOTATED
PeffR13_006006	Peff_R13_v2-278	complement(24357..25523)	334.464	4.6965	25.929	9.27599e-06	0.000167728	0.0798384	---NA---	NO-BLAST
PeffR13_008157	Peff_R13_v2-353	complement(28294..29664)	50.4627	-1.59114	-3.01287	9.35065e-06	0.000168723	0.080481	DNA-directed RNA polymerase III subunit RPC6, putative	BLASTED, MAPPED, ANNOTATED
PeffR13_007171	Peff_R13_v2-34	complement(64006..64988)	238.968	2.46088	5.50551	9.38103e-06	0.000168917	0.0807425	hypothetical protein PHYSODRAFT_258942	BLASTED, MAPPED, ANNOTATED
PeffR13_000174	Peff_R13_v2-175	complement(139293..145664)	226.286	2.45932	5.49959	9.4693e-06	0.000170151	0.0815022	Fatty acid desaturase	BLASTED, MAPPED, ANNOTATED
PeffR13_006536	Peff_R13_v2-300	31492..34087	340.706	2.44416	5.44209	9.50269e-06	0.000170395	0.0817896	Cytochrome c1, mitochondrial precursor	BLASTED, MAPPED, ANNOTATED
PeffR13_000311	Peff_R13_v2-7	complement(25254..28541)	130.434	3.41612	10.6747	9.53571e-06	0.000170632	0.0820738	hypothetical protein F443_19347	BLASTED, MAPPED, ANNOTATED
PeffR13_004352	Peff_R13_v2-688	complement(55930..56718)	95.9119	2.87112	7.31633	9.59096e-06	0.00017091	0.0825494	hypothetical protein PHYSODRAFT_492141	BLASTED, MAPPED
PeffR13_005501	Peff_R13_v2-47	15418..17031	44.3373	-1.48501	-2.79919	9.58644e-06	0.00017091	0.0825105	imitation switch isoform alias nucleosome remodeling factor 140 kda subunit	BLASTED, MAPPED, ANNOTATED
PeffR13_005433	Peff_R13_v2-65	289..698	433.095	-2.02978	-4.08344	9.70482e-06	0.000172581	0.0835294	gtp binding protein	BLASTED, MAPPED, ANNOTATED
PeffR13_001687	Peff_R13_v2-13	complement(55742..56446)	4.20126	-3.56825	-11.8618	9.7439e-06	0.000172919	0.0838657	hypothetical protein L914_10421	BLASTED, MAPPED, ANNOTATED
PeffR13_005236	Peff_R13_v2-320	5319..5861	4606.98	3.40612	10.6009	9.91359e-06	0.000175568	0.0853263	hypothetical protein PC110_g20782	BLASTED
PeffR13_004733	Peff_R13_v2-693	complement(47536..55458)	540.33	2.88399	7.38187	1.0007e-05	0.000176858	0.08613	FK506-binding protein 2	BLASTED, MAPPED, ANNOTATED
PeffR13_008093	Peff_R13_v2-742	9811..11112	483.459	4.66441	25.3588	1.01321e-05	0.000178533	0.087207	Translationally-controlled tumor protein	BLASTED
PeffR13_006198	Peff_R13_v2-279	32705..34228	282.384	-2.80156	-6.97192	1.01432e-05	0.000178533	0.0873026	hypothetical protein PC110_g2294	BLASTED, MAPPED, ANNOTATED
PeffR13_003149	Peff_R13_v2-27	complement(41943..43910)	188.372	4.64372	24.9977	1.02684e-05	0.000180368	0.0883805	Tryptophan synthase, beta subunit	BLASTED, MAPPED, ANNOTATED
PeffR13_003013	Peff_R13_v2-212	complement(43599..46559)	171.967	2.41912	5.34843	1.05431e-05	0.000184815	0.0907441	ras GTPase-activating protein-binding protein, putative	BLASTED, MAPPED, ANNOTATED
PeffR13_000510	Peff_R13_v2-8	complement(166492..167496)	42.743	-1.82322	-3.5387	1.07097e-05	0.000187354	0.0921783	Lysosomal beta glucosidase	BLASTED
PeffR13_003481	Peff_R13_v2-297	complement(4852..5306)	27.4495	-1.56944	-2.9679	1.0772e-05	0.000188063	0.0927149	conserved hypothetical protein	BLASTED
PeffR13_000594	Peff_R13_v2-9	complement(10321..11370)	261.654	2.49323	5.63037	1.08664e-05	0.000189326	0.0935272	transaldolase	BLASTED, MAPPED, ANNOTATED
PeffR13_005046	Peff_R13_v2-301	14383..15969	468.758	3.06444	8.3654	1.13878e-05	0.000197611	0.0980151	Histone H2B	BLASTED, MAPPED, ANNOTATED
PeffR13_006570	Peff_R13_v2-327	complement(41011..43749)	361.352	2.44021	5.42721	1.13869e-05	0.000197611	0.0980073	K+ channel protein	BLASTED
PeffR13_003736	Peff_R13_v2-289	52163..55603	152.795	2.56844	5.9317	1.14634e-05	0.000198523	0.0986659	Nuclear segregation protein bfr1	BLASTED
PeffR13_002531	Peff_R13_v2-192	42180..42503	187.319	2.23824	4.71821	1.15494e-05	0.00019961	0.0994059	Ca2 :Cation Antiporter (CaCA) Family	BLASTED, MAPPED, ANNOTATED
PeffR13_007605	Peff_R13_v2-102	complement(8475..10505)	64.0102	3.11644	8.67242	1.15975e-05	0.00020004	0.0998201	phosphoribosylamine-glycine ligase	BLASTED, MAPPED, ANNOTATED
PeffR13_003171	Peff_R13_v2-687	12830..14552	755.446	2.49156	5.62385	1.21387e-05	0.000208955	0.104478	small cysteine rich protein SCR122	BLASTED, MAPPED, ANNOTATED
PeffR13_001309	Peff_R13_v2-178	57400..59271	4786.81	-2.48569	-5.60102	1.24362e-05	0.00021365	0.107038	hsp70-like protein	BLASTED, MAPPED, ANNOTATED
PeffR13_005571	Peff_R13_v2-710	complement(36204..37904)	208.25	2.37255	5.17857	1.28522e-05	0.000220357	0.110619	26S proteasome non-ATPase regulatory subunit 11	BLASTED, MAPPED, ANNOTATED
PeffR13_004812	Peff_R13_v2-25	77318..90513	186.308	3.17843	9.05321	1.32943e-05	0.000227484	0.114424	La-related protein 6	BLASTED, MAPPED, ANNOTATED
PeffR13_000380	Peff_R13_v2-176	complement(17693..19512)	183.344	2.40777	5.30653	1.33806e-05	0.000228166	0.115167	T-complex protein 1, delta subunit	BLASTED, MAPPED, ANNOTATED
PeffR13_005577	Peff_R13_v2-68	complement(18282..22110)	7.41866	-1.32506	-2.50544	1.33872e-05	0.000228166	0.115224	hypothetical protein PC110_g12844	BLASTED
PeffR13_004001	Peff_R13_v2-31	complement(106082..106339)	125.398	3.79971	13.926	1.3496e-05	0.000229566	0.11616	---NA---	NO-BLAST
PeffR13_008547	Peff_R13_v2-628	153..1283	58.2726	2.60816	6.09726	1.36188e-05	0.000231197	0.117217	Cell division control protein	BLASTED, MAPPED, ANNOTATED
PeffR13_007177	Peff_R13_v2-34	complement(83951..85726)	10.2016	-5.85657	-57.9435	1.39154e-05	0.000235768	0.11977	---NA---	NO-BLAST
PeffR13_005762	Peff_R13_v2-330	complement(31867..37361)	361.081	-3.50334	-11.3399	1.40085e-05	0.000236878	0.120571	hypothetical protein PHYSODRAFT_544573	BLASTED, MAPPED, ANNOTATED
PeffR13_005100	Peff_R13_v2-239	complement(64822..65986)	137.84	2.60789	6.09613	1.4165e-05	0.000239055	0.121918	26S proteasome non-ATPase regulatory subunit 3	BLASTED, MAPPED, ANNOTATED
PeffR13_007537	Peff_R13_v2-723	complement(2280..3554)	7.99315	-2.05298	-4.14963	1.42243e-05	0.000239137	0.122428	cell 5a endo--betaglucanase	BLASTED, MAPPED, ANNOTATED
PeffR13_004674	Peff_R13_v2-205	complement(67147..70552)	17.635	-2.05688	-4.16084	1.42254e-05	0.000239137	0.122438	Synapse-associated protein 1	BLASTED
PeffR13_004819	Peff_R13_v2-298	8682..9696	183.663	3.48244	11.1769	1.43258e-05	0.000239855	0.123302	membrane protein	BLASTED, MAPPED
PeffR13_004967	Peff_R13_v2-317	42170..42817	21.9978	-1.50695	-2.84209	1.43381e-05	0.000239855	0.123408	TTK protein kinase	BLASTED, MAPPED, ANNOTATED
PeffR13_004491	Peff_R13_v2-252	complement(14984..15287)	666.459	-2.67731	-6.39663	1.43517e-05	0.000239855	0.123525	Rab8 family GTPase, putative	BLASTED, MAPPED, ANNOTATED
PeffR13_005991	Peff_R13_v2-74	complement(38891..43697)	375.627	4.56431	23.6589	1.44429e-05	0.00024091	0.12431	Tyrosine--tRNA ligase	BLASTED, MAPPED, ANNOTATED
PeffR13_002783	Peff_R13_v2-698	complement(20149..21618)	14.7184	-7.09795	-136.992	1.48512e-05	0.000247242	0.127824	MADS-box transcription factor, putative	BLASTED, MAPPED, ANNOTATED
PeffR13_007932	Peff_R13_v2-80	22636..23990	74.9646	3.76743	13.6179	1.51038e-05	0.000250963	0.129999	hypothetical protein PPTG_06825	BLASTED
PeffR13_003321	Peff_R13_v2-294	complement(46858..47387)	139.352	3.34969	10.1943	1.53061e-05	0.00025286	0.13174	fumarate hydratase, mitochondrial	BLASTED, MAPPED, ANNOTATED
PeffR13_002973	Peff_R13_v2-248	complement(29158..30555)	187.437	2.43058	5.39109	1.52498e-05	0.00025286	0.131255	T-complex protein 1, theta subunit	BLASTED, MAPPED, ANNOTATED
PeffR13_006890	Peff_R13_v2-222	complement(32292..34574)	15107.2	-3.25838	-9.56908	1.52915e-05	0.00025286	0.131614	---NA---	NO-BLAST
PeffR13_004614	Peff_R13_v2-220	complement(83915..87046)	144.544	2.79812	6.95531	1.54228e-05	0.000254299	0.132744	Coronin-like protein	BLASTED
PeffR13_007194	Peff_R13_v2-357	complement(23093..23767)	30.9637	-1.67886	-3.20175	1.54602e-05	0.000254428	0.133066	Elicitin protein	BLASTED, MAPPED
PeffR13_006900	Peff_R13_v2-368	19510..20451	62.9382	3.32053	9.99029	1.56779e-05	0.000257518	0.134939	hypothetical protein PC110_g19253, partial	BLASTED, MAPPED, ANNOTATED
PeffR13_007389	Peff_R13_v2-381	complement(9652..11569)	632.205	6.37959	83.2619	1.59117e-05	0.000260861	0.136952	Glutathione transferase, theta class	BLASTED, MAPPED, ANNOTATED
PeffR13_002274	Peff_R13_v2-5	complement(129657..132858)	360.557	-2.21373	-4.63872	1.60147e-05	0.00026205	0.137838	hypothetical protein PHMEG_0004887	BLASTED
PeffR13_003737	Peff_R13_v2-201	complement(15717..17384)	113.994	3.74872	13.4424	1.62135e-05	0.0002648	0.13955	endo-1,3(4)-beta-glucanase, putative	BLASTED, MAPPED, ANNOTATED
PeffR13_006824	Peff_R13_v2-333	6188..8206	66.23	3.31574	9.95719	1.62887e-05	0.000265022	0.140197	ER membrane protein complex subunit 1	BLASTED, MAPPED, ANNOTATED
PeffR13_004214	Peff_R13_v2-703	40507..41016	161.299	2.35732	5.12418	1.62634e-05	0.000265022	0.13998	calnexin, putative	BLASTED, MAPPED, ANNOTATED
PeffR13_003835	Peff_R13_v2-33	complement(49879..52874)	122.8	2.42701	5.37777	1.6488e-05	0.000267759	0.141912	leukotriene A-4 hydrolase/aminopeptidase	BLASTED, MAPPED, ANNOTATED
PeffR13_005016	Peff_R13_v2-218	complement(21092..22415)	562.361	3.75958	13.544	1.67014e-05	0.000270713	0.143749	hypothetical protein PPTG_19310	BLASTED, MAPPED, ANNOTATED
PeffR13_000202	Peff_R13_v2-175	complement(225716..227951)	102.975	2.29493	4.9073	1.67374e-05	0.000270788	0.144059	coatomer subunit beta, putative	BLASTED, MAPPED, ANNOTATED
PeffR13_001429	Peff_R13_v2-188	complement(84823..86736)	8.2434	-3.15871	-8.93031	1.68297e-05	0.00027177	0.144854	hypothetical protein PC110_g11366	BLASTED, MAPPED, ANNOTATED
PeffR13_005678	Peff_R13_v2-284	complement(44244..45347)	955.868	-2.47324	-5.55289	1.68945e-05	0.000272305	0.145411	rna helicase	BLASTED, MAPPED, ANNOTATED
PeffR13_006716	Peff_R13_v2-367	3919..5301	200.66	2.3392	5.06022	1.72848e-05	0.000278075	0.14877	dihydrodipicolinate reductase	BLASTED, MAPPED, ANNOTATED
PeffR13_005940	Peff_R13_v2-344	19218..23487	1902.01	2.21147	4.63147	1.75344e-05	0.000281565	0.150919	hypothetical protein L914_14918, partial	BLASTED
PeffR13_003399	Peff_R13_v2-207	34273..37221	23746.8	-2.90083	-7.46856	1.757e-05	0.00028161	0.151225	Elongation factor 1-alpha	BLASTED, MAPPED, ANNOTATED
PeffR13_004127	Peff_R13_v2-243	complement(26373..27337)	77.2531	2.76906	6.81663	1.77571e-05	0.000283029	0.152836	cysteine protease family C01A, putative	BLASTED, MAPPED, ANNOTATED
PeffR13_007296	Peff_R13_v2-308	36292..37635	91.8889	2.31128	4.96325	1.76999e-05	0.000283029	0.152343	alpha-actinin-1, putative	BLASTED, MAPPED, ANNOTATED
PeffR13_006154	Peff_R13_v2-86	32106..32297	358.358	2.24198	4.73047	1.77504e-05	0.000283029	0.152778	Proteasome subunit alpha type-2	BLASTED, MAPPED, ANNOTATED
PeffR13_003790	Peff_R13_v2-209	11089..12570	208.732	2.47277	5.55108	1.82109e-05	0.000289726	0.156742	Mitochondrial-processing peptidase subunit alpha	BLASTED, MAPPED, ANNOTATED
PeffR13_005998	Peff_R13_v2-278	complement(8026..9531)	1064.42	3.31452	9.94879	1.86537e-05	0.000296222	0.160552	40S ribosomal protein S29	BLASTED, MAPPED, ANNOTATED
PeffR13_006561	Peff_R13_v2-327	7409..8218	134.987	3.29892	9.8418	1.87199e-05	0.000296726	0.161122	Major Facilitator Superfamily (MFS)	BLASTED, MAPPED, ANNOTATED
PeffR13_004031	Peff_R13_v2-233	complement(77106..79802)	1606.02	-2.80724	-6.99947	1.90843e-05	0.000301946	0.164259	Serine hydroxymethyltransferase, mitochondrial precursor	BLASTED, MAPPED, ANNOTATED
PeffR13_004724	Peff_R13_v2-693	24456..25503	147.015	-1.56372	-2.95614	1.9503e-05	0.000308005	0.167863	histone H2A.Z	BLASTED, MAPPED, ANNOTATED
PeffR13_006592	Peff_R13_v2-705	complement(17795..19081)	81.1864	4.46809	22.1324	2.01765e-05	0.000318058	0.173659	Puromycin-sensitive aminopeptidase	BLASTED, MAPPED, ANNOTATED
PeffR13_002147	Peff_R13_v2-187	88107..91421	362.863	2.28625	4.87787	2.03628e-05	0.000320406	0.175262	succinyl-CoA ligase [GDP-forming] subunit alpha, mitochondrial	BLASTED, MAPPED, ANNOTATED
PeffR13_003002	Peff_R13_v2-212	22199..23788	169.862	4.44484	21.7786	2.04089e-05	0.000320547	0.17566	hypothetical cleavage-induced protein	BLASTED, MAPPED, ANNOTATED
PeffR13_004013	Peff_R13_v2-233	32116..34216	147.769	2.17605	4.51914	2.04995e-05	0.000321382	0.176439	ATP-citrate synthase	BLASTED, MAPPED, ANNOTATED
PeffR13_003901	Peff_R13_v2-20	complement(122908..129105)	3.43379	-3.27824	-9.70175	2.13072e-05	0.000333439	0.183391	hypothetical protein F443_15767	BLASTED
PeffR13_003806	Peff_R13_v2-209	53913..54192	211.381	2.21541	4.64413	2.13874e-05	0.000334086	0.184081	Long-chain-fatty-acid-CoA ligase	BLASTED, MAPPED, ANNOTATED
PeffR13_007480	Peff_R13_v2-386	21288..21692	40.8146	-1.66995	-3.18203	2.19062e-05	0.000341571	0.188547	hypothetical protein PC110_g11572	BLASTED, MAPPED, ANNOTATED
PeffR13_005583	Peff_R13_v2-68	38066..38893	1003.33	3.07513	8.42765	2.20435e-05	0.00034309	0.189729	Copper transport protein ATOX1	BLASTED, MAPPED, ANNOTATED
PeffR13_001585	Peff_R13_v2-184	complement(39406..40881)	988.523	6.24423	75.8057	2.28279e-05	0.000354657	0.19648	elicitin-like protein	BLASTED, MAPPED
PeffR13_008358	Peff_R13_v2-569	3042..4826	738.822	-3.03862	-8.21704	2.28894e-05	0.000354971	0.197009	WD repeat-containing protein 74	BLASTED, MAPPED, ANNOTATED
PeffR13_005783	Peff_R13_v2-275	complement(53838..55009)	158.651	2.34041	5.06448	2.29835e-05	0.000355789	0.197819	Myosin-I heavy chain	BLASTED
PeffR13_007256	Peff_R13_v2-269	complement(46188..47858)	154.515	2.22812	4.68522	2.34234e-05	0.000361948	0.201605	T-complex protein 1 subunit gamma	BLASTED, MAPPED, ANNOTATED
PeffR13_006439	Peff_R13_v2-331	10853..13375	237.627	2.2944	4.90549	2.36007e-05	0.000364035	0.203132	Trans-2-enoyl-CoA reductase	BLASTED, MAPPED, ANNOTATED
PeffR13_004762	Peff_R13_v2-39	40412..41680	115.166	3.25228	9.5287	2.38805e-05	0.000367691	0.205539	Glucose-6-phosphate isomerase	BLASTED, MAPPED, ANNOTATED
PeffR13_001221	Peff_R13_v2-182	123524..124116	95.3822	2.35888	5.12974	2.39287e-05	0.000367775	0.205954	Protein transport protein	BLASTED, MAPPED, ANNOTATED
PeffR13_001727	Peff_R13_v2-200	25873..29757	352.543	2.26554	4.80833	2.46541e-05	0.000378249	0.212198	subfamily a member 2-like	BLASTED, MAPPED, ANNOTATED
PeffR13_007747	Peff_R13_v2-438	complement(14393..17179)	399.983	3.74036	13.3647	2.47469e-05	0.000378997	0.212997	endoribonuclease L-PSP, putative	BLASTED
PeffR13_002832	Peff_R13_v2-210	complement(9714..11236)	50.7494	3.22988	9.3819	2.50614e-05	0.000382988	0.215703	Radial spoke head 10 B	BLASTED, MAPPED, ANNOTATED
PeffR13_007181	Peff_R13_v2-391	complement(8496..11395)	102.078	2.25715	4.78045	2.50964e-05	0.000382988	0.216005	Serine/threonine-protein phosphatase 6 regulatory subunit 3-B	BLASTED
PeffR13_003098	Peff_R13_v2-43	complement(56326..61752)	160.663	4.39559	21.0477	2.56438e-05	0.000390648	0.220716	---NA---	NO-BLAST
PeffR13_001213	Peff_R13_v2-182	complement(92392..93717)	138.247	2.232	4.69786	2.59873e-05	0.000395181	0.223672	26S proteasome non-ATPase regulatory subunit 2	BLASTED, MAPPED, ANNOTATED
PeffR13_004592	Peff_R13_v2-216	70703..72664	38.141	2.76548	6.79972	2.634e-05	0.000399838	0.226708	Formin like protein	BLASTED, MAPPED, ANNOTATED
PeffR13_005377	Peff_R13_v2-82	12453..13328	2633.7	-2.72629	-6.6175	2.66129e-05	0.00040327	0.229057	S-adenosylmethionine synthase 2	BLASTED, MAPPED, ANNOTATED
PeffR13_002115	Peff_R13_v2-6	155167..157227	26.807	-1.64714	-3.13212	2.74616e-05	0.000415399	0.236362	ATP-dependent chaperone ClpB	BLASTED, MAPPED, ANNOTATED
PeffR13_006175	Peff_R13_v2-256	complement(66999..67589)	228.421	2.71551	6.56823	2.80202e-05	0.000423105	0.24117	glycosyl hydrolase family 17-like protein	BLASTED, MAPPED
PeffR13_005337	Peff_R13_v2-215	complement(45945..58322)	139.895	-2.04921	-4.1388	2.88326e-05	0.00043461	0.248162	pescadillo-like protein	BLASTED, MAPPED, ANNOTATED
PeffR13_002793	Peff_R13_v2-698	complement(36279..37073)	324.655	2.9383	7.6651	2.89891e-05	0.000435612	0.249509	fructose-bisphosphate aldolase, class II	BLASTED, MAPPED, ANNOTATED
PeffR13_001394	Peff_R13_v2-189	complement(111319..111710)	233.308	-2.42264	-5.36152	2.90003e-05	0.000435612	0.249606	E3 ubiquitin-protein ligase	BLASTED, MAPPED, ANNOTATED
PeffR13_001891	Peff_R13_v2-177	51300..52289	346.564	2.9084	7.50786	2.96112e-05	0.000444013	0.254863	ADP-ribosylation factor family	BLASTED, MAPPED, ANNOTATED
PeffR13_004805	Peff_R13_v2-25	complement(62450..63772)	603.303	3.63465	12.4205	2.98049e-05	0.000444895	0.256531	conserved hypothetical protein	BLASTED
PeffR13_000692	Peff_R13_v2-183	complement(100451..101975)	356.775	2.16122	4.47291	2.98251e-05	0.000444895	0.256705	Proteasome subunit alpha type-6	BLASTED, MAPPED, ANNOTATED
PeffR13_004771	Peff_R13_v2-39	complement(59670..61397)	2586.01	-3.2159	-9.29142	2.98119e-05	0.000444895	0.256591	Peroxisomal (S)-2-hydroxy-acid oxidase	BLASTED, MAPPED, ANNOTATED
PeffR13_005639	Peff_R13_v2-250	complement(40138..41523)	27.1215	-1.57051	-2.97011	2.99302e-05	0.000445691	0.257609	CMGC/CDK/CRK7 protein kinase	BLASTED, MAPPED, ANNOTATED
PeffR13_002338	Peff_R13_v2-21	complement(11999..13574)	2385.13	3.03992	8.22444	2.99851e-05	0.000445737	0.258082	conserved hypothetical protein	BLASTED
PeffR13_007561	Peff_R13_v2-335	complement(30013..30876)	137.094	2.91435	7.53889	3.03956e-05	0.00045106	0.261615	argininosuccinate lyase	BLASTED, MAPPED, ANNOTATED
PeffR13_005483	Peff_R13_v2-36	87184..88651	163.446	4.35394	20.4487	3.13996e-05	0.000465157	0.270256	Drug/Metabolite transporter (DMT) Superfamily	BLASTED, MAPPED, ANNOTATED
PeffR13_007309	Peff_R13_v2-718	30845..33759	276.769	2.70247	6.50913	3.21296e-05	0.000474338	0.276539	myosin-like protein	BLASTED, MAPPED
PeffR13_008451	Peff_R13_v2-280	complement(31805..35665)	163.592	2.31372	4.97163	3.2076e-05	0.000474338	0.276078	Serine hydroxymethyltransferase	BLASTED, MAPPED, ANNOTATED
PeffR13_008484	Peff_R13_v2-522	1383..2219	160.416	2.21526	4.64364	3.24845e-05	0.000478756	0.279594	Glucokinase	BLASTED, MAPPED, ANNOTATED
PeffR13_001075	Peff_R13_v2-18	30831..32444	13.7348	-1.48081	-2.79106	3.27043e-05	0.000481172	0.281486	hypothetical protein PHYSODRAFT_301285	BLASTED, MAPPED, ANNOTATED
PeffR13_006450	Peff_R13_v2-83	4851..8643	229.606	3.24189	9.46031	3.32254e-05	0.000487281	0.285971	Glycoside hydrolase	BLASTED, MAPPED, ANNOTATED
PeffR13_006668	Peff_R13_v2-338	13028..14208	5.83754	-3.50447	-11.3488	3.32327e-05	0.000487281	0.286034	hypothetical protein PPTG_22580	BLASTED, MAPPED, ANNOTATED
PeffR13_005916	Peff_R13_v2-240	complement(32624..34957)	59.8337	2.53094	5.77946	3.33806e-05	0.000488616	0.287306	atp-dependent protease la	BLASTED, MAPPED, ANNOTATED
PeffR13_000116	Peff_R13_v2-174	323743..325362	221.825	3.24847	9.50356	3.35222e-05	0.000489857	0.288526	er membrane protein complex subunit 3-like isoform x1	BLASTED, MAPPED, ANNOTATED
PeffR13_004667	Peff_R13_v2-205	55755..58955	479.978	2.20134	4.59905	3.37424e-05	0.000492238	0.290421	argininosuccinate synthase	BLASTED, MAPPED, ANNOTATED
PeffR13_002323	Peff_R13_v2-686	complement(79220..85090)	258.776	2.28811	4.88416	3.41152e-05	0.000496835	0.29363	pyruvate dehydrogenase (acetyl-transferring) E1 component, alpha subunit	BLASTED, MAPPED, ANNOTATED
PeffR13_004333	Peff_R13_v2-217	64977..66696	96.0112	-2.51538	-5.71749	3.48614e-05	0.000506845	0.300052	DnaJ subfamily C member 7	BLASTED
PeffR13_005200	Peff_R13_v2-62	57379..58626	109.872	2.18875	4.55912	3.5178e-05	0.000510585	0.302777	conserved hypothetical protein	BLASTED, MAPPED
PeffR13_002165	Peff_R13_v2-187	complement(122418..124196)	113.483	3.1882	9.11472	3.54941e-05	0.000514306	0.305498	T-complex protein 1, alpha subunit	BLASTED, MAPPED, ANNOTATED
PeffR13_001995	Peff_R13_v2-30	40688..41995	180.926	2.4645	5.51937	3.56783e-05	0.000516106	0.307083	Medium-chain specific acyl-CoA dehydrogenase	BLASTED, MAPPED, ANNOTATED
PeffR13_000306	Peff_R13_v2-7	9076..11967	108.031	2.85479	7.234	3.58664e-05	0.000517956	0.308702	sugar transporter	BLASTED, MAPPED, ANNOTATED
PeffR13_006227	Peff_R13_v2-224	complement(34684..35559)	143.484	-2.25848	-4.78486	3.63049e-05	0.00052341	0.312476	Traub family protein	BLASTED, MAPPED, ANNOTATED
PeffR13_005439	Peff_R13_v2-65	19457..20584	951.166	-2.96353	-7.80031	3.65274e-05	0.000525738	0.314391	hypothetical protein PC110_g17277	BLASTED, MAPPED
PeffR13_004662	Peff_R13_v2-205	41362..46869	260.281	3.57501	11.9175	3.74315e-05	0.000536955	0.322173	V-type proton ATPase subunit E, putative	BLASTED, MAPPED, ANNOTATED
PeffR13_003023	Peff_R13_v2-212	82906..85153	196.434	2.26745	4.81473	3.74218e-05	0.000536955	0.32209	Papain-like cysteine protease C1	BLASTED, MAPPED, ANNOTATED
PeffR13_007573	Peff_R13_v2-720	18201..19511	38.4433	2.40757	5.30578	3.75071e-05	0.000537144	0.322824	hypothetical protein PC110_g8576	BLASTED, MAPPED, ANNOTATED
PeffR13_003823	Peff_R13_v2-33	complement(25913..27524)	87.5794	3.15148	8.88565	3.80796e-05	0.000543535	0.327751	acetyl-CoA carboxylase, biotin carboxylase subunit	BLASTED, MAPPED, ANNOTATED
PeffR13_003293	Peff_R13_v2-266	complement(39013..40101)	318.463	2.12617	4.36556	3.80711e-05	0.000543535	0.327678	Cysteine protease	BLASTED, MAPPED, ANNOTATED
PeffR13_006590	Peff_R13_v2-705	11157..13376	167.7	2.59082	6.02442	3.83497e-05	0.000546483	0.330076	isovaleryl-CoA dehydrogenase, putative	BLASTED, MAPPED, ANNOTATED
PeffR13_006200	Peff_R13_v2-279	complement(37648..44954)	365.93	2.13657	4.39714	3.86695e-05	0.00055013	0.332828	hypothetical protein F442_22170	BLASTED, MAPPED
PeffR13_001082	Peff_R13_v2-18	complement(43627..45501)	88.6529	2.51101	5.70021	4.01215e-05	0.000569844	0.345325	serine protease family S15, putative	BLASTED, MAPPED, ANNOTATED
PeffR13_007643	Peff_R13_v2-434	2305..4467	73.6529	-1.95362	-3.87345	4.09622e-05	0.000580826	0.352561	Pre-mRNA-processing-splicing factor 8	BLASTED, MAPPED, ANNOTATED
PeffR13_003446	Peff_R13_v2-199	75745..77124	108.889	-1.41034	-2.65799	4.28664e-05	0.000606828	0.368951	phenylalanine-tRNA ligase, alpha subunit	BLASTED, MAPPED, ANNOTATED
PeffR13_006609	Peff_R13_v2-355	30627..33935	122.95	2.14943	4.43653	4.34807e-05	0.000614513	0.374238	T-complex protein 1, eta subunit	BLASTED, MAPPED, ANNOTATED
PeffR13_002200	Peff_R13_v2-26	90009..90881	141.96	2.66124	6.32579	4.38117e-05	0.000617164	0.377087	Adenylyl cyclase-associated protein	BLASTED, MAPPED, ANNOTATED
PeffR13_007130	Peff_R13_v2-704	638..1706	73.416	2.10573	4.30415	4.37464e-05	0.000617164	0.376525	transcription elongation factor SPT5, putative	BLASTED, MAPPED, ANNOTATED
PeffR13_004096	Peff_R13_v2-273	complement(11014..12039)	289.328	2.07221	4.20531	4.41135e-05	0.0006204	0.379685	Proteasome subunit beta type	BLASTED, MAPPED, ANNOTATED
PeffR13_004750	Peff_R13_v2-282	complement(41291..42808)	218.816	2.83441	7.13249	4.45769e-05	0.000625894	0.383673	Proteasome subunit alpha type-5	BLASTED, MAPPED, ANNOTATED
PeffR13_001805	Peff_R13_v2-14	109739..111232	264.456	4.28353	19.4747	4.52451e-05	0.000634241	0.389424	Proteasome subunit alpha type-3	BLASTED, MAPPED, ANNOTATED
PeffR13_000533	Peff_R13_v2-1	complement(56637..57578)	142.175	2.82329	7.07775	4.61758e-05	0.000646236	0.397435	3-hydroxyisobutyryl-CoA hydrolase, putative	BLASTED, MAPPED, ANNOTATED
PeffR13_001555	Peff_R13_v2-12	90502..91584	95.4339	-2.06005	-4.17	4.64619e-05	0.000649184	0.399897	DNA-dependent RNA polymerase, putative	BLASTED, MAPPED, ANNOTATED
PeffR13_005741	Peff_R13_v2-234	complement(24113..28267)	184.142	3.11853	8.68503	4.6635e-05	0.000650547	0.401387	Eukaryotic translation initiation factor 3 subunit I	BLASTED, MAPPED, ANNOTATED
PeffR13_003428	Peff_R13_v2-199	25949..27049	1090.91	2.21207	4.63341	4.72421e-05	0.00065795	0.406613	hypothetical protein PHMEG_00016594	BLASTED
PeffR13_003140	Peff_R13_v2-27	12704..17450	55.9624	2.4752	5.56044	4.77744e-05	0.000664287	0.411194	hypothetical protein PC110_g1001	BLASTED, MAPPED, ANNOTATED
PeffR13_001825	Peff_R13_v2-191	22614..25096	193.347	2.21374	4.63877	4.83798e-05	0.000668387	0.416405	protein disulfide-isomerase domain	BLASTED, MAPPED, ANNOTATED
PeffR13_005245	Peff_R13_v2-320	complement(19381..20597)	64.9242	2.12729	4.36897	4.82284e-05	0.000668387	0.415102	AGC/RSK/RSKP90 protein kinase	BLASTED, MAPPED, ANNOTATED
PeffR13_002581	Peff_R13_v2-23	77373..78724	120.375	-2.12773	-4.3703	4.83039e-05	0.000668387	0.415752	Adenylate cyclase	BLASTED, MAPPED
PeffR13_005815	Peff_R13_v2-364	32130..33050	216.921	-2.27968	-4.85571	4.81903e-05	0.000668387	0.414774	hypothetical protein F443_16081	BLASTED, MAPPED, ANNOTATED
PeffR13_006881	Peff_R13_v2-222	complement(7822..9315)	213.907	2.50653	5.68253	4.92835e-05	0.000679781	0.424183	Short/branched chain specific acyl-CoA dehydrogenase	BLASTED, MAPPED, ANNOTATED
PeffR13_003932	Peff_R13_v2-263	8368..9715	207.531	2.83204	7.1208	5.01064e-05	0.000690025	0.431266	Enoyl-CoA hydratase	BLASTED, MAPPED, ANNOTATED
PeffR13_008174	Peff_R13_v2-494	123..842	265.736	-1.71089	-3.27362	5.05344e-05	0.000694808	0.43495	NADH dehydrogenase [ubiquinone] flavoprotein 1, mitochondrial	BLASTED, MAPPED, ANNOTATED
PeffR13_006961	Peff_R13_v2-384	19868..27448	214.71	2.04511	4.12704	5.17314e-05	0.000710131	0.445252	proteasome subunit	BLASTED, MAPPED, ANNOTATED
PeffR13_002928	Peff_R13_v2-16	149362..150021	259.03	2.66804	6.35565	5.26573e-05	0.00072169	0.453221	Annexin A7	BLASTED, MAPPED, ANNOTATED
PeffR13_000395	Peff_R13_v2-176	complement(53632..55194)	30.4638	2.09474	4.2715	5.31083e-05	0.000726715	0.457104	hypothetical protein, variant	BLASTED, MAPPED, ANNOTATED
PeffR13_001159	Peff_R13_v2-194	complement(93895..94554)	258.216	3.11147	8.64264	5.46816e-05	0.000747055	0.470645	Superoxide dismutase, mitochondrial precursor	BLASTED, MAPPED, ANNOTATED
PeffR13_007284	Peff_R13_v2-356	11339..12674	66.0584	-1.37528	-2.59418	5.49166e-05	0.000749076	0.472667	Lupus La protein	BLASTED, MAPPED, ANNOTATED
PeffR13_005032	Peff_R13_v2-690	complement(33740..40575)	838.003	3.29982	9.8479	5.54488e-05	0.000755139	0.477248	hypothetical protein PHMEG_00013238	BLASTED
PeffR13_002353	Peff_R13_v2-21	complement(80001..92318)	157.229	2.47231	5.54931	5.60761e-05	0.000761273	0.482647	G1/S-specific cyclin E	BLASTED
PeffR13_001828	Peff_R13_v2-191	complement(29366..30037)	67.434	2.12868	4.37316	5.6056e-05	0.000761273	0.482474	Coatomer subunit alpha-1	BLASTED, MAPPED, ANNOTATED
PeffR13_007788	Peff_R13_v2-692	42421..43116	43.4732	1.96614	3.90722	5.67166e-05	0.000768756	0.48816	Fatty acid synthase subunit alpha	BLASTED, MAPPED, ANNOTATED
PeffR13_004950	Peff_R13_v2-317	complement(8016..10001)	353.719	2.09545	4.27359	5.68396e-05	0.000769211	0.489218	hypothetical protein PHYSODRAFT_297579	BLASTED
PeffR13_000933	Peff_R13_v2-11	113153..113769	312.731	2.23189	4.6975	5.70534e-05	0.000770892	0.491058	Short chain dehydrogenase	BLASTED
PeffR13_004565	Peff_R13_v2-46	64833..69455	94.6908	2.8757	7.33961	5.7317e-05	0.000772384	0.493327	Aconitate hydratase	BLASTED, MAPPED, ANNOTATED
PeffR13_006318	Peff_R13_v2-726	12981..15137	23.5413	-2.48375	-5.59349	5.73433e-05	0.000772384	0.493553	hypothetical protein PHMEG_0003033	BLASTED, MAPPED
PeffR13_008215	Peff_R13_v2-316	complement(44246..45955)	76.3067	2.1826	4.53969	5.75395e-05	0.000773816	0.495242	myosin-like protein	BLASTED, MAPPED, ANNOTATED
PeffR13_004226	Peff_R13_v2-223	39078..39539	99.5521	2.5587	5.89176	5.83201e-05	0.000783091	0.501962	transmembrane protein, putative	BLASTED, MAPPED, ANNOTATED
PeffR13_002271	Peff_R13_v2-5	complement(103955..104140)	413.221	3.31759	9.96997	5.93015e-05	0.000795028	0.510408	Multicopper oxidase	BLASTED, MAPPED, ANNOTATED
PeffR13_004189	Peff_R13_v2-37	64755..65093	433.553	2.45169	5.47056	6.12423e-05	0.000818907	0.527113	hypothetical protein PPTG_08066	BLASTED
PeffR13_000900	Peff_R13_v2-11	34426..35730	513.403	-3.4217	-10.7161	6.12729e-05	0.000818907	0.527376	---NA---	NO-BLAST
PeffR13_002270	Peff_R13_v2-5	95511..103607	646.899	2.25719	4.78058	6.15041e-05	0.000820723	0.529366	Cytochrome c	BLASTED, MAPPED, ANNOTATED
PeffR13_006040	Peff_R13_v2-337	complement(24773..25939)	176.354	2.14737	4.43019	6.26903e-05	0.000835256	0.539575	26S proteasome non-ATPase regulatory subunit 6	BLASTED, MAPPED, ANNOTATED
PeffR13_006513	Peff_R13_v2-369	21377..25601	75.4106	-1.91733	-3.77722	6.33378e-05	0.000842579	0.545149	RNA-dependent RNA polymerase1 (RDR1)	BLASTED, MAPPED, ANNOTATED
PeffR13_007332	Peff_R13_v2-354	complement(18725..20134)	182.62	2.46222	5.51065	6.54881e-05	0.000869839	0.563656	pyruvate dehydrogenase E1 component subunit beta	BLASTED, MAPPED, ANNOTATED
PeffR13_004534	Peff_R13_v2-219	complement(16069..23940)	249.134	-2.72629	-6.61752	6.82395e-05	0.000904988	0.587337	Kinesin protein	BLASTED, MAPPED, ANNOTATED
PeffR13_001734	Peff_R13_v2-200	42179..46108	143.473	2.76832	6.81316	6.87714e-05	0.000910639	0.591916	ethanolamine kinase, putative	BLASTED, MAPPED, ANNOTATED
PeffR13_003412	Peff_R13_v2-207	71214..72251	9.54893	-1.31472	-2.48753	6.94334e-05	0.000917993	0.597613	Phospholipid-transporting ATPase	BLASTED, MAPPED, ANNOTATED
PeffR13_000614	Peff_R13_v2-9	complement(78994..80635)	48.2418	2.58093	5.98327	6.97299e-05	0.000920499	0.600165	eukaryotic translation initiation factor 3 subunit, putative	BLASTED, MAPPED, ANNOTATED
PeffR13_002155	Peff_R13_v2-187	complement(108601..110832)	167.568	2.77808	6.85938	7.01431e-05	0.000923121	0.603721	Adenosine kinase	BLASTED, MAPPED, ANNOTATED
PeffR13_005688	Peff_R13_v2-261	19428..20144	190.381	2.55714	5.88542	7.00579e-05	0.000923121	0.602988	Pre-mRNA-splicing factor SF2-like protein	BLASTED, MAPPED, ANNOTATED
PeffR13_004222	Peff_R13_v2-223	33662..34080	14.535	-1.63148	-3.09831	7.05765e-05	0.000927408	0.607452	Peptidyl-prolyl cis-trans isomerase-like 2	BLASTED, MAPPED, ANNOTATED
PeffR13_006267	Peff_R13_v2-94	complement(11078..12404)	78.5832	-1.8599	-3.62983	7.08403e-05	0.000929455	0.609722	sulfate permease family	BLASTED, MAPPED
PeffR13_005618	Peff_R13_v2-351	complement(21291..24518)	535.55	3.06003	8.33991	7.1072e-05	0.000931075	0.611717	hypothetical protein PPTG_08061	BLASTED
PeffR13_008101	Peff_R13_v2-497	8056..9297	166.402	2.58523	6.00113	7.37013e-05	0.000962636	0.634347	Nucleotide binding protein	BLASTED, MAPPED, ANNOTATED
PeffR13_002071	Peff_R13_v2-195	complement(110324..111187)	57.6171	2.55732	5.88614	7.37048e-05	0.000962636	0.634377	Vacuolar protein sorting-associated protein 18	BLASTED, MAPPED, ANNOTATED
PeffR13_002144	Peff_R13_v2-187	complement(77058..79434)	13.3097	-2.03715	-4.10434	7.42146e-05	0.000967825	0.638765	Serine protease family S54	BLASTED, MAPPED, ANNOTATED
PeffR13_005313	Peff_R13_v2-311	complement(31464..32954)	242.347	3.2911	9.78862	7.50831e-05	0.00097767	0.64624	AF494014_1putative exo-1,3-beta-glucanase	BLASTED, MAPPED, ANNOTATED
PeffR13_006249	Peff_R13_v2-302	complement(2006..3509)	203.187	-2.35158	-5.10383	7.55513e-05	0.000982281	0.65027	hypothetical protein PC110_g4610	BLASTED
PeffR13_000743	Peff_R13_v2-190	60369..61563	214.875	2.06147	4.1741	7.60321e-05	0.000987041	0.654408	Endoplasmic reticulum-Golgi intermediate compartment protein	BLASTED, MAPPED, ANNOTATED
PeffR13_002004	Peff_R13_v2-30	53999..55335	147.558	2.18232	4.53882	7.7018e-05	0.000998334	0.662894	UV excision repair protein RAD23	BLASTED, MAPPED, ANNOTATED
PeffR13_004551	Peff_R13_v2-46	complement(15450..17681)	170.447	2.28691	4.88011	7.82518e-05	0.0010128	0.673513	Hypothetical protein PHPALM_11893	BLASTED, MAPPED, ANNOTATED
PeffR13_005689	Peff_R13_v2-261	20174..21478	170.092	3.04437	8.24989	7.85136e-05	0.00101436	0.675767	rna-binding protein	BLASTED, MAPPED, ANNOTATED
PeffR13_003470	Peff_R13_v2-241	complement(44389..45897)	82.4862	2.40191	5.28503	7.86081e-05	0.00101436	0.67658	Protease 2	BLASTED, MAPPED, ANNOTATED
PeffR13_000295	Peff_R13_v2-2	206942..211256	88.3982	-1.49151	-2.81182	8.07007e-05	0.00103981	0.694591	Hypothetical protein PHPALM_6602	BLASTED
PeffR13_004179	Peff_R13_v2-37	36544..38970	114.053	3.04813	8.27137	8.13498e-05	0.0010466	0.700178	Amino Acid/Auxin Permease (AAAP) Family	BLASTED, MAPPED, ANNOTATED
PeffR13_007931	Peff_R13_v2-326	complement(32487..34135)	10.0963	-1.50231	-2.83297	8.15239e-05	0.00104728	0.701676	NRDE2 protein	BLASTED
PeffR13_006153	Peff_R13_v2-86	complement(28684..31440)	15.1521	-1.48202	-2.7934	8.23131e-05	0.00105584	0.708469	CMGC/MAPK protein kinase	BLASTED, MAPPED, ANNOTATED
PeffR13_008557	Peff_R13_v2-132	4562..5647	128	3.43441	10.8109	8.29614e-05	0.00106257	0.714049	hypothetical protein PC110_g18935	BLASTED
PeffR13_002702	Peff_R13_v2-24	complement(89293..89889)	214.349	1.95341	3.87288	8.3412e-05	0.00106676	0.717927	Dolichyl-diphosphooligosaccharide-protein glycosyltransferase	BLASTED, MAPPED, ANNOTATED
PeffR13_006903	Peff_R13_v2-368	30625..32433	26.8641	-2.41987	-5.35125	8.42531e-05	0.00107591	0.725167	Hypothetical protein PHPALM_6232	BLASTED
PeffR13_006493	Peff_R13_v2-271	complement(26559..27269)	295.13	4.10285	17.1823	8.44655e-05	0.00107703	0.726995	Phosphatidate cytidylyltransferase	BLASTED, MAPPED, ANNOTATED
PeffR13_000805	Peff_R13_v2-4	complement(118357..119080)	27.987	-1.4093	-2.65608	8.54325e-05	0.00108775	0.735318	Hypothetical protein PHPALM_16996	BLASTED, MAPPED, ANNOTATED
PeffR13_004944	Peff_R13_v2-51	complement(67903..68379)	82.3351	-2.56224	-5.90624	8.62063e-05	0.00109598	0.741977	Coiled-coil domain-containing protein 97	BLASTED
PeffR13_000566	Peff_R13_v2-1	157556..161026	31.0741	-2.16089	-4.47191	8.63616e-05	0.00109633	0.743314	30S ribosomal protein S16	BLASTED, MAPPED, ANNOTATED
PeffR13_005666	Peff_R13_v2-284	9692..12949	412.379	-1.69191	-3.23085	8.69353e-05	0.00110199	0.748252	iron sulfur cluster assembly protein 1	BLASTED, MAPPED, ANNOTATED
PeffR13_007472	Peff_R13_v2-361	complement(16275..18343)	23.3912	-1.29012	-2.44548	8.79281e-05	0.00111294	0.756797	DNA-directed RNA polymerase III subunit 127.6 kDa polypeptide	BLASTED, MAPPED, ANNOTATED
PeffR13_006762	Peff_R13_v2-293	41134..42279	120.376	2.18081	4.53408	8.87221e-05	0.00112134	0.763631	Putative coatomer subunit beta'-3	BLASTED, MAPPED, ANNOTATED
PeffR13_006879	Peff_R13_v2-222	complement(3075..4898)	94.7503	2.51199	5.70404	8.91116e-05	0.00112461	0.766984	Electron transfer flavoprotein-ubiquinone oxidoreductase	BLASTED, MAPPED, ANNOTATED
PeffR13_006826	Peff_R13_v2-333	complement(12340..14889)	165.367	4.19265	18.2857	9.00097e-05	0.00113428	0.774713	unc-13 C protein	BLASTED
PeffR13_001472	Peff_R13_v2-196	complement(43129..43665)	542.231	2.08769	4.25067	9.12173e-05	0.00114782	0.785108	Cysteine proteinase 3	BLASTED, MAPPED, ANNOTATED
PeffR13_001569	Peff_R13_v2-12	120164..121147	61.2769	3.02421	8.13539	9.29996e-05	0.00116854	0.800447	hypothetical protein PC110_g20737	BLASTED, MAPPED, ANNOTATED
PeffR13_000437	Peff_R13_v2-176	158650..161382	16.2743	-2.35235	-5.10654	9.42384e-05	0.00118238	0.81111	Transmembrane emp24 domain-containing protein	BLASTED, MAPPED
PeffR13_004932	Peff_R13_v2-51	complement(30994..31530)	165.316	3.42155	10.7149	9.45699e-05	0.00118457	0.813963	Reticulon-4-interacting protein 1	BLASTED, MAPPED, ANNOTATED
PeffR13_005249	Peff_R13_v2-320	complement(24867..25715)	62.565	3.01801	8.10048	9.46881e-05	0.00118457	0.814981	Importin subunit beta-1	BLASTED, MAPPED, ANNOTATED
PeffR13_000474	Peff_R13_v2-8	80900..82963	11512.4	2.84043	7.16234	9.50967e-05	0.00118683	0.818497	elicitin-like protein	BLASTED, MAPPED
PeffR13_004457	Peff_R13_v2-221	58086..66494	535.81	1.93809	3.83199	9.5145e-05	0.00118683	0.818913	Voltage-dependent anion-selective channel protein	BLASTED, MAPPED, ANNOTATED
PeffR13_002344	Peff_R13_v2-21	complement(41334..43892)	100.883	2.19027	4.56391	9.93233e-05	0.00123716	0.854876	Catalase/peroxidase HPI	BLASTED, MAPPED, ANNOTATED
PeffR13_006678	Peff_R13_v2-49	complement(15501..21742)	40.8146	2.00995	4.02767	0.00010026	0.00124702	0.862938	hypothetical protein F443_09608	BLASTED, MAPPED, ANNOTATED
PeffR13_001972	Peff_R13_v2-186	complement(68392..69327)	1255.13	-2.02912	-4.08156	0.000100554	0.00124887	0.865465	translation elongation factor aEF-2	BLASTED, MAPPED, ANNOTATED
PeffR13_001178	Peff_R13_v2-194	122541..122768	60.3151	1.98343	3.95432	0.00010101	0.00125272	0.869389	Folate-Biopterin transporter (FBT) Family	BLASTED, MAPPED, ANNOTATED
PeffR13_005567	Peff_R13_v2-710	27903..28475	211.349	2.28112	4.86056	0.000101427	0.00125609	0.872981	Aspartyl protease family A22B	BLASTED, MAPPED, ANNOTATED
PeffR13_002716	Peff_R13_v2-225	26565..27584	18.4758	-4.74738	-26.8599	0.000104771	0.00129563	0.901761	hypothetical protein PHYSODRAFT_321736	BLASTED
PeffR13_006895	Peff_R13_v2-368	complement(5685..6752)	4.33525	-3.55291	-11.7364	0.000106785	0.00131865	0.919099	hypothetical protein PC110_g20338	BLASTED, MAPPED
PeffR13_006167	Peff_R13_v2-256	32497..41616	437.718	2.29523	4.90831	0.000108469	0.00133753	0.933593	glyceraldehyde-3-phosphate dehydrogenase	BLASTED, MAPPED, ANNOTATED
PeffR13_001639	Peff_R13_v2-181	complement(59742..68241)	187.681	2.26024	4.79072	0.00010871	0.00133858	0.935667	Mannitol dehydrogenase	BLASTED, MAPPED, ANNOTATED
PeffR13_005805	Peff_R13_v2-364	complement(9502..14823)	17.8954	2.99989	7.99938	0.000110041	0.00135303	0.947124	hypothetical protein PHYSODRAFT_309959	BLASTED
PeffR13_005498	Peff_R13_v2-341	complement(29881..30495)	25.0078	2.0222	4.06202	0.000110768	0.00136003	0.953379	Myosin-like protein	BLASTED
PeffR13_004494	Peff_R13_v2-252	35423..36856	33.3316	2.72182	6.59705	0.000111275	0.00136431	0.957747	Ras-specific guanine nucleotide-releasing factor 2	BLASTED, MAPPED, ANNOTATED
PeffR13_005691	Peff_R13_v2-261	complement(24667..25733)	3607.38	-2.13718	-4.39902	0.000112449	0.00137675	0.967852	---NA---	NO-BLAST
PeffR13_006966	Peff_R13_v2-714	12..644	107.102	3.36245	10.2848	0.00011394	0.00139138	0.980684	Major Facilitator Superfamily (MFS)	BLASTED, MAPPED, ANNOTATED
PeffR13_003765	Peff_R13_v2-32	complement(962..2915)	202.947	2.7152	6.56684	0.000113968	0.00139138	0.980923	NADH dehydrogenase flavoprotein 2, mitochondrial precursor	BLASTED, MAPPED, ANNOTATED
PeffR13_000382	Peff_R13_v2-176	22137..23798	259.86	2.69599	6.48	0.000114609	0.00139723	0.986441	Argonaute1 (AGO1)	BLASTED, MAPPED, ANNOTATED
PeffR13_003343	Peff_R13_v2-262	54617..55255	105.993	2.7927	6.92925	0.000117226	0.00142711	1	La-related protein 4	BLASTED, MAPPED, ANNOTATED
PeffR13_008442	Peff_R13_v2-553	3489..3799	317.063	3.24853	9.50394	0.000118107	0.00143385	1	Hypothetical protein PHPALM_37467	BLASTED, MAPPED, ANNOTATED
PeffR13_007228	Peff_R13_v2-442	complement(11685..12828)	18.7181	-2.2919	-4.89702	0.000118113	0.00143385	1	DNA polymerase epsilon subunit 3	BLASTED, MAPPED, ANNOTATED
PeffR13_005503	Peff_R13_v2-47	35929..36726	150.85	-4.12134	-17.4039	0.000119655	0.00145052	1	methyltransferase TARBP1	BLASTED, MAPPED
PeffR13_000052	Peff_R13_v2-174	122872..126326	181.278	2.59983	6.06214	0.000120248	0.00145566	1	ornithine carbamoyltransferase	BLASTED, MAPPED, ANNOTATED
PeffR13_004807	Peff_R13_v2-25	64863..65381	203.157	4.0382	16.4293	0.000121005	0.00146276	1	Peptidyl-prolyl cis-trans isomerase C	BLASTED, MAPPED, ANNOTATED
PeffR13_007942	Peff_R13_v2-67	complement(28332..30461)	81.9579	1.88826	3.7019	0.00012124	0.00146356	1	AP-4 complex subunit epsilon	BLASTED, MAPPED, ANNOTATED
PeffR13_001096	Peff_R13_v2-18	73261..74920	480.381	1.9123	3.76409	0.00012199	0.00147054	1	ATP synthase subunit delta', putative	BLASTED, MAPPED, ANNOTATED
PeffR13_005711	Peff_R13_v2-40	48918..52542	30.8616	-1.44759	-2.72752	0.000123134	0.00148226	1	ATP-binding Cassette (ABC) Superfamily	BLASTED, MAPPED, ANNOTATED
PeffR13_002426	Peff_R13_v2-22	complement(74452..76629)	24.81	-1.52243	-2.87275	0.000125273	0.0015059	1	myb-like DNA-binding protein, putative	BLASTED, MAPPED, ANNOTATED
PeffR13_002257	Peff_R13_v2-5	40031..44200	112.281	2.00634	4.01762	0.000127363	0.00152889	1	glutamate synthase, putative	BLASTED, MAPPED, ANNOTATED
PeffR13_004914	Peff_R13_v2-42	39446..39964	82.1482	2.54251	5.82602	0.000128114	0.00153577	1	hypothetical protein F444_03878	BLASTED, MAPPED, ANNOTATED
PeffR13_004691	Peff_R13_v2-286	complement(30884..32730)	48.2684	2.00916	4.02547	0.00012971	0.00155273	1	conserved hypothetical protein	BLASTED, MAPPED
PeffR13_006916	Peff_R13_v2-57	62881..64020	867.074	2.43317	5.40081	0.000130438	0.00155927	1	---NA---	NO-BLAST
PeffR13_008008	Peff_R13_v2-738	complement(4897..6849)	86.1599	2.93727	7.65962	0.000130693	0.00156016	1	Desumoylating isopeptidase 1	BLASTED, MAPPED, ANNOTATED
PeffR13_000825	Peff_R13_v2-4	159227..160031	41.9588	-2.01517	-4.04229	0.000131314	0.0015654	1	Acyl-CoA synthetase family member 3	BLASTED, MAPPED, ANNOTATED
PeffR13_003146	Peff_R13_v2-27	complement(31498..37662)	454.588	-3.18039	-9.06555	0.000132101	0.0015726	1	hsp70-like protein	BLASTED, MAPPED, ANNOTATED
PeffR13_004811	Peff_R13_v2-25	74900..77092	247.765	2.68754	6.44213	0.000134193	0.00159531	1	ubiquinol-cytochrome c reductase, iron-sulfur subunit	BLASTED, MAPPED, ANNOTATED
PeffR13_005103	Peff_R13_v2-239	70433..72313	25.6858	3.37934	10.406	0.000134625	0.00159823	1	hypothetical protein PC110_g8613	BLASTED
PeffR13_005527	Peff_R13_v2-226	complement(21640..27821)	74.5496	4.01225	16.1364	0.000135071	0.00160131	1	methionine-tRNA ligase	BLASTED, MAPPED, ANNOTATED
PeffR13_004172	Peff_R13_v2-37	24269..25226	80.9421	2.68233	6.41891	0.00013974	0.00165439	1	ABC transporter E family member 2	BLASTED, MAPPED, ANNOTATED
PeffR13_000977	Peff_R13_v2-3	114919..119556	32.5028	2.20655	4.61571	0.000141475	0.00167263	1	hypothetical protein PC110_g13437	BLASTED, MAPPED, ANNOTATED
PeffR13_007437	Peff_R13_v2-696	complement(48389..50093)	54.4249	-1.41986	-2.6756	0.000143618	0.00169564	1	conserved hypothetical protein	BLASTED
PeffR13_003915	Peff_R13_v2-64	31747..32473	133.535	-2.01801	-4.05025	0.000144545	0.00170425	1	hypothetical protein F443_13097	BLASTED, MAPPED, ANNOTATED
PeffR13_005797	Peff_R13_v2-61	complement(42125..44517)	110.41	3.9929	15.9215	0.000147798	0.00173784	1	Lysophospholipid acyltransferase	BLASTED, MAPPED, ANNOTATED
PeffR13_003708	Peff_R13_v2-28	64989..66407	399.962	1.94299	3.84502	0.00014761	0.00173784	1	hypothetical protein THRCLA_21691	BLASTED, MAPPED
PeffR13_008559	Peff_R13_v2-550	79..1005	83.9712	2.10114	4.29047	0.000148134	0.00173941	1	Calcyphosin protein	BLASTED, MAPPED, ANNOTATED
PeffR13_004643	Peff_R13_v2-56	complement(33811..36629)	170.932	3.09632	8.55237	0.000148471	0.00174099	1	lipase, putative	BLASTED
PeffR13_003692	Peff_R13_v2-28	21742..25809	288.78	1.88856	3.70264	0.000148977	0.00174455	1	P-type ATPase (P-ATPase) Superfamily	BLASTED, MAPPED, ANNOTATED
PeffR13_003004	Peff_R13_v2-212	complement(25450..27813)	109.112	1.84045	3.58122	0.000151529	0.00176866	1	AGC/RSK/RSK-UNCLASSIFIED protein kinase	BLASTED, MAPPED, ANNOTATED
PeffR13_003224	Peff_R13_v2-247	19769..20071	34.9262	-1.37663	-2.5966	0.000151414	0.00176866	1	phospholipid-transporting ATPase DRS2	BLASTED, MAPPED, ANNOTATED
PeffR13_006619	Peff_R13_v2-408	complement(20602..21268)	18.8574	-1.43633	-2.70632	0.000151653	0.00176866	1	AGC protein kinase, variant	BLASTED, MAPPED, ANNOTATED
PeffR13_003949	Peff_R13_v2-263	complement(47011..52165)	510.454	2.95561	7.75761	0.000152936	0.00178076	1	---NA---	NO-BLAST
PeffR13_005996	Peff_R13_v2-74	complement(53574..55811)	3270.69	-2.07476	-4.21275	0.000153103	0.00178076	1	60S ribosomal protein	BLASTED, MAPPED, ANNOTATED
PeffR13_006497	Peff_R13_v2-271	33351..34466	29.9974	2.92737	7.6072	0.000154139	0.00179039	1	hypothetical protein PC110_g4538	BLASTED
PeffR13_007621	Peff_R13_v2-372	complement(9348..10331)	73.6692	3.96509	15.6175	0.000158587	0.00183956	1	threonine-tRNA ligase	BLASTED, MAPPED, ANNOTATED
PeffR13_002815	Peff_R13_v2-41	51821..54772	320.788	3.33805	10.1124	0.000160031	0.00185382	1	3-deoxy-7-phosphoheptulonate synthase	BLASTED, MAPPED, ANNOTATED
PeffR13_006663	Peff_R13_v2-338	complement(7044..8085)	4.85345	-3.39215	-10.4988	0.000161786	0.00187163	1	Zinc (Zn2)-Iron (Fe2) Permease (ZIP) Family	BLASTED, MAPPED, ANNOTATED
PeffR13_002607	Peff_R13_v2-10	complement(25960..26940)	116.666	2.71488	6.5654	0.000162274	0.00187476	1	AGC/AKT protein kinase	BLASTED, MAPPED, ANNOTATED
PeffR13_002833	Peff_R13_v2-210	complement(11503..13532)	209.107	2.23158	4.69648	0.00016426	0.00189515	1	---NA---	NO-BLAST
PeffR13_004278	Peff_R13_v2-45	complement(14811..16307)	196.972	2.07918	4.22567	0.000166416	0.00191745	1	Eukaryotic translation initiation factor 3 subunit G	BLASTED, MAPPED, ANNOTATED
PeffR13_004741	Peff_R13_v2-282	complement(11008..13255)	123.545	1.86313	3.63797	0.000167189	0.00192379	1	glycoside hydrolase, putative	BLASTED, MAPPED, ANNOTATED
PeffR13_003371	Peff_R13_v2-206	81912..87411	172.099	2.16221	4.47601	0.00016842	0.00193537	1	26S proteasome non-ATPase regulatory subunit, putative	BLASTED, MAPPED, ANNOTATED
PeffR13_002194	Peff_R13_v2-26	complement(71940..75854)	93.927	2.28595	4.87685	0.000168797	0.00193711	1	serine/threonine-protein phosphatase 2A 65 kDa regulatory subunit A, putative	BLASTED
PeffR13_003430	Peff_R13_v2-199	complement(29164..33388)	31.6851	2.63232	6.20023	0.000170934	0.00195903	1	glycoside hydrolase, putative	BLASTED, MAPPED, ANNOTATED
PeffR13_002536	Peff_R13_v2-192	complement(50445..54374)	38.8924	3.28033	9.71578	0.000172805	0.00197784	1	hypothetical protein L916_09249	BLASTED
PeffR13_006549	Peff_R13_v2-87	19651..20636	105.894	-2.22243	-4.6668	0.000173184	0.00197954	1	peroxisome biogenesis factor, putative	BLASTED, MAPPED, ANNOTATED
PeffR13_000107	Peff_R13_v2-174	301836..309131	51.0366	2.27222	4.83065	0.000175597	0.00200446	1	phosphoribosylformylglycinamidine synthase	BLASTED, MAPPED, ANNOTATED
PeffR13_006789	Peff_R13_v2-213	25016..27106	474.062	1.91741	3.77744	0.000177816	0.0020271	1	Annexin (Annexin) Family	BLASTED, MAPPED, ANNOTATED
PeffR13_002799	Peff_R13_v2-41	19811..22088	21.937	2.62267	6.1589	0.000178132	0.00202801	1	hypothetical protein PPTG_16098	BLASTED, MAPPED, ANNOTATED
PeffR13_000263	Peff_R13_v2-2	complement(131562..135836)	69.1379	3.24373	9.47239	0.000183714	0.00208881	1	hypothetical protein PC110_g5944	BLASTED, MAPPED, ANNOTATED
PeffR13_005519	Peff_R13_v2-47	complement(73080..74146)	8.44867	-1.72078	-3.29615	0.000184108	0.00209053	1	hypothetical protein PC110_g17836	BLASTED, MAPPED, ANNOTATED
PeffR13_004490	Peff_R13_v2-252	complement(11974..13598)	46.9258	1.89419	3.71713	0.00018596	0.00210877	1	hypothetical protein L917_07581	BLASTED
PeffR13_003142	Peff_R13_v2-27	21323..22312	146.513	2.85046	7.21232	0.000186332	0.00211021	1	Drug/Metabolite transporter (DMT) Superfamily	BLASTED, MAPPED, ANNOTATED
PeffR13_001670	Peff_R13_v2-181	complement(157026..158135)	13.501	-1.79659	-3.47397	0.000187484	0.00212047	1	MADS-box transcription factor	BLASTED, MAPPED, ANNOTATED
PeffR13_007555	Peff_R13_v2-335	7420..9477	148.838	2.84829	7.20148	0.000187797	0.00212122	1	Spermidine synthase	BLASTED, MAPPED, ANNOTATED
PeffR13_001373	Peff_R13_v2-189	complement(54598..58935)	138.905	3.92492	15.1887	0.000189418	0.00213393	1	carbohydrate-binding protein, putative	BLASTED, MAPPED, ANNOTATED
PeffR13_006874	Peff_R13_v2-694	complement(52681..53422)	76.0589	-1.89435	-3.71755	0.000189216	0.00213393	1	Vacuolar protein sorting-associated protein 33A	BLASTED, MAPPED
PeffR13_008214	Peff_R13_v2-316	41303..42964	16.8822	-1.51196	-2.85196	0.000190234	0.00214032	1	hypothetical protein PPTG_14110	BLASTED, MAPPED, ANNOTATED
PeffR13_000945	Peff_R13_v2-11	complement(137851..142825)	323.546	5.36891	41.324	0.00019352	0.00217274	1	Proteasome subunit beta type-6	BLASTED, MAPPED, ANNOTATED
PeffR13_003550	Peff_R13_v2-72	7419..8708	96.3785	3.91911	15.1276	0.00019362	0.00217274	1	multicopper oxidase, putative	BLASTED, MAPPED, ANNOTATED
PeffR13_003925	Peff_R13_v2-64	53059..53889	50.4491	2.05792	4.16386	0.000194294	0.00217746	1	DNA topoisomerase 2	BLASTED, MAPPED, ANNOTATED
PeffR13_002103	Peff_R13_v2-6	complement(95286..97037)	123.223	2.61215	6.11415	0.000196084	0.00219466	1	Avirulence (Avh) protein	BLASTED
PeffR13_000459	Peff_R13_v2-8	complement(43153..45722)	346.308	1.97441	3.92968	0.000202586	0.0022645	1	GTP-binding protein SAR1	BLASTED, MAPPED, ANNOTATED
PeffR13_002125	Peff_R13_v2-187	complement(8020..9678)	61.3401	-1.38189	-2.60609	0.000203809	0.0022752	1	hypothetical protein PC110_g18080	BLASTED
PeffR13_008048	Peff_R13_v2-606	complement(1868..2979)	75.4309	2.64116	6.23831	0.000204454	0.00227651	1	heat shock protein 75 kDa, mitochondrial precursor	BLASTED, MAPPED, ANNOTATED
PeffR13_001079	Peff_R13_v2-18	complement(36286..38444)	101.654	2.40563	5.29868	0.000204451	0.00227651	1	Major Facilitator Superfamily (MFS)	BLASTED, MAPPED, ANNOTATED
PeffR13_005670	Peff_R13_v2-284	complement(21678..25157)	3.60644	-5.02267	-32.5067	0.000205368	0.00228372	1	hypothetical protein PHMEG_0008851	BLASTED, MAPPED, ANNOTATED
PeffR13_004700	Peff_R13_v2-303	complement(4547..6149)	81.1029	2.25161	4.76213	0.000206408	0.00229233	1	General transcriptional corepressor	BLASTED
PeffR13_005156	Peff_R13_v2-258	55827..59069	5.80385	-1.70124	-3.2518	0.000206821	0.00229395	1	serine/threonine protein kinase	BLASTED, MAPPED, ANNOTATED
PeffR13_001207	Peff_R13_v2-182	complement(81957..83183)	181.705	-1.37613	-2.59571	0.000207162	0.00229478	1	26S protease regulatory subunit 6A	BLASTED, MAPPED, ANNOTATED
PeffR13_007409	Peff_R13_v2-466	complement(6736..11220)	66.3238	1.93922	3.83498	0.000208063	0.0023018	1	Importin protein	BLASTED, MAPPED, ANNOTATED
PeffR13_007305	Peff_R13_v2-718	19192..20969	133.678	3.94678	15.4206	0.000208528	0.00230398	1	Transmembrane protein	BLASTED, MAPPED, ANNOTATED
PeffR13_006672	Peff_R13_v2-338	complement(23387..24856)	36.951	2.56733	5.92713	0.000209332	0.00230989	1	hypothetical protein PC110_g15262	BLASTED, MAPPED, ANNOTATED
PeffR13_003786	Peff_R13_v2-32	99765..100476	408.733	-2.21893	-4.65549	0.000209854	0.0023127	1	eukaryotic initiation factor 4A-III	BLASTED, MAPPED, ANNOTATED
PeffR13_001674	Peff_R13_v2-13	complement(21446..23185)	97.7627	3.21693	9.29808	0.000210182	0.00231335	1	eukaryotic translation initiation factor 3 subunit E-interacting protein, putative	BLASTED, MAPPED, ANNOTATED
PeffR13_003244	Peff_R13_v2-247	58309..61167	248.681	2.83698	7.14523	0.000212316	0.00233385	1	S-phase kinase-associated protein 1A	BLASTED, MAPPED, ANNOTATED
PeffR13_007056	Peff_R13_v2-385	5173..6915	12.0943	-1.67751	-3.19875	0.00021261	0.0023341	1	hypothetical protein PHMEG_000609	BLASTED, MAPPED, ANNOTATED
PeffR13_001784	Peff_R13_v2-14	65893..72348	89.7588	2.06046	4.17118	0.000215256	0.00236014	1	hypothetical protein PC110_g11872	BLASTED, MAPPED, ANNOTATED
PeffR13_001730	Peff_R13_v2-200	34386..35278	42.9729	-1.33729	-2.52677	0.000216512	0.00237089	1	conserved hypothetical protein	BLASTED
PeffR13_004755	Peff_R13_v2-282	complement(51146..52882)	29.2956	2.06798	4.19298	0.00021743	0.00237792	1	Cytoskeleton-associated protein 5	BLASTED
PeffR13_002291	Peff_R13_v2-5	complement(180840..182275)	31.0745	-1.78077	-3.43611	0.000219648	0.00239912	1	ADP-ribosylation factor-like protein 2	BLASTED, MAPPED, ANNOTATED
PeffR13_000026	Peff_R13_v2-174	59596..60931	53.8664	-2.33165	-5.03382	0.000220221	0.00240233	1	hypothetical protein PHYSODRAFT_483826	BLASTED
PeffR13_002851	Peff_R13_v2-210	62221..63422	115.81	2.81011	7.01338	0.000221967	0.00241832	1	hypothetical protein PHYSODRAFT_556064	BLASTED, MAPPED, ANNOTATED
PeffR13_002059	Peff_R13_v2-195	complement(78710..80452)	124.225	3.85613	14.4814	0.000228028	0.00247887	1	lectin, putative	BLASTED, MAPPED, ANNOTATED
PeffR13_005059	Peff_R13_v2-301	46436..48272	131.616	3.19438	9.15387	0.000228331	0.00247887	1	hypothetical protein F443_14061	BLASTED, MAPPED, ANNOTATED
PeffR13_006108	Peff_R13_v2-373	complement(27599..29574)	106.891	2.23852	4.71913	0.000228389	0.00247887	1	glucosidase, putative	BLASTED, MAPPED, ANNOTATED
PeffR13_006730	Peff_R13_v2-254	complement(32967..34155)	115.146	2.7623	6.78478	0.000229504	0.00248783	1	nicotinate phosphoribosyltransferase	BLASTED, MAPPED, ANNOTATED
PeffR13_004081	Peff_R13_v2-242	complement(48906..49442)	86.4587	2.38863	5.2366	0.000230681	0.00249744	1	thioredoxin-like protein	BLASTED, MAPPED, ANNOTATED
PeffR13_007777	Peff_R13_v2-427	9615..12132	154.946	2.81343	7.02956	0.000232624	0.00251533	1	Acyl-CoA synthetase family member 2	BLASTED, MAPPED, ANNOTATED
PeffR13_005072	Peff_R13_v2-287	31794..35085	8.20262	-3.34279	-10.1457	0.000235214	0.00254013	1	hypothetical protein PHMEG_00030028	BLASTED
PeffR13_003304	Peff_R13_v2-294	complement(3052..4254)	84.0046	2.38887	5.23747	0.000235732	0.00254254	1	Chaperone DnaJ	BLASTED, MAPPED, ANNOTATED
PeffR13_006867	Peff_R13_v2-694	41147..42460	54.0154	2.23843	4.71885	0.000236569	0.00254837	1	U5 small nuclear ribonucleoprotein component	BLASTED, MAPPED, ANNOTATED
PeffR13_006713	Peff_R13_v2-362	27322..28396	119.684	2.79606	6.94541	0.000237557	0.00255582	1	Putative GPI-anchored serine rich tenascin-like glycoprotein	BLASTED
PeffR13_001622	Peff_R13_v2-184	complement(147106..148746)	113.565	2.52953	5.77384	0.000239459	0.00257306	1	Homoserine dehydrogenase	BLASTED, MAPPED, ANNOTATED
PeffR13_001251	Peff_R13_v2-202	27597..28854	144.596	2.5666	5.92411	0.000242666	0.00260427	1	26S proteasome non-ATPase regulatory subunit 7	BLASTED, MAPPED, ANNOTATED
PeffR13_007820	Peff_R13_v2-424	12145..14994	97.9255	2.55659	5.88316	0.000243305	0.00260788	1	DnaJ subfamily C member 7	BLASTED
PeffR13_007489	Peff_R13_v2-732	complement(7441..7623)	168.103	2.03575	4.10034	0.000243726	0.00260914	1	Oligosaccharyl transferase delta subunit	BLASTED, MAPPED, ANNOTATED
PeffR13_003637	Peff_R13_v2-231	complement(19161..21221)	8.38056	-1.66915	-3.18027	0.000244759	0.00261694	1	TKL/TKL-CCIN protein kinase	BLASTED, MAPPED, ANNOTATED
PeffR13_000574	Peff_R13_v2-1	195982..208829	848.052	2.61178	6.11257	0.000245161	0.00261799	1	40S ribosomal protein S28	BLASTED, MAPPED, ANNOTATED
PeffR13_001015	Peff_R13_v2-203	7092..10164	108.776	3.63146	12.3931	0.000246404	0.00262801	1	Dual specificity protein phosphatase 1B	BLASTED, MAPPED, ANNOTATED
PeffR13_005172	Peff_R13_v2-371	complement(21429..25610)	24.7408	2.10624	4.30567	0.000249732	0.0026602	1	hypothetical protein PC110_g2622	BLASTED, MAPPED, ANNOTATED
PeffR13_004652	Peff_R13_v2-56	59064..63874	59.2113	3.19201	9.13884	0.000255939	0.00272295	1	nek protein kinase	BLASTED, MAPPED, ANNOTATED
PeffR13_007617	Peff_R13_v2-446	19820..21670	21.3701	-1.1499	-2.21899	0.000257574	0.00273696	1	CMGC/MAPK protein kinase	BLASTED, MAPPED, ANNOTATED
PeffR13_001497	Peff_R13_v2-196	89473..90358	59.5278	1.70216	3.25388	0.000258283	0.00274111	1	AP-3 complex subunit beta	BLASTED, MAPPED, ANNOTATED
PeffR13_004529	Peff_R13_v2-219	1865..2797	76.547	2.79101	6.92114	0.000258669	0.00274183	1	phosphoribosylaminoimidazolecarboxamide formyltransferase/IMP cyclohydrolase	BLASTED, MAPPED, ANNOTATED
PeffR13_005641	Peff_R13_v2-250	44941..55133	142.394	-2.20061	-4.59674	0.000260165	0.0027543	1	hypothetical protein F444_10490	BLASTED
PeffR13_000908	Peff_R13_v2-11	51086..52051	454.817	3.64294	12.4921	0.000266795	0.00281911	1	---NA---	NO-BLAST
PeffR13_002947	Peff_R13_v2-35	complement(49482..52664)	59.6132	3.30556	9.88722	0.000266943	0.00281911	1	Lysine histidine transporter 2	BLASTED, MAPPED, ANNOTATED
PeffR13_001033	Peff_R13_v2-203	40693..42144	169.857	3.15997	8.93813	0.000269945	0.00284732	1	26S proteasome non-ATPase regulatory protein	BLASTED, MAPPED, ANNOTATED
PeffR13_007992	Peff_R13_v2-96	12038..12712	61.5828	5.26268	38.3906	0.000270927	0.00285418	1	isoleucine-tRNA ligase	BLASTED, MAPPED, ANNOTATED
PeffR13_006233	Peff_R13_v2-224	complement(46743..50013)	99.5474	3.16002	8.93845	0.000277133	0.002916	1	Ubiquinone biosynthesis monooxygenase COQ6	BLASTED, MAPPED, ANNOTATED
PeffR13_001376	Peff_R13_v2-189	66655..73051	173.569	-1.46589	-2.76233	0.000279024	0.00293231	1	conserved hypothetical protein	BLASTED, MAPPED, ANNOTATED
PeffR13_006009	Peff_R13_v2-278	complement(30601..32724)	45.7221	2.52622	5.7606	0.000288912	0.00303252	1	glucose-6-phosphate dehydrogenase	BLASTED, MAPPED, ANNOTATED
PeffR13_007478	Peff_R13_v2-386	12138..13522	30.0173	2.00547	4.0152	0.000289907	0.00303926	1	hypothetical protein PHYSODRAFT_541828	BLASTED, MAPPED, ANNOTATED
PeffR13_003849	Peff_R13_v2-238	5772..7901	2634.21	-1.88729	-3.69938	0.000293109	0.00306725	1	Heat shock protein 90-2	BLASTED, MAPPED, ANNOTATED
PeffR13_005541	Peff_R13_v2-306	8671..10971	8.29058	-2.16299	-4.47841	0.00029329	0.00306725	1	hypothetical protein PC110_g19657	BLASTED
PeffR13_007756	Peff_R13_v2-405	14583..16330	78.6026	2.36029	5.13473	0.000298489	0.00311405	1	Myosin protein	BLASTED, MAPPED, ANNOTATED
PeffR13_002224	Peff_R13_v2-17	57873..60375	78.7201	1.92254	3.7909	0.00029885	0.00311405	1	hypothetical protein F441_22176	BLASTED, MAPPED, ANNOTATED
PeffR13_001503	Peff_R13_v2-196	complement(95877..96806)	119.949	1.86291	3.63741	0.000298154	0.00311405	1	vacuolar-sorting receptor, putative	BLASTED, MAPPED, ANNOTATED
PeffR13_002474	Peff_R13_v2-19	76406..77773	246.449	1.76861	3.40727	0.000299796	0.00312012	1	Phosphoacetylglucosamine mutase	BLASTED, MAPPED, ANNOTATED
PeffR13_004975	Peff_R13_v2-257	35421..36139	192.258	-2.05172	-4.14599	0.000303431	0.00315414	1	hypothetical protein L917_09976	BLASTED
PeffR13_003087	Peff_R13_v2-43	27311..29463	39.1038	-1.43862	-2.71061	0.000309731	0.00321575	1	Major Facilitator Superfamily (MFS)	BLASTED, MAPPED, ANNOTATED
PeffR13_002703	Peff_R13_v2-24	complement(90126..93125)	219.018	3.76208	13.5675	0.000317147	0.00328877	1	NADH:ubiquinone oxidoreductase, NDUFB9/B22 subunit	BLASTED, MAPPED, ANNOTATED
PeffR13_003384	Peff_R13_v2-230	complement(28582..33003)	88.7201	2.35496	5.11582	0.000317863	0.00329223	1	dihydrolipoyllysine-residue succinyltransferase component of 2-oxoglutarate dehydrogenase complex, putative	BLASTED, MAPPED, ANNOTATED
PeffR13_002256	Peff_R13_v2-5	complement(37822..39804)	55.7643	2.18885	4.55941	0.000319475	0.00330496	1	alanine-tRNA ligase	BLASTED, MAPPED, ANNOTATED
PeffR13_006138	Peff_R13_v2-702	19451..22082	38.2417	3.08084	8.46107	0.000328343	0.00339075	1	Autophagy-related protein 11	BLASTED, MAPPED, ANNOTATED
PeffR13_004148	Peff_R13_v2-38	complement(33162..34633)	70.9384	-1.55972	-2.94797	0.000328557	0.00339075	1	peroxisomal acyl-coenzyme A oxidase, putative	BLASTED, MAPPED, ANNOTATED
PeffR13_001676	Peff_R13_v2-13	25558..27168	56.4749	2.72921	6.63093	0.000329418	0.00339557	1	inositol monophosphatase, putative	BLASTED, MAPPED, ANNOTATED
PeffR13_000655	Peff_R13_v2-9	complement(173436..178388)	137.043	5.17205	36.0532	0.000331016	0.0033979	1	ornithine aminotransferase, mitochondrial	BLASTED, MAPPED, ANNOTATED
PeffR13_002915	Peff_R13_v2-16	113677..118379	92.3907	3.82701	14.192	0.000331424	0.0033979	1	acetyl-coenzyme A transporter, putative	BLASTED, MAPPED, ANNOTATED
PeffR13_002722	Peff_R13_v2-225	complement(34628..35427)	34.5272	2.48738	5.60758	0.000331618	0.0033979	1	hypothetical protein PC110_g206	BLASTED, MAPPED, ANNOTATED
PeffR13_000254	Peff_R13_v2-2	complement(109056..110935)	37.6922	1.94523	3.85098	0.000331601	0.0033979	1	Nuclear pore complex protein	BLASTED, MAPPED, ANNOTATED
PeffR13_004411	Peff_R13_v2-255	49452..56901	283.491	1.85114	3.60786	0.00033157	0.0033979	1	Dynactin 5	BLASTED, MAPPED, ANNOTATED
PeffR13_004086	Peff_R13_v2-242	58657..59121	119.705	1.95748	3.88383	0.000332525	0.00340314	1	Ubiquitin carboxyl-terminal hydrolase	BLASTED, MAPPED, ANNOTATED
PeffR13_000360	Peff_R13_v2-7	complement(146538..148901)	27.7403	1.82874	3.55226	0.000336226	0.00343586	1	Type-2 histone deacetylase 2	BLASTED, MAPPED, ANNOTATED
PeffR13_006432	Peff_R13_v2-81	complement(47498..52383)	588.862	1.73296	3.32409	0.000336845	0.00343586	1	conserved hypothetical protein	BLASTED, MAPPED, ANNOTATED
PeffR13_002301	Peff_R13_v2-686	29800..31785	33.4264	-1.1992	-2.29612	0.00033692	0.00343586	1	S-adenosyl-L-methionine-dependent tRNA 4-demethylwyosine synthase	BLASTED, MAPPED, ANNOTATED
PeffR13_007729	Peff_R13_v2-729	4972..6868	72.0559	1.6942	3.23597	0.000338706	0.00344999	1	hypothetical protein PHYSODRAFT_349585	BLASTED, MAPPED, ANNOTATED
PeffR13_007889	Peff_R13_v2-410	complement(19182..24333)	106.331	2.20496	4.61063	0.000340921	0.00346841	1	methylmalonate-semialdehyde dehydrogenase (acylating)	BLASTED, MAPPED, ANNOTATED
PeffR13_006119	Peff_R13_v2-382	20847..21706	201.575	1.77081	3.41245	0.00034132	0.00346841	1	Translocation protein SEC63	BLASTED, MAPPED, ANNOTATED
PeffR13_000013	Peff_R13_v2-174	complement(20758..22200)	76.9913	1.85302	3.61255	0.000343132	0.0034786	1	UDP-glucose:glycoprotein glucosyltransferase	BLASTED, MAPPED, ANNOTATED
PeffR13_007880	Peff_R13_v2-334	23465..28051	1257.17	-2.58605	-6.00454	0.000342731	0.0034786	1	hypothetical protein PC110_g10120	BLASTED, MAPPED, ANNOTATED
PeffR13_000447	Peff_R13_v2-8	15106..16284	295.212	3.18271	9.08009	0.00034424	0.00348179	1	hypothetical protein PPTG_14813	BLASTED
PeffR13_004744	Peff_R13_v2-282	18998..22849	11.1088	-1.90439	-3.7435	0.000344255	0.00348179	1	RAN GTPase-activating protein 2	BLASTED
PeffR13_008029	Peff_R13_v2-138	complement(3570..3824)	113.496	3.13119	8.7616	0.000345559	0.00349088	1	hypothetical protein PC110_g4052	BLASTED, MAPPED, ANNOTATED
PeffR13_003538	Peff_R13_v2-77	30789..34434	23.0934	-1.13858	-2.20164	0.000348645	0.00351792	1	GRIP and coiled-coil domain-containing protein 2	BLASTED
PeffR13_000434	Peff_R13_v2-176	150233..152784	11.3747	-4.25985	-19.1577	0.000349552	0.00352294	1	---NA---	NO-BLAST
PeffR13_007641	Peff_R13_v2-722	complement(21622..22149)	56.8785	2.48662	5.60464	0.000350156	0.0035249	1	GPN-loop GTPase, putative	BLASTED, MAPPED
PeffR13_001126	Peff_R13_v2-18	140035..140886	70.8846	2.49572	5.6401	0.000356996	0.00358957	1	hypothetical protein PHYSODRAFT_349764	BLASTED
PeffR13_004009	Peff_R13_v2-233	20146..23004	347.105	1.98277	3.95251	0.000357572	0.00359116	1	proteasome subunit beta type-3, putative	BLASTED, MAPPED, ANNOTATED
PeffR13_002491	Peff_R13_v2-204	23361..24725	153.031	2.72259	6.60057	0.000358213	0.0035934	1	Proteasome activator pa28 REG alpha beta subunit	BLASTED, MAPPED, ANNOTATED
PeffR13_004183	Peff_R13_v2-37	44310..47911	61.9075	1.9575	3.88389	0.000358833	0.00359543	1	Chloride Channel (ClC) Family	BLASTED, MAPPED, ANNOTATED
PeffR13_008448	Peff_R13_v2-589	98..619	106.152	2.46512	5.52172	0.000360779	0.00361073	1	serine-tRNA ligase	BLASTED, MAPPED, ANNOTATED
PeffR13_000350	Peff_R13_v2-7	115382..118784	75.7443	3.07775	8.44299	0.00036966	0.00369531	1	protein transport protein SEC13	BLASTED, MAPPED, ANNOTATED
PeffR13_000392	Peff_R13_v2-176	complement(48653..49774)	25.2605	-4.55742	-23.5461	0.000373187	0.00372624	1	---NA---	NO-BLAST
PeffR13_008188	Peff_R13_v2-484	complement(6915..7322)	55.3644	1.95333	3.87268	0.000374459	0.00373265	1	alanine aminotransferase 2	BLASTED, MAPPED, ANNOTATED
PeffR13_004563	Peff_R13_v2-46	complement(61665..62909)	12.9027	-2.04739	-4.13359	0.000374696	0.00373265	1	Regulator of G protein signaling	BLASTED, MAPPED, ANNOTATED
PeffR13_005787	Peff_R13_v2-61	complement(19589..19852)	321.248	3.06727	8.38184	0.000379243	0.00377358	1	Cytochrome c oxidase subunit 5B	BLASTED, MAPPED, ANNOTATED
PeffR13_006765	Peff_R13_v2-293	complement(49492..53577)	563.699	2.16382	4.48099	0.000380332	0.00377568	1	Phosphoglycerate kinase 1	BLASTED, MAPPED, ANNOTATED
PeffR13_004036	Peff_R13_v2-232	complement(16304..18970)	14.6981	-4.13017	-17.5108	0.000380261	0.00377568	1	---NA---	NO-BLAST
PeffR13_004730	Peff_R13_v2-693	34644..39946	42.1967	3.71255	13.1096	0.00038341	0.00380185	1	M96 mating-specific protein family	BLASTED
PeffR13_005761	Peff_R13_v2-330	complement(29692..31655)	302.614	1.75506	3.3754	0.000386417	0.00382451	1	Heat shock 70 kDa protein 17	BLASTED, MAPPED, ANNOTATED
PeffR13_002838	Peff_R13_v2-210	34291..40822	161.545	1.72053	3.29557	0.000386584	0.00382451	1	Clathrin heavy chain	BLASTED, MAPPED, ANNOTATED
PeffR13_000955	Peff_R13_v2-3	47514..48479	73.1374	2.47598	5.56343	0.000388844	0.00384245	1	endomembrane protein 70-like protein, putative	BLASTED, MAPPED, ANNOTATED
PeffR13_000148	Peff_R13_v2-175	complement(53680..55524)	29.9201	5.15416	35.6087	0.000389766	0.00384715	1	E3 ubiquitin-protein ligase HERC2	BLASTED, MAPPED, ANNOTATED
PeffR13_007954	Peff_R13_v2-366	complement(19835..23140)	2172.69	2.73675	6.66567	0.000393731	0.00388184	1	hypothetical protein PC110_g20782	BLASTED
PeffR13_000357	Peff_R13_v2-7	134473..138458	378.113	-2.26999	-4.82321	0.000395032	0.00389021	1	ribosomal RNA small subunit methyltransferase B	BLASTED, MAPPED, ANNOTATED
PeffR13_008351	Peff_R13_v2-513	complement(5226..6977)	35.6597	3.04615	8.26003	0.000396916	0.00390429	1	hypothetical protein PHYSODRAFT_311060	BLASTED, MAPPED, ANNOTATED
PeffR13_004966	Peff_R13_v2-317	complement(40054..40590)	505.805	-2.66177	-6.32809	0.000398825	0.00391859	1	hypothetical protein PC110_g1197	BLASTED, MAPPED, ANNOTATED
PeffR13_007865	Peff_R13_v2-477	3946..6200	107.487	-1.30111	-2.46419	0.000409704	0.00402089	1	hypothetical protein PC110_g12507	BLASTED
PeffR13_004422	Peff_R13_v2-277	22923..29394	337.604	5.09685	34.222	0.000411793	0.00403679	1	Tyrosine--tRNA ligase	BLASTED, MAPPED, ANNOTATED
PeffR13_003385	Peff_R13_v2-230	complement(33250..36909)	273.016	2.5237	5.75055	0.00041437	0.00405743	1	Interferon-induced GTP-binding protein Mx	BLASTED, MAPPED, ANNOTATED
PeffR13_005926	Peff_R13_v2-443	17089..18590	102.819	2.44819	5.45729	0.000416604	0.00407468	1	Syntaxin 7-like protein	BLASTED, MAPPED, ANNOTATED
PeffR13_003738	Peff_R13_v2-201	17578..18273	105.888	2.0678	4.19246	0.000418175	0.00408312	1	dihydroflavonol-4-reductase, putative	BLASTED, MAPPED, ANNOTATED
PeffR13_003219	Peff_R13_v2-247	complement(5428..7190)	20.0074	-1.48181	-2.793	0.000418417	0.00408312	1	ATPase	BLASTED, MAPPED, ANNOTATED
PeffR13_005582	Peff_R13_v2-68	complement(35082..36305)	336.725	1.64048	3.11771	0.000430178	0.00419314	1	Proteasome subunit beta	BLASTED, MAPPED, ANNOTATED
PeffR13_002748	Peff_R13_v2-197	51675..53363	87.4148	2.46583	5.52444	0.000433593	0.00422165	1	Serine protease family S33	BLASTED, MAPPED, ANNOTATED
PeffR13_000723	Peff_R13_v2-190	12445..13670	107.359	3.09389	8.53795	0.000436115	0.0042414	1	Cystathionine gamma-lyase	BLASTED, MAPPED, ANNOTATED
PeffR13_000599	Peff_R13_v2-9	24928..26661	30.7768	-1.41915	-2.67427	0.000441511	0.00428903	1	hypothetical protein PPTG_12240	BLASTED
PeffR13_007010	Peff_R13_v2-89	13944..18000	206.724	2.03467	4.09729	0.000442206	0.00429095	1	CUGBP Elav family member 2	BLASTED, MAPPED, ANNOTATED
PeffR13_006474	Peff_R13_v2-321	complement(41826..42869)	102.17	1.95784	3.88479	0.000447906	0.00434136	1	2-isopropylmalate synthase	BLASTED, MAPPED, ANNOTATED
PeffR13_002176	Peff_R13_v2-26	complement(40892..41335)	42.3902	2.02486	4.06953	0.000456392	0.00441863	1	hypothetical protein L916_18298	BLASTED, MAPPED, ANNOTATED
PeffR13_002522	Peff_R13_v2-192	7622..11778	117.503	3.63466	12.4206	0.000458896	0.00443788	1	hypothetical protein PHYSODRAFT_552234	BLASTED, MAPPED, ANNOTATED
PeffR13_002554	Peff_R13_v2-192	113990..115444	303.041	3.02655	8.14861	0.0004617	0.00446	1	peptidyl-prolyl isomerase FKBP12	BLASTED, MAPPED, ANNOTATED
PeffR13_008139	Peff_R13_v2-701	9516..11267	62.1864	1.66564	3.17254	0.000463281	0.00447025	1	Transcriptional repressor TUP1-like protein	BLASTED
PeffR13_002129	Peff_R13_v2-187	complement(23598..36314)	97.7276	2.24437	4.73831	0.000465168	0.00448343	1	dihydrolipoamide succinyltransferase, putative	BLASTED, MAPPED, ANNOTATED
PeffR13_005223	Peff_R13_v2-291	6728..7765	103.583	2.41965	5.35041	0.000477854	0.00459541	1	h-or na-translocating f-v-type and a-type atpase (f-atpase) superfamily	BLASTED, MAPPED, ANNOTATED
PeffR13_005104	Peff_R13_v2-239	72982..73936	16.3953	1.75201	3.36828	0.000477789	0.00459541	1	SZT2 protein	BLASTED, MAPPED, ANNOTATED
PeffR13_000842	Peff_R13_v2-15	complement(31578..32690)	142.675	2.23263	4.69991	0.000479951	0.00461042	1	Transmembrane protein	BLASTED, MAPPED, ANNOTATED
PeffR13_007612	Peff_R13_v2-446	complement(7354..8579)	147.665	3.00498	8.02766	0.000481606	0.00462116	1	Ubiquitin-associated domain-containing protein 2	BLASTED
PeffR13_007746	Peff_R13_v2-438	11342..14022	117.75	2.64153	6.23992	0.000482163	0.00462136	1	Eukaryotic translation initiation factor 3 subunit H	BLASTED, MAPPED, ANNOTATED
PeffR13_007103	Peff_R13_v2-711	28956..29567	121.739	2.4339	5.40353	0.000486656	0.00465405	1	hypothetical protein F443_04144	BLASTED, MAPPED, ANNOTATED
PeffR13_006535	Peff_R13_v2-300	30179..31045	20.5419	-1.29434	-2.45265	0.000486313	0.00465405	1	DEAD-box ATP-dependent RNA helicase 24	BLASTED, MAPPED, ANNOTATED
PeffR13_003922	Peff_R13_v2-64	49759..51165	722.553	1.70743	3.26578	0.000488651	0.00466277	1	the actin binding protein cofilin-like protein	BLASTED, MAPPED, ANNOTATED
PeffR13_008076	Peff_R13_v2-728	841..5619	931.135	1.68634	3.21838	0.000488436	0.00466277	1	Ribosomal protein S2	BLASTED, MAPPED, ANNOTATED
PeffR13_002116	Peff_R13_v2-6	complement(157690..158850)	125.179	2.40479	5.29559	0.00049105	0.00468047	1	CAMK protein Kinase, variant 2	BLASTED, MAPPED, ANNOTATED
PeffR13_002185	Peff_R13_v2-26	complement(60005..62215)	33.7828	2.01651	4.04605	0.000493611	0.00469968	1	hypothetical protein F441_13226	BLASTED, MAPPED, ANNOTATED
PeffR13_005360	Peff_R13_v2-244	complement(34512..35072)	362.117	-1.44033	-2.71382	0.000499306	0.00474865	1	DNA-binding protein, 42 kDa	BLASTED, MAPPED, ANNOTATED
PeffR13_006446	Peff_R13_v2-331	33647..35550	56.9664	2.63155	6.19691	0.000501231	0.00476169	1	Hypothetical protein PHPALM_37232	BLASTED
PeffR13_000379	Peff_R13_v2-7	complement(184050..184403)	244.787	2.3983	5.2718	0.000503133	0.00477449	1	hypothetical protein AM587_10002647	BLASTED, MAPPED, ANNOTATED
PeffR13_006644	Peff_R13_v2-713	17856..19754	96.0864	2.09708	4.27844	0.00050443	0.00478153	1	acyl-CoA dehydrogenase family member 9, mitochondrial precursor	BLASTED, MAPPED, ANNOTATED
PeffR13_002758	Peff_R13_v2-197	74677..77538	399.511	2.23084	4.69409	0.000505859	0.0047898	1	histone H2B	BLASTED, MAPPED, ANNOTATED
PeffR13_001966	Peff_R13_v2-186	complement(51611..57892)	106.523	4.24599	18.9744	0.000513171	0.00485369	1	hypothetical protein PPTG_18694	BLASTED, MAPPED, ANNOTATED
PeffR13_006796	Peff_R13_v2-213	complement(77905..78504)	71.2108	1.72084	3.29629	0.000528054	0.00498898	1	hypothetical protein L914_08996	BLASTED, MAPPED, ANNOTATED
PeffR13_007236	Peff_R13_v2-721	complement(18040..18543)	19.3175	3.03024	8.16948	0.000528666	0.00498929	1	hypothetical protein PC110_g11936	BLASTED
PeffR13_007265	Peff_R13_v2-270	11717..12733	273.644	5.00391	32.0868	0.000539136	0.00508252	1	putative endoplasmic reticulum membrane protein C16E8.02	BLASTED, MAPPED, ANNOTATED
PeffR13_005644	Peff_R13_v2-58	complement(6735..10145)	264.029	2.41436	5.33084	0.000540844	0.00509305	1	hypothetical protein PHYSODRAFT_355037	BLASTED
PeffR13_000923	Peff_R13_v2-11	97254..98564	21.1177	-1.54424	-2.91651	0.000544808	0.00512477	1	conserved hypothetical protein	BLASTED
PeffR13_008079	Peff_R13_v2-728	complement(11173..12934)	140.26	1.68528	3.21603	0.000546184	0.0051321	1	oxoglutarate dehydrogenase (succinyl-transferring), E1 component	BLASTED, MAPPED, ANNOTATED
PeffR13_000887	Peff_R13_v2-11	6355..14058	119.513	5.00189	32.042	0.000548302	0.00514638	1	glycylpeptide N-tetradecanoyltransferase 2	BLASTED, MAPPED, ANNOTATED
PeffR13_002512	Peff_R13_v2-204	80110..83091	88.0813	2.3896	5.24011	0.00055139	0.00516973	1	DnaJ subfamily C member 3	BLASTED
PeffR13_001930	Peff_R13_v2-193	85866..87254	16.49	2.62982	6.18948	0.000552181	0.00517152	1	hypothetical protein PC110_g2189	BLASTED, MAPPED, ANNOTATED
PeffR13_005331	Peff_R13_v2-215	30485..32413	57.4585	2.11622	4.33556	0.000553654	0.00517968	1	exportin-2-like protein	BLASTED, MAPPED, ANNOTATED
PeffR13_004916	Peff_R13_v2-42	42043..43675	230.91	1.73963	3.3395	0.000561264	0.00524517	1	Rab GDP dissociation inhibitor alpha	BLASTED, MAPPED, ANNOTATED
PeffR13_007521	Peff_R13_v2-425	complement(18603..20174)	66.6467	2.36517	5.15212	0.000563262	0.00525813	1	WD repeat-containing protein 16	BLASTED
PeffR13_001570	Peff_R13_v2-12	137181..139206	105.209	2.09538	4.27338	0.000579358	0.00540253	1	NADP-specific glutamate dehydrogenase	BLASTED, MAPPED, ANNOTATED
PeffR13_004164	Peff_R13_v2-38	complement(89837..91222)	862.783	1.72434	3.3043	0.000580797	0.00541009	1	protein disulfide-isomerase domain	BLASTED, MAPPED, ANNOTATED
PeffR13_000450	Peff_R13_v2-8	complement(25802..26671)	330.254	1.67223	3.18706	0.000609822	0.00567431	1	succinate dehydrogenase [ubiquinone] flavoprotein subunit 1, mitochondrial	BLASTED, MAPPED, ANNOTATED
PeffR13_007941	Peff_R13_v2-67	25640..28030	86.0124	2.97037	7.83735	0.000617064	0.0057355	1	Dicarboxylate/amino acid:cation (Na or H) symporter (DAACS) family protein	BLASTED, MAPPED, ANNOTATED
PeffR13_002054	Peff_R13_v2-195	complement(72234..73411)	138.758	3.53836	11.6186	0.000625438	0.00580706	1	Carbon-nitrogen hydrolase	BLASTED, MAPPED, ANNOTATED
PeffR13_007258	Peff_R13_v2-269	complement(50038..56217)	65.4575	4.9284	30.4506	0.000631505	0.00585071	1	ribonucleoside-diphosphate reductase, alpha subunit	BLASTED, MAPPED, ANNOTATED
PeffR13_007524	Peff_R13_v2-425	complement(23505..24177)	206.169	2.17419	4.51332	0.000631418	0.00585071	1	Molecular co-chaperone STI1	BLASTED
PeffR13_002809	Peff_R13_v2-41	complement(41570..42070)	29.4375	2.07835	4.22325	0.000632178	0.00585071	1	trehalose-phosphatase, variant 1	BLASTED, MAPPED, ANNOTATED
PeffR13_005919	Peff_R13_v2-443	complement(1158..2673)	239.932	2.56729	5.92694	0.000633051	0.00585249	1	SDH4, succinate dehydrogenase subunit 4	BLASTED, MAPPED, ANNOTATED
PeffR13_000347	Peff_R13_v2-7	109963..111423	2837.45	-2.92973	-7.61969	0.000636482	0.0058779	1	AlNc14C46G3751	BLASTED, MAPPED, ANNOTATED
PeffR13_004123	Peff_R13_v2-243	complement(18226..19518)	117.293	4.91989	30.2716	0.000643357	0.00592233	1	Eukaryotic translation initiation factor 3 subunit E	BLASTED, MAPPED, ANNOTATED
PeffR13_007582	Peff_R13_v2-309	complement(31401..32574)	109.15	2.07465	4.21241	0.000643248	0.00592233	1	hypothetical protein PC110_g1184	BLASTED, MAPPED, ANNOTATED
PeffR13_005012	Peff_R13_v2-218	8437..9464	287.669	1.69688	3.24198	0.000642755	0.00592233	1	hypothetical protein PHPALM_27794	BLASTED, MAPPED, ANNOTATED
PeffR13_007837	Peff_R13_v2-307	complement(21804..22646)	110.054	2.57362	5.953	0.000644453	0.00592608	1	Nucleosome assembly protein 1	BLASTED, MAPPED, ANNOTATED
PeffR13_003586	Peff_R13_v2-245	33790..34416	127.713	3.52515	11.5127	0.000645752	0.00593169	1	hypothetical protein F443_17104	BLASTED
PeffR13_005514	Peff_R13_v2-47	complement(58436..60036)	128.615	2.93836	7.66537	0.000652091	0.00598353	1	Transmembrane protein	BLASTED, MAPPED, ANNOTATED
PeffR13_004211	Peff_R13_v2-703	complement(33095..34291)	2903.46	-1.91622	-3.77432	0.000652876	0.00598435	1	60S ribosomal protein L10	BLASTED, MAPPED, ANNOTATED
PeffR13_001635	Peff_R13_v2-181	40804..44685	76.1327	2.91881	7.56221	0.000657549	0.00600799	1	PNS1 protein	BLASTED, MAPPED, ANNOTATED
PeffR13_000889	Peff_R13_v2-11	complement(16431..16907)	95.1417	2.55514	5.87726	0.000657433	0.00600799	1	Delta(12) fatty acid desaturase	BLASTED, MAPPED, ANNOTATED
PeffR13_003884	Peff_R13_v2-20	36378..39165	13.7403	-1.26549	-2.40409	0.000656219	0.00600799	1	DExH-box ATP-dependent RNA helicase	BLASTED, MAPPED, ANNOTATED
PeffR13_007026	Peff_R13_v2-53	complement(43166..45409)	254.86	3.52744	11.531	0.000658977	0.00601465	1	NADH ubiquinone oxidoreductase subunit, putative	BLASTED, MAPPED, ANNOTATED
PeffR13_000542	Peff_R13_v2-1	81802..83162	127.03	1.63513	3.10615	0.000662425	0.00603972	1	lectin, putative	BLASTED, MAPPED, ANNOTATED
PeffR13_007212	Peff_R13_v2-707	complement(20614..39011)	48.3604	2.91576	7.54625	0.000663228	0.00604064	1	protein hid1 isoform x2	BLASTED
PeffR13_008132	Peff_R13_v2-746	4849..6327	111.197	2.92086	7.57295	0.000664454	0.00604541	1	Peptidyl-prolyl cis-trans isomerase B precursor	BLASTED, MAPPED, ANNOTATED
PeffR13_006823	Peff_R13_v2-370	complement(34698..35129)	14.7108	1.56705	2.96297	0.00066546	0.00604817	1	hypothetical protein PHYSODRAFT_263134	BLASTED, MAPPED, ANNOTATED
PeffR13_007706	Peff_R13_v2-379	complement(26907..27648)	22.239	-1.72087	-3.29635	0.000667638	0.00606156	1	TKL/DRK protein kinase	BLASTED, MAPPED, ANNOTATED
PeffR13_006012	Peff_R13_v2-278	complement(46989..48437)	887.188	3.03448	8.19353	0.000668905	0.00606667	1	hypothetical protein PC110_g7257	BLASTED
PeffR13_002135	Peff_R13_v2-187	47884..49965	406.56	2.4493	5.46152	0.000669887	0.00606917	1	10 kDa chaperonin	BLASTED, MAPPED, ANNOTATED
PeffR13_000798	Peff_R13_v2-4	83727..86501	25.6522	-1.41918	-2.67433	0.00067262	0.00608753	1	WRKY transcription factor 19	BLASTED
PeffR13_000403	Peff_R13_v2-176	complement(73734..74876)	111.968	3.02059	8.11498	0.000681878	0.00615902	1	Poly(A) polymerase gamma	BLASTED, MAPPED, ANNOTATED
PeffR13_001327	Peff_R13_v2-178	complement(111526..113019)	74.4391	1.58668	3.00358	0.00068195	0.00615902	1	AP-2 complex subunit beta, putative	BLASTED, MAPPED, ANNOTATED
PeffR13_006780	Peff_R13_v2-332	complement(44254..44958)	144.266	3.84277	14.3479	0.000683973	0.00617013	1	Transcription initiation factor TFIID subunit	BLASTED, MAPPED, ANNOTATED
PeffR13_007977	Peff_R13_v2-52	complement(31513..32502)	92.1461	3.50195	11.329	0.000684614	0.00617013	1	Hsc70 cochaperone	BLASTED
PeffR13_001331	Peff_R13_v2-178	127988..128470	182.293	2.58671	6.00726	0.00068538	0.00617057	1	plasma membrane H+-ATPase	BLASTED, MAPPED, ANNOTATED
PeffR13_000388	Peff_R13_v2-176	complement(37455..39599)	130.5	2.69261	6.4648	0.000686495	0.00617415	1	Alpha-L-arabinofuranosidase B	BLASTED, MAPPED, ANNOTATED
PeffR13_004428	Peff_R13_v2-277	complement(38307..38813)	4113.78	-1.89524	-3.71983	0.000689432	0.00619409	1	60S ribosomal protein L21-1	BLASTED, MAPPED, ANNOTATED
PeffR13_004559	Peff_R13_v2-46	complement(55007..56515)	70.1475	1.95282	3.87131	0.000697351	0.00625871	1	NAD+ synthetase	BLASTED, MAPPED, ANNOTATED
PeffR13_007692	Peff_R13_v2-416	complement(8989..9900)	427.614	3.64652	12.5231	0.000698698	0.00626426	1	nucleoredoxin, putative	BLASTED, MAPPED
PeffR13_008489	Peff_R13_v2-437	complement(7969..8559)	78.8985	2.91892	7.56282	0.000699905	0.00626736	1	Pyruvate kinase	BLASTED, MAPPED, ANNOTATED
PeffR13_000455	Peff_R13_v2-8	35647..37480	161.928	2.32048	4.99497	0.000700499	0.00626736	1	hypothetical protein PPTG_07042	BLASTED
PeffR13_006888	Peff_R13_v2-222	27034..30161	262.235	4.87567	29.3578	0.000712542	0.00636849	1	hypothetical protein F443_17302	BLASTED, MAPPED, ANNOTATED
PeffR13_003314	Peff_R13_v2-294	complement(23936..36319)	71.1877	2.99501	7.97237	0.000713691	0.00637213	1	Homebox and aldo/keto reductase	BLASTED, MAPPED, ANNOTATED
PeffR13_000093	Peff_R13_v2-174	complement(261764..263551)	36.8263	2.53825	5.80885	0.000716462	0.00639025	1	Trehalose-phosphatase	BLASTED, MAPPED, ANNOTATED
PeffR13_004886	Peff_R13_v2-50	14241..15677	24.2157	1.77794	3.42937	0.000719696	0.00641245	1	choline/Carnitine O-acyltransferase, putative	BLASTED, MAPPED, ANNOTATED
PeffR13_004836	Peff_R13_v2-298	complement(43549..44610)	63.9276	2.88694	7.39698	0.000722018	0.00642648	1	DEAD-box ATP-dependent RNA helicase 25	BLASTED, MAPPED, ANNOTATED
PeffR13_001632	Peff_R13_v2-181	32543..37400	136.413	4.87355	29.3147	0.000730011	0.00649092	1	26S proteasome non-ATPase regulatory subunit 13	BLASTED, MAPPED, ANNOTATED
PeffR13_002755	Peff_R13_v2-197	67151..69043	145.581	4.8727	29.2974	0.000734526	0.00652432	1	hypothetical protein F443_09799	BLASTED
PeffR13_000901	Peff_R13_v2-11	35970..36974	28.4464	2.31784	4.98584	0.000737009	0.00653963	1	DNA polymerase alpha catalytic subunit	BLASTED, MAPPED, ANNOTATED
PeffR13_004078	Peff_R13_v2-242	45016..46503	95.1867	2.02424	4.06778	0.000741806	0.00657541	1	hypothetical protein PHYSODRAFT_562693, partial	BLASTED, MAPPED, ANNOTATED
PeffR13_006911	Peff_R13_v2-57	complement(52329..52955)	152.057	4.85366	28.9132	0.000742756	0.00657706	1	Eukaryotic translation initiation factor 2 subunit alpha	BLASTED, MAPPED, ANNOTATED
PeffR13_001538	Peff_R13_v2-12	44169..45323	78.7608	2.56377	5.91251	0.000748648	0.00662242	1	asparagine-tRNA ligase	BLASTED, MAPPED, ANNOTATED
PeffR13_002374	Peff_R13_v2-180	complement(34810..36417)	173.58	2.87375	7.32969	0.000760828	0.00672325	1	Thioredoxin peroxidase	BLASTED, MAPPED, ANNOTATED
PeffR13_007099	Peff_R13_v2-711	19065..21230	118.596	2.88224	7.37296	0.000768537	0.0067844	1	hypothetical protein AM587_10012019	BLASTED, MAPPED, ANNOTATED
PeffR13_000408	Peff_R13_v2-176	complement(93004..95580)	77.3027	2.29034	4.89171	0.000770876	0.00679809	1	choline/Carnitine O-acyltransferase, putative	BLASTED, MAPPED, ANNOTATED
PeffR13_002836	Peff_R13_v2-210	complement(17372..18616)	17.0076	-1.87103	-3.65794	0.000771993	0.00680096	1	translation elongation factor Tu	BLASTED, MAPPED, ANNOTATED
PeffR13_002657	Peff_R13_v2-179	113787..115534	215.014	1.5909	3.01238	0.000775068	0.00682108	1	Endoplasmin	BLASTED, MAPPED, ANNOTATED
PeffR13_007117	Peff_R13_v2-73	complement(9801..10580)	126.632	3.23392	9.40818	0.000781955	0.00687465	1	hypothetical protein PHMEG_000644	BLASTED
PeffR13_004747	Peff_R13_v2-282	complement(35166..36554)	46.5797	-1.19196	-2.28463	0.00079008	0.00693899	1	hypothetical protein F443_12067	BLASTED, MAPPED, ANNOTATED
PeffR13_005212	Peff_R13_v2-339	24966..29198	147.36	3.46386	11.0338	0.000797527	0.00699727	1	Cell 12A endoglucanase	BLASTED, MAPPED, ANNOTATED
PeffR13_006935	Peff_R13_v2-360	complement(20756..21967)	84.0679	2.2917	4.89632	0.000806859	0.00707193	1	aspartyl aminopeptidase, putative	BLASTED, MAPPED, ANNOTATED
PeffR13_003220	Peff_R13_v2-247	complement(7534..11376)	655.364	-1.95229	-3.86989	0.000820249	0.00718198	1	DEAD/DEAH box RNA helicase, putative	BLASTED, MAPPED, ANNOTATED
PeffR13_002843	Peff_R13_v2-210	49497..51104	107.984	3.46244	11.0229	0.000823242	0.00720086	1	hypothetical protein PC110_g11770	BLASTED, MAPPED, ANNOTATED
PeffR13_000790	Peff_R13_v2-4	53419..55272	84.5307	1.6	3.03144	0.000829719	0.00725014	1	Tripeptidyl-peptidase 2	BLASTED, MAPPED, ANNOTATED
PeffR13_000894	Peff_R13_v2-11	complement(25884..27539)	110.463	4.96579	31.2502	0.000833122	0.00726751	1	malate synthase A	BLASTED, MAPPED, ANNOTATED
PeffR13_004204	Peff_R13_v2-703	17915..20886	11.126	-1.63666	-3.10945	0.000833396	0.00726751	1	SH3 domain-containing protein	BLASTED, MAPPED, ANNOTATED
PeffR13_003986	Peff_R13_v2-31	56694..57277	184.363	3.12797	8.74203	0.000841929	0.00733449	1	hypothetical protein PC110_g2178	BLASTED
PeffR13_005281	Peff_R13_v2-272	49408..49754	119.8	1.50586	2.83993	0.00084577	0.0073605	1	26s proteasome non-atpase regulatory subunit 14	BLASTED, MAPPED, ANNOTATED
PeffR13_000974	Peff_R13_v2-3	98005..99641	331.278	2.49328	5.63055	0.000847483	0.00736796	1	V-type ATPase, G subunit	BLASTED, MAPPED, ANNOTATED
PeffR13_000981	Peff_R13_v2-3	129885..130691	12.7697	-4.12967	-17.5047	0.000859916	0.00746851	1	asparagine-tRNA ligase	BLASTED, MAPPED, ANNOTATED
PeffR13_004666	Peff_R13_v2-205	54646..55590	128.384	1.72082	3.29624	0.000864353	0.00749948	1	Pyruvate dehydrogenase complex dihydrolipoamide acetyltransferase	BLASTED, MAPPED, ANNOTATED
PeffR13_008369	Peff_R13_v2-453	2760..6101	13.5828	-1.95305	-3.87192	0.000874057	0.0075745	1	RxLR23 effector	BLASTED, MAPPED
PeffR13_005554	Peff_R13_v2-306	36559..39986	946.028	-2.19382	-4.57515	0.000874759	0.0075745	1	RRP15 protein	BLASTED, MAPPED, ANNOTATED
PeffR13_001806	Peff_R13_v2-14	complement(114004..115229)	36.5758	2.2797	4.85576	0.000880278	0.00761463	1	hypothetical protein L914_01964	BLASTED
PeffR13_001220	Peff_R13_v2-182	complement(108737..110784)	40.3349	3.44641	10.9012	0.000886789	0.00766325	1	hypothetical protein F443_05524	BLASTED, MAPPED, ANNOTATED
PeffR13_006210	Peff_R13_v2-350	11339..15570	134.559	1.91623	3.77434	0.00089019	0.00768492	1	Electron transfer flavoprotein subunit beta	BLASTED, MAPPED, ANNOTATED
PeffR13_003874	Peff_R13_v2-238	71900..74343	102.407	1.65889	3.15774	0.000895556	0.0077235	1	hypothetical protein PHYSODRAFT_346250	BLASTED, MAPPED, ANNOTATED
PeffR13_001894	Peff_R13_v2-177	complement(57621..58774)	93.5807	2.1165	4.33641	0.000899423	0.00774908	1	Mannitol dehydrogenase	BLASTED
PeffR13_006634	Peff_R13_v2-91	25492..26829	40.995	-1.06309	-2.0894	0.000903697	0.00777812	1	Protein containing repeated kelch motifs	BLASTED
PeffR13_002879	Peff_R13_v2-60	44662..44967	153.543	3.42839	10.7658	0.000904979	0.00778138	1	uracil phosphoribosyltransferase	BLASTED, MAPPED, ANNOTATED
PeffR13_005632	Peff_R13_v2-250	25804..27357	85.046	2.48385	5.59387	0.000906087	0.00778313	1	pyruvate dehydrogenase complex dihydrolipoamide acetyltransferase	BLASTED, MAPPED, ANNOTATED
PeffR13_006617	Peff_R13_v2-408	18288..19617	353.334	2.83171	7.11916	0.000915246	0.00784633	1	Small ubiquitin-like modifier (SUMO)	BLASTED
PeffR13_006928	Peff_R13_v2-324	29911..37523	18.9773	-1.56124	-2.95108	0.000915268	0.00784633	1	hypothetical protein PHMEG_0004122	BLASTED
PeffR13_005488	Peff_R13_v2-341	9047..10675	105.665	3.43421	10.8094	0.000925556	0.00792663	1	Mitochondrial carnitine/acylcarnitine carrier protein	BLASTED, MAPPED, ANNOTATED
PeffR13_006732	Peff_R13_v2-254	37465..39565	16.434	2.2484	4.75154	0.00092924	0.00795026	1	conserved hypothetical protein	BLASTED
PeffR13_004180	Peff_R13_v2-37	complement(39192..41399)	97.1262	1.89357	3.71553	0.00093283	0.00797305	1	Quinolinate synthase A	BLASTED, MAPPED, ANNOTATED
PeffR13_003530	Peff_R13_v2-77	complement(17626..19453)	57.1573	2.83786	7.14957	0.000937806	0.00800763	1	Eukaryotic translation initiation factor 2A	BLASTED, MAPPED, ANNOTATED
PeffR13_004855	Peff_R13_v2-310	36195..37770	54.6372	2.25425	4.77086	0.000944869	0.00805995	1	hypothetical protein PHYSODRAFT_257200	BLASTED, MAPPED, ANNOTATED
PeffR13_005399	Peff_R13_v2-390	complement(10317..13718)	225.156	1.56417	2.95708	0.000951695	0.00811014	1	Crinkler (CRN)	BLASTED, MAPPED
PeffR13_004647	Peff_R13_v2-56	complement(44978..46078)	234.154	1.58863	3.00764	0.000953633	0.00811861	1	ADP-ribosylation factor GTPase-activating protein AGD10	BLASTED, MAPPED, ANNOTATED
PeffR13_007423	Peff_R13_v2-375	complement(11672..13003)	60.272	1.58052	2.99077	0.00096026	0.00816695	1	Leucine-tRNA ligase, variant 1	BLASTED, MAPPED, ANNOTATED
PeffR13_004039	Peff_R13_v2-232	21072..21801	104.294	2.28955	4.88904	0.000963133	0.0081833	1	MYG1 protein	BLASTED
PeffR13_002238	Peff_R13_v2-17	complement(114378..115439)	151.618	4.10008	17.1494	0.000970525	0.00823132	1	hypothetical protein PC110_g4327	BLASTED
PeffR13_004417	Peff_R13_v2-277	complement(10400..11615)	76.7523	-1.16327	-2.23964	0.000970697	0.00823132	1	polyadenylate-binding protein 2	BLASTED, MAPPED, ANNOTATED
PeffR13_000381	Peff_R13_v2-176	complement(19756..21729)	108.143	2.84806	7.20032	0.000979357	0.00829658	1	RxLR effector protein	BLASTED
PeffR13_006567	Peff_R13_v2-327	complement(33599..36646)	121.455	4.73281	26.59	0.00100197	0.00847982	1	Drug/Metabolite Transporter (DMT) Superfamily	BLASTED, MAPPED, ANNOTATED
PeffR13_000419	Peff_R13_v2-176	complement(112732..116634)	101.278	3.09453	8.54174	0.00100315	0.00848145	1	alpha,alpha-trehalose-phosphate synthase (UDP-forming), variant 1	BLASTED, MAPPED, ANNOTATED
PeffR13_002564	Peff_R13_v2-23	complement(27882..31772)	35.9309	3.42791	10.7623	0.00100962	0.00852776	1	serine/threonine protein kinase	BLASTED, MAPPED, ANNOTATED
PeffR13_003167	Peff_R13_v2-687	complement(6965..8172)	28.8555	2.45841	5.49612	0.00101418	0.00855515	1	Serine/threonine-protein phosphatase 2A 65 kDa regulatory subunit A beta isoform	BLASTED
PeffR13_005416	Peff_R13_v2-285	15944..18136	31.249	-1.10213	-2.14672	0.00101485	0.00855515	1	Chromatin structure-remodeling complex subunit snf21	BLASTED, MAPPED, ANNOTATED
PeffR13_001744	Peff_R13_v2-200	complement(63719..65573)	121.673	2.09641	4.27645	0.0010165	0.00856068	1	Hypothetical protein PHPALM_37828	BLASTED
PeffR13_000162	Peff_R13_v2-175	108891..112979	56.8549	2.07773	4.22143	0.00103383	0.00869808	1	hypothetical protein PHYSODRAFT_543981	BLASTED
PeffR13_000707	Peff_R13_v2-183	complement(132153..135576)	74.2853	3.39613	10.5278	0.00105766	0.00888694	1	Protein phosphatase PP2A regulatory subunit B	BLASTED, MAPPED, ANNOTATED
PeffR13_006496	Peff_R13_v2-271	complement(30857..32227)	27.1462	2.80242	6.97609	0.00105834	0.00888694	1	hypothetical protein F443_19404	BLASTED, MAPPED, ANNOTATED
PeffR13_006997	Peff_R13_v2-706	3485..7352	33.1532	2.45935	5.49967	0.00105994	0.00889173	1	exportin-like protein	BLASTED, MAPPED, ANNOTATED
PeffR13_006357	Peff_R13_v2-281	complement(7880..8780)	77.4882	3.39766	10.539	0.00106616	0.00893523	1	chorismate synthase	BLASTED, MAPPED, ANNOTATED
PeffR13_001877	Peff_R13_v2-177	complement(20651..23743)	29.3366	2.21909	4.656	0.00107372	0.00898981	1	trehalose-phosphatase, variant	BLASTED, MAPPED, ANNOTATED
PeffR13_005065	Peff_R13_v2-287	complement(12640..16172)	152.819	2.49224	5.6265	0.00107527	0.008994	1	Adenylate kinase	BLASTED, MAPPED, ANNOTATED
PeffR13_002433	Peff_R13_v2-22	complement(96575..97270)	49.1558	3.37988	10.4098	0.00107925	0.00901853	1	divalent anion:Na symporter (DASS) family protein	BLASTED, MAPPED, ANNOTATED
PeffR13_003026	Peff_R13_v2-229	10637..11704	47.0944	1.87442	3.66653	0.00108246	0.00903661	1	hypothetical protein PC110_g16075	BLASTED, MAPPED, ANNOTATED
PeffR13_006543	Peff_R13_v2-300	complement(44803..44988)	153.366	2.83626	7.14165	0.0010898	0.00908112	1	Short chain dehydrogenase	BLASTED
PeffR13_003723	Peff_R13_v2-289	20943..22688	26.4347	-1.56959	-2.9682	0.00109015	0.00908112	1	conserved hypothetical protein	BLASTED
PeffR13_005660	Peff_R13_v2-58	complement(65581..67635)	38.5843	-2.60244	-6.07315	0.00109096	0.00908112	1	RxLR effector candidate protein	BLASTED, MAPPED
PeffR13_004244	Peff_R13_v2-54	complement(555..2759)	66.2796	2.43929	5.42376	0.00109714	0.00912373	1	CAMK/CDPK protein Kinase	BLASTED, MAPPED, ANNOTATED
PeffR13_005822	Peff_R13_v2-246	complement(17687..24196)	50.638	2.81508	7.0376	0.00110379	0.0091702	1	RxLR effector protein	BLASTED
PeffR13_002109	Peff_R13_v2-6	complement(120928..122052)	68.8426	4.68556	25.7332	0.00110554	0.00917556	1	transmembrane 9 superfamily member 4-like	BLASTED, MAPPED, ANNOTATED
PeffR13_000128	Peff_R13_v2-174	343792..344954	16.8157	2.22767	4.68377	0.00110657	0.00917556	1	Activating signal cointegrator 1 complex subunit 3	BLASTED, MAPPED, ANNOTATED
PeffR13_006701	Peff_R13_v2-227	69480..71819	1746.35	-1.74758	-3.35794	0.00110836	0.00918159	1	---NA---	NO-BLAST
PeffR13_007263	Peff_R13_v2-270	8776..10392	110.842	3.40327	10.58	0.00112452	0.00929755	1	Alpha-soluble NSF attachment protein	BLASTED, MAPPED, ANNOTATED
PeffR13_004813	Peff_R13_v2-25	96475..102789	58.1736	2.65956	6.31839	0.00112384	0.00929755	1	hypothetical protein PC110_g16732	BLASTED, MAPPED, ANNOTATED
PeffR13_003071	Peff_R13_v2-264	complement(52221..56138)	71.8364	2.4523	5.47287	0.00112914	0.00932678	1	aspartate-tRNA(Asn) ligase	BLASTED, MAPPED, ANNOTATED
PeffR13_004150	Peff_R13_v2-38	complement(37599..38957)	98.7032	2.32767	5.01995	0.00113446	0.00935275	1	hypothetical protein PC110_g12843	BLASTED, MAPPED, ANNOTATED
PeffR13_004712	Peff_R13_v2-303	complement(29286..38354)	13.2271	-1.25661	-2.38934	0.00113337	0.00935275	1	ATP-dependent helicase	BLASTED, MAPPED, ANNOTATED
PeffR13_007545	Peff_R13_v2-450	3747..5495	89.7301	3.37305	10.3607	0.00117538	0.00966278	1	Actin-related protein 2	BLASTED, MAPPED, ANNOTATED
PeffR13_001088	Peff_R13_v2-18	55419..59604	28.6891	1.52215	2.8722	0.0011735	0.00966278	1	hypothetical protein PC110_g11026	BLASTED
PeffR13_001898	Peff_R13_v2-177	complement(63589..66200)	13.2787	-1.56584	-2.96051	0.00117543	0.00966278	1	TKL protein kinase	BLASTED, MAPPED, ANNOTATED
PeffR13_002933	Peff_R13_v2-35	11771..12481	41.2259	2.01189	4.0331	0.00118126	0.00969662	1	hypothetical protein F443_05721	BLASTED, MAPPED, ANNOTATED
PeffR13_002551	Peff_R13_v2-192	104194..105686	61.4758	1.9409	3.83946	0.0011818	0.00969662	1	hypothetical protein PC110_g1562	BLASTED
PeffR13_005216	Peff_R13_v2-339	complement(34340..35325)	520.213	1.96722	3.91015	0.00118491	0.0097129	1	conserved hypothetical protein	BLASTED, MAPPED, ANNOTATED
PeffR13_002922	Peff_R13_v2-16	128111..132259	81.5673	2.81714	7.04763	0.0011866	0.00971745	1	hypothetical protein PC110_g2539	BLASTED, MAPPED, ANNOTATED
PeffR13_007298	Peff_R13_v2-308	42962..44605	801.623	-1.58479	-2.99964	0.00119031	0.00973855	1	---NA---	NO-BLAST
PeffR13_005616	Peff_R13_v2-351	18729..19268	60.4414	3.01151	8.06407	0.00119185	0.00974196	1	pleiotropic drug resistance protein ABC superfamily	BLASTED, MAPPED, ANNOTATED
PeffR13_001556	Peff_R13_v2-12	complement(92255..93502)	74.2718	2.21197	4.63306	0.00120106	0.00979876	1	WRKY transcription factor 19	BLASTED
PeffR13_006361	Peff_R13_v2-281	complement(16240..18429)	492.396	1.49627	2.82113	0.00120108	0.00979876	1	---NA---	NO-BLAST
PeffR13_000362	Peff_R13_v2-7	complement(151861..152166)	85.7274	2.78834	6.90835	0.0012044	0.00980627	1	phospholipid hydroperoxide glutathione peroxidase, putative	BLASTED, MAPPED, ANNOTATED
PeffR13_003247	Peff_R13_v2-247	66259..66579	46.1865	2.78121	6.87428	0.00120542	0.00980627	1	hypothetical protein PHYSODRAFT_347179	BLASTED, MAPPED, ANNOTATED
PeffR13_001153	Peff_R13_v2-194	complement(70125..71738)	502.342	2.23422	4.70509	0.00120427	0.00980627	1	H - or Na -translocating F-type, V-type and A-type ATPase (F-ATPase)	BLASTED, MAPPED, ANNOTATED
PeffR13_007145	Peff_R13_v2-715	9697..12304	322.088	3.35628	10.241	0.00121921	0.00990907	1	---NA---	NO-BLAST
PeffR13_006559	Peff_R13_v2-327	complement(682..3141)	58.9262	3.3632	10.2902	0.00123349	0.0100157	1	fact complex subunit ssrp1	BLASTED, MAPPED, ANNOTATED
PeffR13_002686	Peff_R13_v2-24	complement(45182..47347)	52.5167	2.18894	4.55969	0.00123649	0.0100306	1	ethanolamine-phosphate cytidylyltransferase	BLASTED, MAPPED, ANNOTATED
PeffR13_003045	Peff_R13_v2-229	complement(55569..56602)	48.0809	2.18838	4.55793	0.00124007	0.0100502	1	LETM1 and EF-hand domain-containing protein 1	BLASTED, MAPPED, ANNOTATED
PeffR13_001407	Peff_R13_v2-188	12864..14104	45.6374	3.38056	10.4148	0.00124828	0.0101065	1	Alanine-tRNA ligase	BLASTED, MAPPED, ANNOTATED
PeffR13_006710	Peff_R13_v2-362	18208..18592	109.491	2.42852	5.38342	0.00124937	0.0101065	1	Carbonic anhydrase	BLASTED, MAPPED, ANNOTATED
PeffR13_007495	Peff_R13_v2-105	4961..11833	88.6868	2.78092	6.8729	0.00125491	0.0101228	1	GMP reductase	BLASTED, MAPPED, ANNOTATED
PeffR13_000215	Peff_R13_v2-2	5410..6429	361.233	2.19576	4.58129	0.0012544	0.0101228	1	hypothetical protein PHYSODRAFT_484868	BLASTED
PeffR13_007133	Peff_R13_v2-704	complement(4887..6641)	45.578	1.56878	2.96654	0.0012534	0.0101228	1	protein transporter Sec24	BLASTED, MAPPED, ANNOTATED
PeffR13_001143	Peff_R13_v2-194	41696..43130	32.8597	-1.4731	-2.77618	0.00126018	0.0101558	1	protein arginine N-methyltransferase 1	BLASTED, MAPPED, ANNOTATED
PeffR13_007535	Peff_R13_v2-723	365..1480	56.0388	2.77572	6.84818	0.00130195	0.0104826	1	ATPase family AAA domain-containing protein 3A	BLASTED, MAPPED, ANNOTATED
PeffR13_004480	Peff_R13_v2-276	44323..45097	114.985	2.03448	4.09675	0.00130737	0.0105164	1	Mannose-1-phosphate guanyltransferase beta	BLASTED, MAPPED, ANNOTATED
PeffR13_004292	Peff_R13_v2-45	complement(60771..61916)	120.536	4.59955	24.2439	0.00131854	0.0105963	1	Anthranilate phosphoribosyltransferase	BLASTED, MAPPED, ANNOTATED
PeffR13_002618	Peff_R13_v2-10	113013..115343	138.766	3.32225	10.0023	0.00132488	0.0106274	1	u1 small nuclear ribonucleoprotein a	BLASTED, MAPPED, ANNOTATED
PeffR13_007381	Peff_R13_v2-455	4497..8583	93.0187	2.76953	6.81885	0.00132427	0.0106274	1	AGC protein kinase	BLASTED, MAPPED, ANNOTATED
PeffR13_005729	Peff_R13_v2-347	complement(27577..28846)	43.1539	3.32662	10.0326	0.00133331	0.0106851	1	Glutamate-cysteine ligase catalytic subunit	BLASTED, MAPPED, ANNOTATED
PeffR13_005611	Peff_R13_v2-351	complement(8582..10891)	34.526	4.59573	24.1798	0.00135352	0.010837	1	Exonuclease mut-7	BLASTED, MAPPED, ANNOTATED
PeffR13_006620	Peff_R13_v2-408	complement(21897..22082)	92.5913	2.74481	6.70301	0.00136352	0.0109069	1	RpsU-divergently transcribed protein	BLASTED, MAPPED, ANNOTATED
PeffR13_000683	Peff_R13_v2-183	complement(78150..79991)	97.0998	1.5723	2.97378	0.00136513	0.0109097	1	cysteine protease family	BLASTED, MAPPED, ANNOTATED
PeffR13_001953	Peff_R13_v2-186	26510..26875	106.124	-1.51506	-2.85811	0.00137029	0.0109407	1	---NA---	NO-BLAST
PeffR13_000167	Peff_R13_v2-175	121664..129121	76.102	1.8122	3.51178	0.00137905	0.0110005	1	Glycerol-3-phosphate dehydrogenase	BLASTED, MAPPED, ANNOTATED
PeffR13_008556	Peff_R13_v2-544	549..2435	344.931	4.59298	24.1337	0.00139781	0.011136	1	---NA---	NO-BLAST
PeffR13_005779	Peff_R13_v2-275	complement(42908..44341)	28.8451	1.5947	3.02031	0.00139864	0.011136	1	hypothetical protein F443_19402	BLASTED, MAPPED, ANNOTATED
PeffR13_005453	Peff_R13_v2-249	complement(2985..4079)	0.960039	-6.13124	-70.095	0.00140405	0.0111688	1	NADP-dependent alcohol dehydrogenase C 2	BLASTED, MAPPED
PeffR13_004252	Peff_R13_v2-54	14995..16523	91.9613	2.0436	4.12272	0.00140969	0.011193	1	Cysteine desulfurase IscS	BLASTED, MAPPED, ANNOTATED
PeffR13_008299	Peff_R13_v2-643	complement(27..335)	1.65442	-6.13124	-70.095	0.00140846	0.011193	1	Cysteine protease family C01A	BLASTED, MAPPED, ANNOTATED
PeffR13_006415	Peff_R13_v2-417	complement(17177..18143)	69.3964	2.7358	6.6613	0.00141709	0.0112414	1	3-deoxy-7-phosphoheptulonate synthase	BLASTED, MAPPED, ANNOTATED
PeffR13_002207	Peff_R13_v2-17	31..219	2.65504	-6.12677	-69.878	0.00142228	0.0112722	1	U6 snRNA-associated Sm-like protein, putative	BLASTED, MAPPED, ANNOTATED
PeffR13_007857	Peff_R13_v2-99	complement(25660..26220)	127.477	3.29478	9.8136	0.00142683	0.0112771	1	Actin-related protein 2/3 complex subunit	BLASTED, MAPPED, ANNOTATED
PeffR13_007282	Peff_R13_v2-356	complement(4297..4563)	9.37992	-6.1268	-69.8797	0.0014264	0.0112771	1	Hypothetical protein PHPALM_20424	BLASTED
PeffR13_000591	Peff_R13_v2-1	254453..258018	3.16008	-6.1268	-69.8797	0.00142494	0.0112771	1	---NA---	NO-BLAST
PeffR13_001306	Peff_R13_v2-178	complement(50212..51468)	452.311	4.56781	23.7163	0.00143385	0.0113221	1	Uncharacterized conserved protein	BLASTED, MAPPED, ANNOTATED
PeffR13_007454	Peff_R13_v2-111	17444..18355	19.1332	-1.24353	-2.36777	0.00144467	0.0113972	1	translation elongation factor G	BLASTED, MAPPED, ANNOTATED
PeffR13_005692	Peff_R13_v2-261	26857..27522	181.587	-1.17448	-2.25712	0.00144731	0.0114075	1	DEAD-box ATP-dependent RNA helicase 8	BLASTED, MAPPED, ANNOTATED
PeffR13_007458	Peff_R13_v2-111	complement(24438..27221)	113.063	3.31221	9.93287	0.00146216	0.011514	1	3-oxo-5-alpha-steroid 4-dehydrogenase	BLASTED, MAPPED, ANNOTATED
PeffR13_001435	Peff_R13_v2-188	complement(98509..100517)	2147.21	1.47856	2.7867	0.0014715	0.011577	1	40s ribosomal protein s26	BLASTED, MAPPED, ANNOTATED
PeffR13_002141	Peff_R13_v2-187	64569..71480	37.6533	2.75418	6.74671	0.00148168	0.0116464	1	hypothetical protein F441_02966	BLASTED, MAPPED, ANNOTATED
PeffR13_003060	Peff_R13_v2-264	25938..29892	70.2694	2.15562	4.4556	0.00148708	0.0116782	1	hypothetical protein PHMEG_0005438	BLASTED, MAPPED, ANNOTATED
PeffR13_001572	Peff_R13_v2-12	142089..142904	110.635	1.5386	2.90511	0.0014896	0.0116873	1	Acetyl-CoA carboxylase	BLASTED, MAPPED, ANNOTATED
PeffR13_001862	Peff_R13_v2-191	complement(94752..96386)	21.9353	-1.2118	-2.31626	0.00149283	0.011702	1	hypothetical protein PC110_g11057	BLASTED
PeffR13_008552	Peff_R13_v2-152	complement(2761..4038)	134.213	2.75171	6.73516	0.00150017	0.0117488	1	CCAAT/enhancer-binding protein zeta	BLASTED, MAPPED
PeffR13_005280	Peff_R13_v2-272	complement(46390..48338)	191.585	-1.2628	-2.39961	0.0015068	0.01179	1	conserved hypothetical protein	BLASTED
PeffR13_004602	Peff_R13_v2-220	39053..40270	96.8073	4.552	23.4579	0.00151261	0.0118248	1	ATP-binding Cassette (ABC) superfamily	BLASTED, MAPPED, ANNOTATED
PeffR13_006685	Peff_R13_v2-49	complement(76544..78544)	9.13833	-1.6274	-3.08956	0.00151643	0.0118438	1	hypothetical protein F442_06456	BLASTED, MAPPED
PeffR13_002757	Peff_R13_v2-197	complement(72158..73849)	92.3673	3.28456	9.74428	0.00152156	0.0118731	1	nucleotide-binding protein 1	BLASTED, MAPPED, ANNOTATED
PeffR13_006060	Peff_R13_v2-697	51940..53167	94.0449	2.29535	4.90873	0.00153111	0.0119369	1	aspartate aminotransferase, putative	BLASTED, MAPPED, ANNOTATED
PeffR13_000485	Peff_R13_v2-8	complement(108184..108798)	68.0992	2.38499	5.22339	0.00153465	0.0119536	1	GTP-binding protein 1	BLASTED, MAPPED, ANNOTATED
PeffR13_003387	Peff_R13_v2-230	46414..48010	106.931	3.27771	9.69815	0.00154848	0.0120504	1	isoform b	BLASTED, MAPPED, ANNOTATED
PeffR13_002930	Peff_R13_v2-35	complement(5029..6129)	172.663	2.7128	6.55592	0.00155129	0.0120614	1	conserved hypothetical protein	BLASTED, MAPPED, ANNOTATED
PeffR13_002461	Peff_R13_v2-19	complement(25908..27083)	65.6958	2.70699	6.52956	0.00155783	0.0121013	1	Major Facilitator Superfamily (MFS) transporter	BLASTED, MAPPED, ANNOTATED
PeffR13_005030	Peff_R13_v2-218	52902..55007	89.0153	3.28551	9.7507	0.00156559	0.0121506	1	Cytochrome b5 domain-containing protein 1	BLASTED
PeffR13_003009	Peff_R13_v2-212	complement(38147..39863)	173.311	1.72264	3.3004	0.00160524	0.0124471	1	Glyoxylate/hydroxypyruvate reductase A	BLASTED, MAPPED, ANNOTATED
PeffR13_003340	Peff_R13_v2-262	complement(44573..49612)	14.9389	-1.54221	-2.9124	0.00162295	0.0125731	1	hypothetical protein F443_17076	BLASTED
PeffR13_003709	Peff_R13_v2-28	complement(70156..72882)	14.9171	-1.52298	-2.87384	0.00165577	0.0128158	1	Uncharacterized conserved protein	BLASTED, MAPPED, ANNOTATED
PeffR13_001474	Peff_R13_v2-196	complement(45508..45735)	29.733	1.89321	3.71462	0.00165798	0.0128214	1	hypothetical protein L914_17172	BLASTED
PeffR13_006204	Peff_R13_v2-279	complement(49258..52823)	15.8645	-1.21961	-2.32884	0.00165998	0.0128254	1	hypothetical protein PPTG_11557	BLASTED
PeffR13_001311	Peff_R13_v2-178	complement(60885..80913)	442.131	3.26094	9.58606	0.00166303	0.0128374	1	UcrQ family protein	BLASTED, MAPPED, ANNOTATED
PeffR13_004487	Peff_R13_v2-252	4709..7681	27.4017	2.69857	6.49158	0.00167721	0.0129352	1	hypothetical protein L915_06157	BLASTED, MAPPED, ANNOTATED
PeffR13_001583	Peff_R13_v2-184	complement(25260..28136)	32.6939	1.40221	2.64306	0.00168065	0.0129502	1	ABC transporter A family member 4	BLASTED, MAPPED, ANNOTATED
PeffR13_005743	Peff_R13_v2-234	complement(30388..32448)	52.7592	1.78632	3.44934	0.00169172	0.0130238	1	AGC protein kinase	BLASTED, MAPPED, ANNOTATED
PeffR13_002055	Peff_R13_v2-195	complement(73948..74766)	42.519	1.97318	3.92632	0.00170096	0.0130832	1	hypothetical protein PC110_g513	BLASTED
PeffR13_002965	Peff_R13_v2-248	10317..14255	15.1308	-1.61205	-3.05686	0.00171251	0.0131603	1	hypothetical protein L916_12144	BLASTED
PeffR13_003499	Peff_R13_v2-236	2066..2681	127.167	3.2501	9.51432	0.00171517	0.013169	1	hypothetical protein PHYSODRAFT_355034	BLASTED, MAPPED, ANNOTATED
PeffR13_007397	Peff_R13_v2-235	6917..7897	18.8833	-1.1328	-2.19283	0.00172938	0.0132663	1	Unconventional myosin-Va	BLASTED, MAPPED, ANNOTATED
PeffR13_000575	Peff_R13_v2-1	208995..210563	193.239	4.48946	22.4627	0.00173616	0.0133064	1	peptidyl-prolyl cis-trans isomerase 3	BLASTED, MAPPED, ANNOTATED
PeffR13_002467	Peff_R13_v2-19	complement(58038..63902)	156.604	-2.59584	-6.0454	0.00173827	0.0133108	1	---NA---	NO-BLAST
PeffR13_005352	Peff_R13_v2-44	43035..43580	62.3083	3.24326	9.46932	0.00175212	0.0134049	1	hypothetical protein PC110_g2621	BLASTED
PeffR13_007248	Peff_R13_v2-359	23150..26386	20.1254	4.48164	22.3412	0.00176807	0.0135149	1	hypothetical protein PPTG_09583	BLASTED, MAPPED, ANNOTATED
PeffR13_008370	Peff_R13_v2-453	7541..9715	24.7653	-1.98671	-3.96333	0.00178034	0.0135966	1	hypothetical protein F442_09532	BLASTED
PeffR13_002668	Peff_R13_v2-24	1994..2473	28.8402	3.24035	9.45021	0.00178649	0.0136315	1	hypothetical protein PC110_g4641	BLASTED
PeffR13_001693	Peff_R13_v2-13	73676..75437	58.7858	1.86884	3.65239	0.00179384	0.0136754	1	dicer-like, putative	BLASTED, MAPPED, ANNOTATED
PeffR13_001607	Peff_R13_v2-184	97101..98686	252.504	2.13136	4.38129	0.00179762	0.0136921	1	RXLR-class effector Avh60	BLASTED
PeffR13_007797	Peff_R13_v2-394	complement(19695..20672)	13.868	-1.56364	-2.95599	0.00181097	0.0137816	1	Methyltransferase protein 23	BLASTED, MAPPED, ANNOTATED
PeffR13_006729	Peff_R13_v2-254	17928..32723	64.0034	-1.20407	-2.30389	0.00182109	0.0138464	1	hypothetical protein, variant 1	BLASTED, MAPPED
PeffR13_007829	Peff_R13_v2-418	23336..26365	103.107	2.77572	6.84816	0.0018501	0.0140545	1	RxLR-like protein	BLASTED
PeffR13_000465	Peff_R13_v2-8	complement(51540..54938)	16.8249	1.33719	2.52659	0.00186526	0.0141448	1	hypothetical protein PC110_g2069	BLASTED, MAPPED, ANNOTATED
PeffR13_001617	Peff_R13_v2-184	132563..133474	662.01	-2.26698	-4.81315	0.00186479	0.0141448	1	DNA ligase 1	BLASTED, MAPPED, ANNOTATED
PeffR13_000768	Peff_R13_v2-190	117204..119195	37.1101	2.34964	5.09696	0.00186937	0.0141635	1	hypothetical protein PC110_g10074	BLASTED, MAPPED, ANNOTATED
PeffR13_004969	Peff_R13_v2-317	44162..46337	175.277	1.93896	3.8343	0.00188734	0.014287	1	GTP-binding protein YPTC4	BLASTED, MAPPED, ANNOTATED
PeffR13_000747	Peff_R13_v2-190	73961..74830	57.1259	4.4528	21.8991	0.00189988	0.0143693	1	Peptidyl-prolyl isomerase D (cyclophilin D)	BLASTED, MAPPED, ANNOTATED
PeffR13_008444	Peff_R13_v2-472	12142..13881	26.9059	-1.4221	-2.67975	0.0019147	0.0144687	1	Protein arginine N-methyltransferase 1.5	BLASTED, MAPPED, ANNOTATED
PeffR13_002096	Peff_R13_v2-6	complement(49555..56481)	132.846	1.9454	3.85143	0.0019174	0.0144764	1	Mitochondrial Carrier (MC) Family	BLASTED, MAPPED, ANNOTATED
PeffR13_000353	Peff_R13_v2-7	complement(120644..123688)	55.05	3.22996	9.3824	0.00193148	0.0145699	1	CTP synthase	BLASTED, MAPPED, ANNOTATED
PeffR13_004569	Peff_R13_v2-46	complement(75633..79979)	43.2269	-1.23411	-2.35236	0.0019375	0.0145897	1	hypothetical protein L915_19792	BLASTED, MAPPED, ANNOTATED
PeffR13_006604	Peff_R13_v2-355	complement(19832..23248)	52.7749	-1.66134	-3.16311	0.00193627	0.0145897	1	hypothetical protein F442_11252	BLASTED
PeffR13_002411	Peff_R13_v2-22	complement(42571..48579)	29.2106	1.84085	3.58222	0.00193976	0.014594	1	Sterol 3-beta-glucosyltransferase	BLASTED, MAPPED, ANNOTATED
PeffR13_003404	Peff_R13_v2-207	46984..48079	55.1146	1.50833	2.8448	0.00195346	0.0146842	1	Ubiquitin modifier-activating enzyme 1	BLASTED, MAPPED, ANNOTATED
PeffR13_007321	Peff_R13_v2-66	45006..49637	26.6395	1.64974	3.13776	0.00195714	0.0146991	1	Peptidyl-prolyl cis-trans isomerase H	BLASTED, MAPPED, ANNOTATED
PeffR13_007543	Peff_R13_v2-723	complement(20584..22173)	118.365	1.92953	3.80931	0.00199132	0.0149427	1	Mitochondrial Protein Translocase (MPT) Family	BLASTED, MAPPED, ANNOTATED
PeffR13_006385	Peff_R13_v2-299	complement(10095..11924)	21.7599	2.35109	5.10211	0.00199487	0.0149563	1	hypothetical protein PHMEG_00013736	BLASTED, MAPPED, ANNOTATED
PeffR13_000359	Peff_R13_v2-7	complement(140545..142383)	54.1639	3.19696	9.17022	0.0019973	0.0149615	1	EH domain-containing protein 4	BLASTED
PeffR13_005441	Peff_R13_v2-65	23336..25155	32.6173	-1.23945	-2.36108	0.00200325	0.014993	1	Presenilin-like protein	BLASTED, MAPPED, ANNOTATED
PeffR13_003095	Peff_R13_v2-43	complement(49357..50850)	58.299	2.35245	5.10692	0.00201124	0.0150397	1	secreted RxLR effector peptide protein, putative	BLASTED, MAPPED
PeffR13_001200	Peff_R13_v2-182	complement(66753..67572)	67.9312	3.21699	9.29844	0.00201766	0.0150747	1	Acetylornithine aminotransferase	BLASTED, MAPPED, ANNOTATED
PeffR13_006024	Peff_R13_v2-305	40534..41436	73.0144	2.80151	6.97171	0.0020334	0.0151528	1	CMP-sialic acid transporter 4	BLASTED, MAPPED
PeffR13_007710	Peff_R13_v2-725	complement(8050..9094)	135.863	2.66054	6.32268	0.00203184	0.0151528	1	NADH dehydrogenase [ubiquinone] iron-sulfur protein 4, putative	BLASTED, MAPPED, ANNOTATED
PeffR13_001819	Peff_R13_v2-14	140497..142579	105.961	2.6493	6.27362	0.00203322	0.0151528	1	aldose 1-epimerase, putative	BLASTED, MAPPED, ANNOTATED
PeffR13_002493	Peff_R13_v2-204	26685..27533	111.595	4.41626	21.3514	0.00205624	0.0153097	1	ceramide synthase 4-like	BLASTED, MAPPED, ANNOTATED
PeffR13_004866	Peff_R13_v2-198	51289..53839	75.9228	1.75163	3.36739	0.00206256	0.0153435	1	hypothetical protein L917_00568	BLASTED, MAPPED, ANNOTATED
PeffR13_002355	Peff_R13_v2-21	complement(96110..98652)	124.962	2.10018	4.28764	0.00207104	0.0153933	1	short-chain dehydrogenase	BLASTED
PeffR13_001907	Peff_R13_v2-193	12529..16382	50.4195	4.41399	21.3178	0.00209205	0.0155341	1	Myb-like DNA-binding protein	BLASTED, MAPPED, ANNOTATED
PeffR13_005520	Peff_R13_v2-47	76134..77513	44.0488	2.64607	6.25959	0.00209359	0.0155341	1	histone acetyltransferase, putative	BLASTED, MAPPED, ANNOTATED
PeffR13_005751	Peff_R13_v2-330	2105..4567	31.7474	1.92305	3.79223	0.00210344	0.0155937	1	Rap-GAP domain-containing protein	BLASTED, MAPPED, ANNOTATED
PeffR13_001009	Peff_R13_v2-3	218847..219464	70.9607	2.32295	5.00356	0.00210536	0.0155945	1	Tartrate-resistant acid phosphatase type 5	BLASTED, MAPPED, ANNOTATED
PeffR13_000151	Peff_R13_v2-175	60638..66714	38.1728	3.17349	9.02229	0.00211084	0.0156217	1	Vesicle-fusing ATPase	BLASTED, MAPPED, ANNOTATED
PeffR13_004660	Peff_R13_v2-205	complement(37478..38758)	182.748	3.21039	9.25603	0.00212153	0.0156873	1	hypothetical protein PPTG_10675	BLASTED
PeffR13_007723	Peff_R13_v2-476	1893..7732	41.2398	1.65652	3.15255	0.0021251	0.0157002	1	hypothetical protein L915_18848	BLASTED, MAPPED, ANNOTATED
PeffR13_003292	Peff_R13_v2-266	36110..37726	75.3061	3.1898	9.12481	0.00216662	0.0159932	1	hypothetical protein PC110_g16506	BLASTED
PeffR13_000639	Peff_R13_v2-9	140536..142117	32.1884	3.15897	8.93195	0.00218168	0.0160906	1	Ubiquitin-associated domain-containing protein 2	BLASTED, MAPPED, ANNOTATED
PeffR13_003429	Peff_R13_v2-199	complement(27291..29018)	17.8382	-1.35176	-2.55224	0.00218412	0.0160948	1	hypothetical protein PC110_g6372	BLASTED, MAPPED, ANNOTATED
PeffR13_001067	Peff_R13_v2-203	97168..98929	68.4088	3.18055	9.06651	0.00218776	0.0161078	1	2,3-bisphosphoglycerate-independent phosphoglycerate mutase, putative	BLASTED, MAPPED, ANNOTATED
PeffR13_001649	Peff_R13_v2-181	complement(96951..97703)	76.7895	3.17889	9.05607	0.00219573	0.0161527	1	UBA and UBX domain-containing protein	BLASTED
PeffR13_003687	Peff_R13_v2-28	complement(10829..11962)	52.3146	3.17815	9.05143	0.00220169	0.0161827	1	Nuclear pore complex protein Nup54	BLASTED, MAPPED, ANNOTATED
PeffR13_006910	Peff_R13_v2-57	complement(44887..52125)	149.696	2.08977	4.2568	0.00220473	0.0161912	1	triose-phosphate isomerase	BLASTED, MAPPED, ANNOTATED
PeffR13_007041	Peff_R13_v2-699	31772..35050	324.942	2.45308	5.47584	0.0022135	0.0162418	1	serine/threonine protein kinase	BLASTED, MAPPED, ANNOTATED
PeffR13_006126	Peff_R13_v2-702	complement(867..1585)	15.0188	2.31678	4.98218	0.00222506	0.0163127	1	DNA polymerase	BLASTED, MAPPED, ANNOTATED
PeffR13_008456	Peff_R13_v2-462	13742..16471	1108.8	-2.41747	-5.34233	0.00223042	0.0163381	1	DIS3 exonuclease 2	BLASTED, MAPPED, ANNOTATED
PeffR13_001697	Peff_R13_v2-13	complement(84557..85866)	190.818	1.91506	3.7713	0.00224712	0.0164364	1	Molybdenum cofactor sulfurase	BLASTED, MAPPED, ANNOTATED
PeffR13_006421	Peff_R13_v2-81	12495..13430	50.8532	1.71224	3.27669	0.00224766	0.0164364	1	Fimbrin	BLASTED, MAPPED, ANNOTATED
PeffR13_008316	Peff_R13_v2-129	complement(6583..8097)	113.881	1.90397	3.74242	0.00226951	0.0165821	1	Pyrroline-5-carboxylate reductase	BLASTED, MAPPED, ANNOTATED
PeffR13_001212	Peff_R13_v2-182	89896..91360	139.462	4.4013	21.1311	0.00230358	0.0168167	1	NAD dependent epimerase/dehydratase	BLASTED
PeffR13_001696	Peff_R13_v2-13	complement(83013..84341)	62.057	2.61871	6.142	0.00232697	0.0169593	1	4-aminobutyrate aminotransferase	BLASTED, MAPPED, ANNOTATED
PeffR13_002538	Peff_R13_v2-192	complement(55896..57551)	15.1716	-1.61064	-3.05388	0.00232706	0.0169593	1	hypothetical protein F443_05007	BLASTED
PeffR13_003798	Peff_R13_v2-209	35286..36170	105.079	3.15965	8.93611	0.00233158	0.0169636	1	Serine/arginine-rich splicing factor 10	BLASTED, MAPPED, ANNOTATED
PeffR13_008522	Peff_R13_v2-747	complement(6772..8603)	59.3977	2.28307	4.86712	0.00232968	0.0169636	1	Hypothetical protein PHPALM_3953	BLASTED, MAPPED, ANNOTATED
PeffR13_007714	Peff_R13_v2-725	complement(12943..14514)	125.274	1.92215	3.78987	0.00233599	0.0169813	1	Pre-mRNA-splicing factor SF2	BLASTED, MAPPED, ANNOTATED
PeffR13_007904	Peff_R13_v2-115	complement(12787..20256)	79.0679	2.13432	4.3903	0.00236779	0.0171979	1	Histone-lysine N-methyltransferase EZH2	BLASTED, MAPPED
PeffR13_002917	Peff_R13_v2-16	120413..122689	205.983	1.39443	2.62884	0.0023796	0.0172546	1	Pyruvate kinase	BLASTED, MAPPED, ANNOTATED
PeffR13_002068	Peff_R13_v2-195	104689..106434	23.0096	-0.983579	-1.97736	0.00237832	0.0172546	1	hypothetical protein PHYSODRAFT_528296	BLASTED
PeffR13_005043	Peff_R13_v2-690	69746..73207	43.659	2.28408	4.87053	0.00238163	0.0172548	1	Cleavage and polyadenylation specificity factor subunit 3	BLASTED
PeffR13_007520	Peff_R13_v2-425	16395..17698	5.22101	-1.95373	-3.87375	0.00238418	0.0172588	1	hypothetical protein PC110_g3565	BLASTED
PeffR13_002850	Peff_R13_v2-210	61072..62191	26.4072	3.14761	8.86184	0.00238962	0.0172836	1	DEAD/DEAH box RNA helicase, putative	BLASTED, MAPPED, ANNOTATED
PeffR13_001778	Peff_R13_v2-14	complement(49214..50560)	82.5469	2.61178	6.11259	0.00239239	0.0172891	1	hypothetical protein PPTG_18307	BLASTED, MAPPED, ANNOTATED
PeffR13_007905	Peff_R13_v2-115	21093..24890	107.038	2.62779	6.18077	0.00240275	0.0173494	1	hypothetical protein PC110_g5723	BLASTED, MAPPED, ANNOTATED
PeffR13_000165	Peff_R13_v2-175	117273..119246	79.7542	2.29929	4.92214	0.00241884	0.0174509	1	diguanylate cyclase	BLASTED
PeffR13_005728	Peff_R13_v2-347	complement(21286..22596)	32.6834	1.81012	3.50671	0.00243647	0.0175634	1	putative manganese-transporting ATPase	BLASTED, MAPPED, ANNOTATED
PeffR13_006945	Peff_R13_v2-433	4631..6799	45.9757	3.12031	8.69576	0.00246728	0.0177558	1	cullin protein 1	BLASTED, MAPPED, ANNOTATED
PeffR13_001892	Peff_R13_v2-177	complement(52720..56214)	14.7198	-1.57259	-2.97439	0.00246658	0.0177558	1	protein phosphatase 2C, putative	BLASTED, MAPPED, ANNOTATED
PeffR13_004382	Peff_R13_v2-691	complement(45246..46526)	48	4.33321	20.1571	0.002484	0.0178524	1	hypothetical protein PC110_g16113	BLASTED
PeffR13_005560	Peff_R13_v2-710	10754..12052	28.2355	2.26439	4.80453	0.00248485	0.0178524	1	hypothetical protein F442_09850	BLASTED, MAPPED, ANNOTATED
PeffR13_004176	Peff_R13_v2-37	31243..33237	92.069	2.60312	6.076	0.00248967	0.017872	1	Phosphatidic acid phosphatase	BLASTED, MAPPED, ANNOTATED
PeffR13_008504	Peff_R13_v2-399	complement(23239..26658)	321.927	-1.22623	-2.33955	0.0024995	0.0179277	1	CK1/CK1/CK1-D protein kinase	BLASTED, MAPPED, ANNOTATED
PeffR13_001012	Peff_R13_v2-3	226288..226632	43.3684	-1.24938	-2.37739	0.00253674	0.0181796	1	hypothetical protein PHPALM_30671	BLASTED
PeffR13_004377	Peff_R13_v2-691	29665..31818	58.7997	2.87973	7.36011	0.00256257	0.0183492	1	CBS domain-containing protein CBSCBSPB5	BLASTED, MAPPED
PeffR13_002772	Peff_R13_v2-197	complement(113206..116832)	20.802	-2.59567	-6.04471	0.00256466	0.0183492	1	---NA---	NO-BLAST
PeffR13_000245	Peff_R13_v2-2	76159..76782	47.1013	2.73129	6.64048	0.00256893	0.0183596	1	Crinkler (CRN) family protein	BLASTED
PeffR13_001866	Peff_R13_v2-191	complement(118118..119702)	67.374	1.42022	2.67627	0.00257039	0.0183596	1	Tartrate-resistant acid phosphatase type 5	BLASTED, MAPPED, ANNOTATED
PeffR13_006426	Peff_R13_v2-81	28492..31902	180.976	4.32333	20.0194	0.00259238	0.0185014	1	putative mitochondrial protein	BLASTED
PeffR13_002615	Peff_R13_v2-10	complement(69964..76853)	0.689201	-5.3727	-41.4327	0.00260939	0.0186073	1	threonine ammonia-lyase	BLASTED, MAPPED, ANNOTATED
PeffR13_007371	Peff_R13_v2-716	complement(19946..21178)	29.9111	2.05982	4.16934	0.00264056	0.018814	1	hypothetical protein L916_18573, partial	BLASTED, MAPPED, ANNOTATED
PeffR13_004766	Peff_R13_v2-39	complement(50137..51501)	13.7743	2.5967	6.04903	0.00264808	0.0188221	1	inactive serine/threonine-protein kinase lvsG	BLASTED, MAPPED
PeffR13_006386	Peff_R13_v2-299	complement(12863..14781)	76.5269	2.58908	6.01716	0.00264825	0.0188221	1	cyclopropane-fatty-acyl-phospholipid synthase	BLASTED, MAPPED, ANNOTATED
PeffR13_004769	Peff_R13_v2-39	55722..56690	27.6352	-1.51887	-2.86567	0.00264627	0.0188221	1	IMP-specific 5'-nucleotidase, putative	BLASTED, MAPPED, ANNOTATED
PeffR13_000061	Peff_R13_v2-174	147760..151319	67.5605	1.7778	3.42902	0.00265744	0.0188718	1	soluble pyridine nucleotide	BLASTED, MAPPED, ANNOTATED
PeffR13_004597	Peff_R13_v2-220	complement(22672..26016)	96.6428	3.11301	8.65183	0.00266956	0.0189266	1	#NAME?	BLASTED
PeffR13_000673	Peff_R13_v2-183	61006..62931	32.4794	1.77317	3.41805	0.00266867	0.0189266	1	RNA polymerase-associated protein CTR9	BLASTED, MAPPED, ANNOTATED
PeffR13_003601	Peff_R13_v2-245	complement(63413..64991)	27.7409	3.10601	8.60998	0.00267606	0.0189571	1	DNA polymerase delta catalytic subunit	BLASTED, MAPPED, ANNOTATED
PeffR13_002660	Peff_R13_v2-179	complement(118678..122025)	86.0339	1.96595	3.9067	0.00267889	0.0189615	1	IQ motif containing GTPase activating protein	BLASTED
PeffR13_005636	Peff_R13_v2-250	complement(34862..36535)	65.229	3.10097	8.57993	0.0026973	0.0190605	1	3-deoxy-7-phosphoheptulonate synthase	BLASTED, MAPPED, ANNOTATED
PeffR13_004453	Peff_R13_v2-221	36660..51178	43.9495	1.63046	3.09613	0.00269618	0.0190605	1	FACT complex subunit SPT16, putative	BLASTED, MAPPED, ANNOTATED
PeffR13_003946	Peff_R13_v2-263	40437..42300	71.6995	1.79216	3.46333	0.00271816	0.0191922	1	5-aminolevulinic acid synthase	BLASTED, MAPPED, ANNOTATED
PeffR13_000862	Peff_R13_v2-15	77141..78258	57.0128	1.45562	2.74274	0.00273663	0.0193067	1	E3 ubiquitin-protein ligase HERC2	BLASTED, MAPPED, ANNOTATED
PeffR13_001909	Peff_R13_v2-193	complement(38414..39671)	73.3834	1.7728	3.41717	0.00274533	0.0193522	1	Nitric oxide synthase	BLASTED, MAPPED, ANNOTATED
PeffR13_007622	Peff_R13_v2-372	10904..14158	131.378	1.89064	3.70801	0.00277391	0.0195377	1	translation initiation factor subunit k	BLASTED, MAPPED, ANNOTATED
PeffR13_007476	Peff_R13_v2-386	complement(8239..9171)	170.388	2.57589	5.96241	0.00277859	0.0195546	1	protein translocase SEC61 complex gamma subunit, archaeal and eukaryotic	BLASTED, MAPPED, ANNOTATED
PeffR13_000328	Peff_R13_v2-7	63488..65486	27.5056	3.08744	8.49985	0.00281161	0.0197709	1	Exosome complex exonuclease RRP44 A	BLASTED, MAPPED, ANNOTATED
PeffR13_004519	Peff_R13_v2-211	complement(41337..41935)	63.196	-1.36627	-2.57802	0.00281535	0.019781	1	NLP4 protein	BLASTED
PeffR13_000320	Peff_R13_v2-7	complement(42256..52358)	392.435	-1.39611	-2.63191	0.00281951	0.0197941	1	ATP-dependent RNA helicase uap56	BLASTED, MAPPED, ANNOTATED
PeffR13_000881	Peff_R13_v2-15	complement(145797..148493)	235.13	3.1037	8.5962	0.00282723	0.0198321	1	Ndufa5, NADH-ubiquinone oxidoreductase subunit	BLASTED, MAPPED, ANNOTATED
PeffR13_008503	Peff_R13_v2-104	complement(26102..28883)	16.9114	1.50809	2.84434	0.00283154	0.0198461	1	hypothetical protein PC110_g1153	BLASTED
PeffR13_003967	Peff_R13_v2-48	complement(40650..41309)	32.3634	2.5479	5.84782	0.00285311	0.0199811	1	NEK protein kinase	BLASTED, MAPPED, ANNOTATED
PeffR13_007766	Peff_R13_v2-348	complement(21333..30284)	35.6318	2.57169	5.94506	0.00287595	0.0201111	1	leucine-tRNA ligase	BLASTED, MAPPED, ANNOTATED
PeffR13_003169	Peff_R13_v2-687	complement(11001..11456)	472.287	-1.13673	-2.19882	0.00287636	0.0201111	1	v-type proton atpase proteolipid subunit	BLASTED, MAPPED, ANNOTATED
PeffR13_003154	Peff_R13_v2-27	complement(60085..62286)	20.7171	1.39999	2.63899	0.0029023	0.020276	1	Histidine kinase A	BLASTED, MAPPED, ANNOTATED
PeffR13_004535	Peff_R13_v2-219	24412..25758	49.8184	-1.47865	-2.78688	0.00291511	0.020349	1	2Fe-2S ferredoxin	BLASTED, MAPPED, ANNOTATED
PeffR13_007678	Peff_R13_v2-404	complement(15156..16247)	44.1049	2.26463	4.8053	0.0029206	0.0203709	1	hypothetical protein PHYSODRAFT_304784	BLASTED, MAPPED, ANNOTATED
PeffR13_000732	Peff_R13_v2-190	complement(34218..36772)	8.79149	-1.8712	-3.65838	0.00293683	0.0204674	1	SnRNA-activating protein complex subunit 3	BLASTED
PeffR13_002889	Peff_R13_v2-60	complement(62494..63582)	3.1365	-2.6864	-6.43705	0.00294438	0.0205035	1	putative glycosyl hydrolase family 17 protein	BLASTED, MAPPED, ANNOTATED
PeffR13_008126	Peff_R13_v2-428	4731..11723	38.6107	2.02681	4.07504	0.00295263	0.0205443	1	hypothetical protein PHYSODRAFT_508298	BLASTED, MAPPED
PeffR13_006459	Peff_R13_v2-83	complement(28859..29836)	116.898	-1.20296	-2.30212	0.00300141	0.0208668	1	Rab32/38 family GTPase	BLASTED, MAPPED, ANNOTATED
PeffR13_005709	Peff_R13_v2-40	42547..43935	29.6888	1.32519	2.50566	0.00301138	0.0209192	1	hypothetical protein PC110_g4425	BLASTED
PeffR13_000665	Peff_R13_v2-183	complement(37170..38896)	88.7915	2.54934	5.85366	0.00301969	0.0209601	1	Methylenetetrahydrofolate dehydrogenase	BLASTED, MAPPED, ANNOTATED
PeffR13_005461	Peff_R13_v2-249	complement(39442..42547)	109.361	1.58902	3.00845	0.0030527	0.0211721	1	Ammonium Transporter (Amt) Family	BLASTED, MAPPED, ANNOTATED
PeffR13_005555	Peff_R13_v2-306	complement(44307..45638)	53.6862	3.07137	8.40568	0.00307439	0.0212882	1	Gpr7 transmembrane protein	BLASTED, MAPPED, ANNOTATED
PeffR13_003869	Peff_R13_v2-238	61731..63071	43.8717	2.27478	4.83922	0.00307392	0.0212882	1	IWS1 protein	BLASTED, MAPPED, ANNOTATED
PeffR13_002604	Peff_R13_v2-10	complement(17800..19302)	21.7611	-1.29234	-2.44926	0.00307767	0.0212938	1	glycoside hydrolase, putative	BLASTED, MAPPED, ANNOTATED
PeffR13_000504	Peff_R13_v2-8	complement(151536..157305)	75.5612	4.23963	18.8911	0.00308336	0.0212989	1	AP-4 complex subunit mu-1	BLASTED, MAPPED, ANNOTATED
PeffR13_001496	Peff_R13_v2-196	88512..89224	80.3287	1.66242	3.16547	0.0030814	0.0212989	1	Thioredoxin domain-containing protein 2	BLASTED, MAPPED, ANNOTATED
PeffR13_003228	Peff_R13_v2-247	complement(25628..27823)	20.3018	2.13393	4.38912	0.00309149	0.021338	1	myosin-like protein	BLASTED, MAPPED, ANNOTATED
PeffR13_000239	Peff_R13_v2-2	65587..67596	165.479	-1.42515	-2.68543	0.00311123	0.021457	1	Ras-related protein Rab-11B	BLASTED, MAPPED, ANNOTATED
PeffR13_002827	Peff_R13_v2-41	84827..88507	96.0118	1.46034	2.75173	0.00311943	0.0214963	1	---NA---	NO-BLAST
PeffR13_005777	Peff_R13_v2-275	36808..39854	57.8393	1.85808	3.62524	0.00312351	0.0215073	1	Phenylalanine-tRNA ligase, beta subunit	BLASTED, MAPPED, ANNOTATED
PeffR13_003225	Peff_R13_v2-247	complement(20272..21592)	28.8815	1.87082	3.6574	0.00314886	0.0216645	1	Structural maintenance of chromosomes protein	BLASTED, MAPPED, ANNOTATED
PeffR13_002249	Peff_R13_v2-17	complement(140404..143562)	27.5162	-1.29042	-2.44599	0.00316697	0.0217717	1	mcm-domain-containing protein	BLASTED, MAPPED, ANNOTATED
PeffR13_008512	Peff_R13_v2-579	complement(2679..4366)	84.7466	2.57134	5.94361	0.00317415	0.0218036	1	3-isopropylmalate dehydrogenase	BLASTED, MAPPED, ANNOTATED
PeffR13_005282	Peff_R13_v2-272	complement(50091..51770)	40.9245	1.8549	3.61728	0.00319625	0.0219204	1	hypothetical protein PC110_g8845	BLASTED, MAPPED, ANNOTATED
PeffR13_006976	Peff_R13_v2-714	complement(26189..30001)	106.536	1.44673	2.7259	0.00319568	0.0219204	1	Molecular chaperone (DnaJ superfamily)	BLASTED, MAPPED, ANNOTATED
PeffR13_006132	Peff_R13_v2-702	12290..13243	52.6303	2.52013	5.73633	0.00320819	0.0219848	1	HSF-type DNA-binding protein	BLASTED, MAPPED, ANNOTATED
PeffR13_005274	Peff_R13_v2-272	30126..31227	23.9152	3.05604	8.31686	0.00321245	0.0219965	1	hypothetical protein F443_01676	BLASTED, MAPPED, ANNOTATED
PeffR13_006282	Peff_R13_v2-709	complement(9152..11854)	1675.96	-1.60133	-3.03422	0.00323466	0.0221309	1	guanine nucleotide-binding protein subunit beta-like protein	BLASTED
PeffR13_003350	Peff_R13_v2-206	19576..21292	99.4736	3.05583	8.31567	0.00325428	0.0222475	1	Dihydrodipicolinate synthase	BLASTED, MAPPED, ANNOTATED
PeffR13_006552	Peff_R13_v2-87	24403..25073	31.3662	3.04222	8.23759	0.00326193	0.0222821	1	Calcium permeable stress-gated cation channel 1	BLASTED, MAPPED, ANNOTATED
PeffR13_003574	Peff_R13_v2-72	complement(58667..59695)	79.8261	1.61488	3.06287	0.00326709	0.0222996	1	ubiquitin family protein, putative	BLASTED
PeffR13_003569	Peff_R13_v2-72	43254..48944	217.079	1.65038	3.13916	0.00326972	0.0222999	1	serine arginine-rich splicing factor 2-like isoform x1	BLASTED, MAPPED, ANNOTATED
PeffR13_003590	Peff_R13_v2-245	complement(38597..39701)	108.04	1.83654	3.57152	0.00328058	0.0223386	1	Mitochondrial Carrier (MC) Family	BLASTED, MAPPED, ANNOTATED
PeffR13_005311	Peff_R13_v2-311	complement(25379..27994)	111.136	-1.41018	-2.65771	0.00328043	0.0223386	1	DNA-directed RNA polymerase II subunit RPB1	BLASTED, MAPPED, ANNOTATED
PeffR13_005333	Peff_R13_v2-215	complement(33063..34274)	98.7127	3.03546	8.19905	0.00329153	0.0223954	1	endoplasmic reticulum-Golgi intermediate compartment protein, putative	BLASTED, MAPPED, ANNOTATED
PeffR13_002182	Peff_R13_v2-26	51252..53639	38.7128	1.99365	3.98244	0.00331579	0.0225427	1	hypothetical protein PHYSODRAFT_530775	BLASTED, MAPPED, ANNOTATED
PeffR13_004745	Peff_R13_v2-282	complement(23039..27919)	357.194	1.47497	2.77977	0.00334347	0.0227129	1	mitochondrial protein	BLASTED, MAPPED, ANNOTATED
PeffR13_006756	Peff_R13_v2-293	complement(18828..22130)	43.5362	1.84341	3.58856	0.00337022	0.0228766	1	AGC/AKT protein kinase	BLASTED, MAPPED, ANNOTATED
PeffR13_004402	Peff_R13_v2-255	complement(28656..32852)	27.4988	1.63796	3.11226	0.00337338	0.0228799	1	hypothetical protein PC110_g3838	BLASTED, MAPPED, ANNOTATED
PeffR13_000713	Peff_R13_v2-183	complement(147186..148190)	29.3527	1.98882	3.96912	0.00338427	0.0229357	1	Terminal uridylyltransferase 7	BLASTED, MAPPED, ANNOTATED
PeffR13_006177	Peff_R13_v2-267	7989..9479	25.4691	1.82305	3.53829	0.00340715	0.0230727	1	Intron-binding protein aquarius	BLASTED, MAPPED, ANNOTATED
PeffR13_003872	Peff_R13_v2-238	complement(66048..68003)	88.6368	3.03614	8.20295	0.00341263	0.0230916	1	Retinol dehydrogenase 12	BLASTED
PeffR13_002805	Peff_R13_v2-41	35838..37151	76.5162	2.00761	4.02115	0.00341825	0.0231115	1	Lateral signaling target protein 2	BLASTED, MAPPED, ANNOTATED
PeffR13_006968	Peff_R13_v2-714	5603..6826	60.3281	1.72468	3.30507	0.00342669	0.0231503	1	cell 5A endo-1,4-betaglucanase	BLASTED, MAPPED, ANNOTATED
PeffR13_003417	Peff_R13_v2-207	80388..83186	972.08	-1.45119	-2.73434	0.00344779	0.0232746	1	60S ribosomal protein	BLASTED, MAPPED, ANNOTATED
PeffR13_004580	Peff_R13_v2-216	35524..37602	134.516	3.0088	8.04892	0.00347371	0.0234129	1	hypothetical protein PC110_g19573	BLASTED
PeffR13_005231	Peff_R13_v2-291	27875..29045	35.0757	1.9975	3.99308	0.00347359	0.0234129	1	hypothetical protein PHMEG_0007564	BLASTED
PeffR13_002315	Peff_R13_v2-686	complement(57248..58350)	48.1759	3.03856	8.21672	0.00349483	0.0235	1	hypothetical protein PHYSODRAFT_561047	BLASTED
PeffR13_002819	Peff_R13_v2-41	complement(62412..64600)	85.0944	2.53799	5.80781	0.00349271	0.0235	1	Vesicle-associated membrane protein/synaptobrevin-binding protein	BLASTED, MAPPED, ANNOTATED
PeffR13_006429	Peff_R13_v2-81	39568..40320	106.864	1.88477	3.69294	0.00349189	0.0235	1	SH3 domain-containing protein	BLASTED
PeffR13_001041	Peff_R13_v2-203	56374..57396	50.81	3.02624	8.14682	0.00351942	0.0236469	1	DCN1 protein 2	BLASTED, MAPPED
PeffR13_005884	Peff_R13_v2-288	43370..44383	119.168	3.03035	8.17007	0.00354063	0.0237364	1	hypothetical protein PC110_g4789	BLASTED
PeffR13_001321	Peff_R13_v2-178	complement(100465..101526)	116.922	2.83143	7.11781	0.00353997	0.0237364	1	Glutaminyl-peptide cyclotransferase	BLASTED, MAPPED, ANNOTATED
PeffR13_004356	Peff_R13_v2-688	62302..63339	95.5851	2.50246	5.66651	0.00354377	0.0237364	1	hypothetical protein PPTG_11871	BLASTED, MAPPED, ANNOTATED
PeffR13_002021	Peff_R13_v2-30	79698..84236	148.794	1.68973	3.22596	0.00354295	0.0237364	1	3-hydroxyisobutyrate dehydrogenase	BLASTED, MAPPED, ANNOTATED
PeffR13_002627	Peff_R13_v2-10	150962..152506	92.2468	4.18056	18.1332	0.00355633	0.0237874	1	Glycerol-3-phosphate dehydrogenase (NAD(+))	BLASTED, MAPPED, ANNOTATED
PeffR13_001187	Peff_R13_v2-182	complement(27253..28177)	20.0769	-1.11109	-2.16009	0.00355692	0.0237874	1	hypothetical protein PC110_g936	BLASTED
PeffR13_003204	Peff_R13_v2-319	18079..19671	65.5683	2.30009	4.92488	0.00356102	0.0237964	1	methylcrotonoyl-CoA carboxylase beta chain, mitochondrial	BLASTED, MAPPED, ANNOTATED
PeffR13_004540	Peff_R13_v2-219	34225..35694	94.6704	3.03564	8.2001	0.00356803	0.0238247	1	hypothetical protein PPTG_09261	BLASTED
PeffR13_007057	Peff_R13_v2-385	7000..8415	65.0067	4.18908	18.2406	0.00359141	0.0239622	1	Adenylosuccinate lyase	BLASTED, MAPPED, ANNOTATED
PeffR13_004384	Peff_R13_v2-691	complement(50130..51035)	56.8169	3.03069	8.17198	0.00359531	0.0239697	1	Xaa-Pro dipeptidase	BLASTED, MAPPED, ANNOTATED
PeffR13_007670	Peff_R13_v2-336	30013..33606	60.5114	-1.26197	-2.39824	0.00363733	0.0242311	1	hypothetical protein F443_01054	BLASTED
PeffR13_002593	Peff_R13_v2-23	101618..102289	109.924	4.17426	18.0542	0.00366034	0.0242559	1	NADH-cytochrome b5 reductase	BLASTED, MAPPED, ANNOTATED
PeffR13_002111	Peff_R13_v2-6	143063..144433	25.6892	4.17244	18.0314	0.00365008	0.0242559	1	pre-mRNA-splicing factor RSE1	BLASTED, MAPPED, ANNOTATED
PeffR13_005889	Peff_R13_v2-85	1386..4104	184.656	1.88054	3.68214	0.00365384	0.0242559	1	hypothetical protein PC110_g15089	BLASTED
PeffR13_002265	Peff_R13_v2-5	complement(74638..80499)	124.297	1.76548	3.39987	0.00365836	0.0242559	1	Chaperone DnaJ	BLASTED, MAPPED, ANNOTATED
PeffR13_000764	Peff_R13_v2-190	104943..108187	54.4404	1.58768	3.00566	0.00366361	0.0242559	1	Beta-galactosidase 5	BLASTED, MAPPED, ANNOTATED
PeffR13_005881	Peff_R13_v2-288	complement(36635..39546)	26.5438	1.49793	2.82437	0.00366306	0.0242559	1	ABC transporter A family member 1	BLASTED, MAPPED, ANNOTATED
PeffR13_001199	Peff_R13_v2-182	65474..66482	361.641	-1.4571	-2.74556	0.00365475	0.0242559	1	wee protein kinase	BLASTED, MAPPED, ANNOTATED
PeffR13_005752	Peff_R13_v2-330	4726..5866	124.38	-1.51635	-2.86067	0.00364748	0.0242559	1	Cell division protease ftsH	BLASTED, MAPPED, ANNOTATED
PeffR13_002349	Peff_R13_v2-21	71629..74022	116.22	2.20004	4.59492	0.0036681	0.0242669	1	Golgi apparatus membrane protein TVP15	BLASTED, MAPPED, ANNOTATED
PeffR13_007845	Peff_R13_v2-388	7659..11735	84.2698	2.48061	5.58132	0.00367586	0.0242996	1	RPEL repeat	BLASTED, MAPPED, ANNOTATED
PeffR13_003063	Peff_R13_v2-264	complement(35668..36684)	48.7858	1.70563	3.26171	0.00368061	0.0243124	1	Dipeptidyl peptidase 8	BLASTED, MAPPED, ANNOTATED
PeffR13_000308	Peff_R13_v2-7	13267..15875	0.525825	-4.88548	-29.5581	0.00373082	0.0246251	1	ABC transporter G family member 37	BLASTED, MAPPED, ANNOTATED
PeffR13_006287	Peff_R13_v2-709	complement(25063..28776)	125.253	3.43412	10.8087	0.00373666	0.0246448	1	tale class homeobox transcription factor pknox	BLASTED, MAPPED
PeffR13_003456	Peff_R13_v2-241	complement(12611..15358)	66.4692	1.43342	2.70086	0.00376621	0.0248206	1	AP-1 complex subunit beta	BLASTED, MAPPED, ANNOTATED
PeffR13_001392	Peff_R13_v2-189	complement(105189..109196)	24.0515	2.19997	4.59469	0.00377756	0.0248764	1	Calpain-like cysteine protease C2	BLASTED, MAPPED, ANNOTATED
PeffR13_004442	Peff_R13_v2-221	complement(12466..16669)	39.4221	1.68486	3.2151	0.00378244	0.0248895	1	UV excision repair protein	BLASTED, MAPPED, ANNOTATED
PeffR13_006236	Peff_R13_v2-224	complement(54569..57193)	27.8708	1.68212	3.20899	0.00380883	0.025044	1	Multidrug resistance-associated protein 1	BLASTED, MAPPED, ANNOTATED
PeffR13_004017	Peff_R13_v2-233	complement(52521..53831)	21.4526	2.19199	4.56936	0.00382054	0.0251018	1	hypothetical protein PC110_g7983	BLASTED
PeffR13_005995	Peff_R13_v2-74	complement(49566..52616)	37.1703	4.14688	17.7147	0.00383585	0.0251832	1	Programmed cell death 6-interacting protein	BLASTED
PeffR13_008321	Peff_R13_v2-510	8521..9358	75.9853	2.47977	5.5781	0.00386216	0.0253366	1	Tubulin alpha chain	BLASTED
PeffR13_003858	Peff_R13_v2-238	complement(32982..35242)	43.7404	1.70974	3.27103	0.0038669	0.0253402	1	sulfate adenylyltransferase	BLASTED, MAPPED, ANNOTATED
PeffR13_005672	Peff_R13_v2-284	31125..32783	1.47839	-4.88526	-29.5536	0.00386859	0.0253402	1	hypothetical protein PHPALM_28663	BLASTED, MAPPED
PeffR13_004605	Peff_R13_v2-220	complement(47402..48223)	33.7296	2.99535	7.97423	0.00387456	0.0253599	1	6-phosphofructo-2-kinase/fructose-2,6-biphosphatase, putative	BLASTED, MAPPED, ANNOTATED
PeffR13_005239	Peff_R13_v2-320	9876..10958	1315.38	1.54243	2.91284	0.00388005	0.0253766	1	hypothetical protein PHPALM_30975, partial	BLASTED
PeffR13_006057	Peff_R13_v2-697	complement(45581..45892)	10.158	-2.32902	-5.02464	0.0038855	0.0253929	1	hypothetical protein PHPALM_29962, partial	BLASTED
PeffR13_001773	Peff_R13_v2-14	complement(34614..36321)	91.8867	2.62537	6.17043	0.00390195	0.0254811	1	purine nucleoside phosphorylase I, inosine and guanosine-specific	BLASTED, MAPPED, ANNOTATED
PeffR13_001500	Peff_R13_v2-196	complement(91834..92789)	288.088	2.20225	4.60197	0.0039202	0.0255809	1	cytochrome bd ubiquinol oxidase	BLASTED, MAPPED, ANNOTATED
PeffR13_004283	Peff_R13_v2-45	24275..26230	54.1237	2.48784	5.60939	0.00393195	0.0256381	1	Vacuolar amino acid transporter	BLASTED, MAPPED, ANNOTATED
PeffR13_003187	Peff_R13_v2-687	complement(49544..50482)	109.287	4.1379	17.6048	0.00395206	0.0257498	1	hypothetical protein PPTG_01830	BLASTED
PeffR13_006431	Peff_R13_v2-81	complement(43568..44578)	37.1981	-1.16536	-2.2429	0.00395953	0.0257789	1	Peptidyl-prolyl cis-trans isomerase	BLASTED, MAPPED, ANNOTATED
PeffR13_006479	Peff_R13_v2-719	complement(17226..19012)	39.9062	-1.31808	-2.49334	0.00399083	0.025963	1	Mitochondrial cardiolipin hydrolase	BLASTED, MAPPED, ANNOTATED
PeffR13_005440	Peff_R13_v2-65	21615..21909	94.1213	4.14163	17.6504	0.00400428	0.0259819	1	RXLR effector family protein, putative	BLASTED
PeffR13_007672	Peff_R13_v2-336	35399..36341	78.8003	4.11859	17.3708	0.00400267	0.0259819	1	Eukaryotic translation initiation factor 4E-2	BLASTED, MAPPED, ANNOTATED
PeffR13_008171	Peff_R13_v2-397	24417..25812	340.526	2.98649	7.92544	0.00400581	0.0259819	1	hypothetical protein PHMEG_00028184	BLASTED
PeffR13_008269	Peff_R13_v2-165	complement(1650..2046)	204.543	1.69885	3.24643	0.00399967	0.0259819	1	proteasome subunit beta type-2, putative	BLASTED, MAPPED, ANNOTATED
PeffR13_001710	Peff_R13_v2-13	complement(113334..116471)	82.3491	2.98099	7.8953	0.00401618	0.0260296	1	Transcription initiation factor TFIID subunit 3	BLASTED, MAPPED, ANNOTATED
PeffR13_007348	Peff_R13_v2-237	complement(1551..3089)	6.09211	-4.88284	-29.504	0.0040291	0.0260937	1	Glucokinase	BLASTED, MAPPED
PeffR13_005442	Peff_R13_v2-65	27697..29643	16.1112	-1.20346	-2.30291	0.0040369	0.0261245	1	ATP-dependent DNA helicase Q-like	BLASTED, MAPPED, ANNOTATED
PeffR13_007514	Peff_R13_v2-259	35195..36721	52.0259	2.47023	5.54131	0.00406122	0.0262621	1	Glycerol Kinase	BLASTED, MAPPED, ANNOTATED
PeffR13_000501	Peff_R13_v2-8	complement(144207..146838)	49.7534	4.12342	17.429	0.00406844	0.026278	1	hypothetical protein PC110_g17551	BLASTED, MAPPED
PeffR13_002268	Peff_R13_v2-5	complement(91396..93680)	558.918	1.77814	3.42984	0.00407401	0.026278	1	carbohydrate-binding protein, putative	BLASTED
PeffR13_000441	Peff_R13_v2-176	complement(170237..170479)	41.6974	-1.01431	-2.01993	0.00407588	0.026278	1	Activating molecule in BECN1-regulated autophagy protein 1	BLASTED
PeffR13_003022	Peff_R13_v2-212	78784..82746	148.212	-1.40547	-2.64903	0.00407229	0.026278	1	Formation of crista junctions protein 1	BLASTED, MAPPED, ANNOTATED
PeffR13_004114	Peff_R13_v2-273	complement(57598..61074)	4.08838	-4.88267	-29.5005	0.00408093	0.0262909	1	hypothetical protein, variant 8	BLASTED, MAPPED, ANNOTATED
PeffR13_003079	Peff_R13_v2-43	complement(10063..10485)	21.8605	2.16048	4.47063	0.00409377	0.0263538	1	Linear gramicidin synthase subunit D	BLASTED, MAPPED, ANNOTATED
PeffR13_006008	Peff_R13_v2-278	complement(26958..30130)	26.5683	2.19185	4.5689	0.00413787	0.0266178	1	hypothetical protein F443_14450	BLASTED, MAPPED, ANNOTATED
PeffR13_001711	Peff_R13_v2-13	116797..119055	215.623	4.11265	17.2994	0.00415478	0.0267066	1	---NA---	NO-BLAST
PeffR13_002763	Peff_R13_v2-197	complement(96020..97558)	43.4519	1.53864	2.90521	0.00417123	0.0267924	1	hypothetical protein PHYSODRAFT_318393	BLASTED, MAPPED, ANNOTATED
PeffR13_002090	Peff_R13_v2-6	36199..37437	67.965	1.48564	2.80041	0.00418746	0.0268765	1	Cathepsin D	BLASTED, MAPPED, ANNOTATED
PeffR13_005127	Peff_R13_v2-290	complement(10524..11397)	66.9115	1.95188	3.86879	0.00419609	0.0269119	1	Transmembrane protein	BLASTED, MAPPED, ANNOTATED
PeffR13_003362	Peff_R13_v2-206	complement(47258..47768)	42.0405	-1.19973	-2.29697	0.00420428	0.0269444	1	AGC protein kinase	BLASTED, MAPPED, ANNOTATED
PeffR13_002733	Peff_R13_v2-225	complement(74332..75428)	154.194	3.44046	10.8563	0.00424417	0.0271797	1	WRKY transcription factor 19	BLASTED
PeffR13_005566	Peff_R13_v2-710	complement(25598..27309)	217.775	2.16961	4.49902	0.00426248	0.0272767	1	hypothetical protein PPTG_01614	BLASTED
PeffR13_006517	Peff_R13_v2-369	complement(33262..36098)	8.45535	-2.18313	-4.54137	0.00426951	0.0273014	1	conserved hypothetical protein	BLASTED
PeffR13_002074	Peff_R13_v2-195	complement(115329..116324)	55.5323	4.09151	17.0478	0.00427849	0.0273182	1	imidazoleglycerol phosphate synthase, cyclase subunit	BLASTED, MAPPED, ANNOTATED
PeffR13_004658	Peff_R13_v2-205	1853..3493	30.3616	2.19003	4.56316	0.00427782	0.0273182	1	SCY1 protein Kinase	BLASTED, MAPPED, ANNOTATED
PeffR13_000406	Peff_R13_v2-176	complement(79742..80830)	93.2309	4.09017	17.0319	0.00428244	0.0273226	1	THUMP domain-containing protein 1	BLASTED, MAPPED, ANNOTATED
PeffR13_003519	Peff_R13_v2-236	37915..40249	10.5081	-2.07337	-4.20868	0.00428553	0.0273226	1	Leishmanolysin peptidase	BLASTED, MAPPED, ANNOTATED
PeffR13_006852	Peff_R13_v2-708	complement(6454..8520)	96.923	1.93923	3.83502	0.00432191	0.0275342	1	Non-selective Cation Channel-2 (NSCC2) Family	BLASTED, MAPPED, ANNOTATED
PeffR13_003762	Peff_R13_v2-201	91994..93541	27.2195	-1.18537	-2.27421	0.00437055	0.0278235	1	hypothetical protein PC110_g15111	BLASTED
PeffR13_005001	Peff_R13_v2-260	32129..33577	92.533	1.31687	2.49125	0.00437933	0.0278588	1	beta-glucan synthesis-associated protein, putative	BLASTED, MAPPED, ANNOTATED
PeffR13_000988	Peff_R13_v2-3	151713..154154	447.595	-1.40391	-2.64618	0.00438626	0.0278822	1	Ketol-acid reductoisomerase	BLASTED, MAPPED, ANNOTATED
PeffR13_005923	Peff_R13_v2-443	7876..9039	71.405	-1.00519	-2.0072	0.00439802	0.0279364	1	Atypical/RIO protein kinase	BLASTED, MAPPED, ANNOTATED
PeffR13_002989	Peff_R13_v2-248	62357..65857	34.2963	2.14855	4.4338	0.00440676	0.0279506	1	putative glutamate carboxypeptidase	BLASTED, MAPPED, ANNOTATED
PeffR13_006523	Peff_R13_v2-392	17976..21004	90.3163	1.79451	3.46899	0.00440507	0.0279506	1	Vacuole membrane protein 1	BLASTED, MAPPED, ANNOTATED
PeffR13_002804	Peff_R13_v2-41	complement(31858..35567)	26.3519	4.06973	16.7924	0.00442635	0.0280542	1	Nardilysin	BLASTED, MAPPED, ANNOTATED
PeffR13_000946	Peff_R13_v2-11	complement(143176..148824)	66.2292	1.31731	2.49201	0.00443691	0.0281004	1	Hook domain-containing protein	BLASTED
PeffR13_002743	Peff_R13_v2-197	complement(29662..32277)	23.3308	2.4862	5.60301	0.00444618	0.0281317	1	Structural maintenance of chromosomes protein 3	BLASTED, MAPPED, ANNOTATED
PeffR13_002914	Peff_R13_v2-16	110040..113029	29.5543	-0.920818	-1.89319	0.00444838	0.0281317	1	hypothetical protein PC110_g11917	BLASTED, MAPPED, ANNOTATED
PeffR13_003712	Peff_R13_v2-28	complement(79181..80086)	35.1913	2.15183	4.44392	0.00451099	0.0285067	1	Translation initiation factor IF-2	BLASTED, MAPPED, ANNOTATED
PeffR13_000318	Peff_R13_v2-7	complement(38383..38982)	27.319	2.43743	5.41677	0.00453024	0.0286073	1	membrane protein	BLASTED
PeffR13_006595	Peff_R13_v2-705	complement(24120..25246)	123.007	2.13078	4.37955	0.00456532	0.0287989	1	---NA---	NO-BLAST
PeffR13_002623	Peff_R13_v2-10	138378..143073	182.762	1.76874	3.40756	0.00456727	0.0287989	1	Membrane protein	BLASTED, MAPPED, ANNOTATED
PeffR13_007004	Peff_R13_v2-706	19261..21366	96.2264	2.92631	7.60162	0.00458619	0.0288899	1	eukaryotic translation initiation factor 3 subunit 1 35kda	BLASTED, MAPPED, ANNOTATED
PeffR13_001594	Peff_R13_v2-184	68563..71300	135.004	1.27644	2.4224	0.00458842	0.0288899	1	myosin-like protein	BLASTED, MAPPED, ANNOTATED
PeffR13_000597	Peff_R13_v2-9	complement(16717..22719)	49.2832	-0.996174	-1.9947	0.00460178	0.0289529	1	hypothetical protein PC110_g11835	BLASTED, MAPPED, ANNOTATED
PeffR13_004839	Peff_R13_v2-298	47844..48350	45.1157	2.15731	4.46082	0.00461159	0.0289934	1	Histone-binding protein RBBP7	BLASTED, MAPPED, ANNOTATED
PeffR13_004328	Peff_R13_v2-217	complement(46752..51330)	25.2434	1.43309	2.70024	0.00465181	0.0292249	1	hypothetical protein PC110_g122	BLASTED
PeffR13_006509	Peff_R13_v2-369	complement(13154..14547)	10.5665	-2.53864	-5.8104	0.0046827	0.0293975	1	---NA---	NO-BLAST
PeffR13_008238	Peff_R13_v2-557	complement(970..4278)	17.9615	2.92473	7.59331	0.00469926	0.0294714	1	major facilitator superfamily	BLASTED, MAPPED, ANNOTATED
PeffR13_001123	Peff_R13_v2-18	134345..135511	96.037	1.9362	3.82697	0.00470131	0.0294714	1	Actin-related protein 2/3 complex subunit	BLASTED, MAPPED, ANNOTATED
PeffR13_007499	Peff_R13_v2-105	complement(23066..25234)	26.0368	4.06156	16.6975	0.00471257	0.0295204	1	N-acetyltransferase 10	BLASTED, MAPPED, ANNOTATED
PeffR13_000857	Peff_R13_v2-15	complement(62347..69888)	72.7385	2.43683	5.41449	0.00471875	0.0295376	1	S-adenosylmethionine decarboxylase proenzyme	BLASTED, MAPPED, ANNOTATED
PeffR13_004613	Peff_R13_v2-220	81536..83715	46.4578	1.80046	3.4833	0.00475084	0.0296953	1	Crinkler (CRN) family protein	BLASTED
PeffR13_006440	Peff_R13_v2-331	15774..18833	34.4743	1.33409	2.52117	0.00474891	0.0296953	1	NhaC Na:H antiporter (NhaC) family protein	BLASTED, MAPPED, ANNOTATED
PeffR13_006760	Peff_R13_v2-293	complement(32803..39234)	65.9933	1.92772	3.80452	0.00476961	0.0297694	1	UBX domain-containing protein 2	BLASTED
PeffR13_004721	Peff_R13_v2-693	10238..11309	63.7443	1.24915	2.37701	0.00476658	0.0297694	1	cellulose synthase 2	BLASTED, MAPPED, ANNOTATED
PeffR13_006170	Peff_R13_v2-256	55086..58382	24.4337	2.92717	7.60615	0.00479258	0.0298911	1	NEDD8-activating enzyme E1 regulatory subunit	BLASTED, MAPPED, ANNOTATED
PeffR13_007110	Peff_R13_v2-380	complement(14348..15520)	77.9057	4.05753	16.6509	0.00482425	0.0300668	1	Fructose 1,6 bisphosphatase	BLASTED, MAPPED, ANNOTATED
PeffR13_005879	Peff_R13_v2-288	31472..33563	51.8683	1.38481	2.61138	0.00484098	0.0301493	1	hypothetical protein PC110_g824	BLASTED, MAPPED, ANNOTATED
PeffR13_004723	Peff_R13_v2-693	17645..24125	64.0779	2.90619	7.49637	0.00488662	0.0303895	1	putative membrane protein	BLASTED, MAPPED, ANNOTATED
PeffR13_000524	Peff_R13_v2-1	complement(43581..45913)	53.7209	2.10996	4.3168	0.00488411	0.0303895	1	hypothetical protein, variant 3	BLASTED, MAPPED, ANNOTATED
PeffR13_006400	Peff_R13_v2-421	9499..11115	21.7911	1.5442	2.91643	0.00489399	0.0304134	1	hypothetical protein F441_08560	BLASTED, MAPPED, ANNOTATED
PeffR13_004571	Peff_R13_v2-216	1468..2937	41.0604	4.12467	17.4441	0.00492181	0.0305422	1	hypothetical protein PC110_g10102	BLASTED, MAPPED, ANNOTATED
PeffR13_001202	Peff_R13_v2-182	70666..72009	61.0174	2.92323	7.58542	0.00491984	0.0305422	1	Salicylate hydroxylase	BLASTED, MAPPED, ANNOTATED
PeffR13_006833	Peff_R13_v2-333	complement(28415..30141)	64.2533	4.10218	17.1743	0.0049703	0.0307825	1	hypothetical protein PC110_g21145	BLASTED, MAPPED, ANNOTATED
PeffR13_006998	Peff_R13_v2-706	complement(7609..8779)	66.7064	2.1006	4.28888	0.00496587	0.0307825	1	Calcium/proton exchanger	BLASTED, MAPPED, ANNOTATED
PeffR13_007846	Peff_R13_v2-388	complement(12611..14632)	26.6472	-1.11386	-2.16423	0.00497126	0.0307825	1	Alpha Kinase	BLASTED, MAPPED, ANNOTATED
PeffR13_001223	Peff_R13_v2-182	complement(125724..126853)	62.9591	-1.23476	-2.35342	0.00501526	0.0310139	1	GPN-loop GTPase 2	BLASTED, MAPPED, ANNOTATED
PeffR13_000391	Peff_R13_v2-176	44011..48539	3.20472	-2.04856	-4.13692	0.00501584	0.0310139	1	Glucan 1,3-beta-glucosidase	BLASTED, MAPPED, ANNOTATED
PeffR13_006274	Peff_R13_v2-94	31620..32684	76.4779	2.90291	7.47934	0.00501992	0.0310168	1	hypothetical protein L915_04925	BLASTED, MAPPED, ANNOTATED
PeffR13_004756	Peff_R13_v2-282	complement(53380..55437)	12.9729	-1.06562	-2.09307	0.00507235	0.0313183	1	Regulatory-associated protein of	BLASTED, MAPPED, ANNOTATED
PeffR13_007281	Peff_R13_v2-356	3549..7492	54.6017	-1.37554	-2.59465	0.0050875	0.0313894	1	Zinc (Zn2)-Iron (Fe2) Permease (ZIP) family	BLASTED
PeffR13_005095	Peff_R13_v2-239	complement(49499..53998)	36.4449	2.89289	7.42755	0.00509631	0.0314212	1	beta-glucosidase, putative	BLASTED, MAPPED, ANNOTATED
PeffR13_006402	Peff_R13_v2-421	14137..16440	32.1104	-0.991168	-1.98779	0.00512031	0.0315465	1	Peroxisomal biogenesis factor 6	BLASTED, MAPPED, ANNOTATED
PeffR13_002263	Peff_R13_v2-5	69954..70653	17.8366	2.95212	7.73887	0.00515299	0.0317074	1	sulfite reductase (NADPH) hemoprotein, beta-component	BLASTED, MAPPED, ANNOTATED
PeffR13_001054	Peff_R13_v2-203	complement(75062..76177)	258.449	1.89528	3.71995	0.00515379	0.0317074	1	hypothetical protein PC110_g17329	BLASTED
PeffR13_003854	Peff_R13_v2-238	complement(15338..17581)	126.248	2.89028	7.41412	0.00520261	0.031965	1	DNA-directed RNA polymerase I, II, and III subunit RPABC1	BLASTED, MAPPED, ANNOTATED
PeffR13_002486	Peff_R13_v2-19	115985..117238	87.8269	2.88921	7.40866	0.00520309	0.031965	1	choline-phosphate cytidylyltransferase b	BLASTED, MAPPED, ANNOTATED
PeffR13_006818	Peff_R13_v2-370	complement(22453..24711)	34.3576	4.00258	16.0286	0.0052383	0.0321224	1	translation initiation factor eIF-2B subunit epsilon	BLASTED, MAPPED, ANNOTATED
PeffR13_006081	Peff_R13_v2-55	complement(27950..30150)	59.0722	2.4088	5.31032	0.00523991	0.0321224	1	hypothetical protein PHPALM_37168, partial	BLASTED, MAPPED, ANNOTATED
PeffR13_008256	Peff_R13_v2-591	284..2206	33.0694	2.39618	5.26406	0.005237	0.0321224	1	delta l-pyrroline-5-carboxylate synthetase	BLASTED, MAPPED, ANNOTATED
PeffR13_003716	Peff_R13_v2-289	complement(6131..8596)	49.5678	1.74508	3.35214	0.005269	0.0322778	1	Cytoplasmic dynein 1 intermediate chain	BLASTED
PeffR13_004242	Peff_R13_v2-223	80817..83005	53.5273	1.78367	3.443	0.00529412	0.0324086	1	Crinkler (CRN) family protein	BLASTED
PeffR13_002759	Peff_R13_v2-197	89129..91513	36.8215	2.88405	7.38219	0.00533215	0.0325951	1	Polypyrimidine tract-binding protein	BLASTED, MAPPED, ANNOTATED
PeffR13_001036	Peff_R13_v2-203	46485..47504	36.9757	2.88093	7.36622	0.00533205	0.0325951	1	conserved hypothetical protein	BLASTED, MAPPED, ANNOTATED
PeffR13_003021	Peff_R13_v2-212	complement(76154..77929)	8.29528	-1.44875	-2.72972	0.00534507	0.0326508	1	Anaphase-promoting complex subunit 5	BLASTED, MAPPED, ANNOTATED
PeffR13_003750	Peff_R13_v2-201	complement(40694..42399)	76.1052	2.88367	7.38026	0.00534925	0.0326532	1	Translation machinery-associated protein 22	BLASTED, MAPPED, ANNOTATED
PeffR13_004846	Peff_R13_v2-310	14769..17525	75.8468	1.595	3.02094	0.00535691	0.0326768	1	hypothetical protein PHYSODRAFT_307554	BLASTED
PeffR13_000018	Peff_R13_v2-174	complement(45556..47837)	66.6475	4.03116	16.3493	0.00537229	0.0327315	1	hypothetical protein PC110_g12799	BLASTED, MAPPED
PeffR13_005299	Peff_R13_v2-689	64450..68614	27.4363	2.88184	7.3709	0.00537348	0.0327315	1	hypothetical protein PC110_g4450	BLASTED, MAPPED, ANNOTATED
PeffR13_003643	Peff_R13_v2-231	complement(33590..35116)	103.203	1.64594	3.12952	0.00539764	0.0328553	1	hypothetical protein F443_14123	BLASTED
PeffR13_005869	Peff_R13_v2-228	complement(66852..69074)	18.5648	2.89354	7.43094	0.00542621	0.0330059	1	Multidrug resistance-associated protein 1	BLASTED, MAPPED, ANNOTATED
PeffR13_004041	Peff_R13_v2-232	complement(25080..27038)	56.3719	2.09948	4.28556	0.00543481	0.0330349	1	inosine-5'-monophosphate dehydrogenase	BLASTED, MAPPED, ANNOTATED
PeffR13_003888	Peff_R13_v2-20	complement(74844..85103)	55.9119	1.48899	2.80692	0.00544089	0.0330485	1	Major Facilitator Superfamily (MFS)	BLASTED, MAPPED, ANNOTATED
PeffR13_008003	Peff_R13_v2-516	complement(1740..3781)	204.458	1.29597	2.45542	0.00546658	0.0331812	1	chaperone dnaK	BLASTED, MAPPED, ANNOTATED
PeffR13_007216	Peff_R13_v2-63	52218..55105	27.5282	2.37987	5.2049	0.00548012	0.0332399	1	hypothetical protein PC110_g3875	BLASTED, MAPPED
PeffR13_002798	Peff_R13_v2-698	complement(44992..48517)	41.9918	2.37806	5.19837	0.00550051	0.0333401	1	replication protein A 70 kDa DNA-binding subunit, putative	BLASTED, MAPPED, ANNOTATED
PeffR13_006944	Peff_R13_v2-433	3609..3934	29.6652	2.88298	7.37673	0.00550632	0.0333467	1	Mismatch repair endonuclease pms1	BLASTED, MAPPED, ANNOTATED
PeffR13_000186	Peff_R13_v2-175	186859..189280	50.083	1.76225	3.39227	0.00550935	0.0333467	1	signal recognition particle, putative	BLASTED, MAPPED, ANNOTATED
PeffR13_008108	Peff_R13_v2-420	15919..19535	347.47	3.97448	15.7195	0.0055358	0.0334597	1	putative mitochondrial protein	BLASTED, MAPPED, ANNOTATED
PeffR13_002877	Peff_R13_v2-60	42647..43158	40.5901	2.87402	7.33107	0.00553284	0.0334597	1	striatin-3 family protein	BLASTED
PeffR13_004390	Peff_R13_v2-691	77072..77950	24.6238	2.38705	5.23085	0.00556384	0.0335975	1	hypothetical protein L914_09272	BLASTED, MAPPED, ANNOTATED
PeffR13_007220	Peff_R13_v2-63	complement(66448..68884)	180.031	2.3721	5.17694	0.0055664	0.0335975	1	dpy-30 like protein	BLASTED, MAPPED, ANNOTATED
PeffR13_001390	Peff_R13_v2-189	complement(102186..103301)	10.5459	-1.73577	-3.33056	0.00557774	0.0336423	1	hypothetical protein PC110_g10755	BLASTED, MAPPED
PeffR13_005315	Peff_R13_v2-311	35259..36297	33.6473	2.87634	7.34286	0.00561122	0.0337614	1	hypothetical protein PHYSODRAFT_347348	BLASTED, MAPPED, ANNOTATED
PeffR13_002936	Peff_R13_v2-35	17670..20465	73.4546	2.86756	7.29829	0.00560836	0.0337614	1	hypothetical protein PC110_g2402	BLASTED, MAPPED, ANNOTATED
PeffR13_004484	Peff_R13_v2-276	51078..52807	78.0777	2.86156	7.26799	0.00560519	0.0337614	1	hypothetical protein L915_07105	BLASTED
PeffR13_005550	Peff_R13_v2-306	complement(24639..27662)	33.8063	-1.13491	-2.19605	0.00561318	0.0337614	1	hypothetical protein PPTG_12850	BLASTED, MAPPED, ANNOTATED
PeffR13_005145	Peff_R13_v2-258	complement(23911..25281)	123.438	1.24979	2.37806	0.00565378	0.0339819	1	Cellulase-1, endo-1,4-beta-glucanase	BLASTED, MAPPED, ANNOTATED
PeffR13_003644	Peff_R13_v2-231	complement(35659..37644)	42.6675	1.5117	2.85146	0.00568253	0.0341309	1	ATP-binding Cassette (ABC) Superfamily	BLASTED, MAPPED, ANNOTATED
PeffR13_006424	Peff_R13_v2-81	complement(17150..18270)	57.3844	2.40828	5.30843	0.00570233	0.034216	1	glutaredoxin	BLASTED, MAPPED, ANNOTATED
PeffR13_000310	Peff_R13_v2-7	23300..24682	9.48936	-1.37126	-2.58696	0.00570465	0.034216	1	TKL/DRK protein kinase	BLASTED, MAPPED, ANNOTATED
PeffR13_002713	Peff_R13_v2-225	17782..19083	90.7665	2.11025	4.31768	0.00570976	0.0342228	1	Peroxisomal multifunctional enzyme	BLASTED
PeffR13_008176	Peff_R13_v2-494	complement(3943..8199)	220.726	1.58911	3.00865	0.00572288	0.0342775	1	membrane protein	BLASTED, MAPPED, ANNOTATED
PeffR13_000440	Peff_R13_v2-176	168212..179032	92.3348	2.48818	5.61071	0.00574995	0.0343918	1	myosin-like protein	BLASTED, MAPPED
PeffR13_000799	Peff_R13_v2-4	complement(87706..88426)	20.7869	2.0643	4.18232	0.00574612	0.0343918	1	hypothetical protein PC110_g19746	BLASTED, MAPPED, ANNOTATED
PeffR13_002981	Peff_R13_v2-248	54101..54979	12.9796	1.55221	2.93267	0.00575665	0.034408	1	hypothetical protein, variant 22	BLASTED, MAPPED, ANNOTATED
PeffR13_005594	Peff_R13_v2-374	complement(10686..14454)	10.7056	-1.92436	-3.79569	0.00576319	0.0344232	1	30S ribosomal protein S16	BLASTED, MAPPED, ANNOTATED
PeffR13_007027	Peff_R13_v2-53	45599..46735	125.417	2.84917	7.20584	0.00577896	0.0344934	1	Signal peptidase complex subunit 2	BLASTED, MAPPED, ANNOTATED
PeffR13_002105	Peff_R13_v2-6	102811..104572	30.6786	2.07714	4.21969	0.0057861	0.0345121	1	TRNA pseudouridine(38-40) synthase	BLASTED, MAPPED, ANNOTATED
PeffR13_005811	Peff_R13_v2-364	23839..26427	93.5457	3.95374	15.4951	0.00584129	0.0347739	1	Phosphatidylinositol transfer protein	BLASTED, MAPPED, ANNOTATED
PeffR13_005706	Peff_R13_v2-40	31654..33294	45.1476	2.88712	7.39793	0.00583534	0.0347739	1	N(6)-adenine-specific DNA methyltransferase 2	BLASTED, MAPPED, ANNOTATED
PeffR13_000147	Peff_R13_v2-175	complement(44287..47093)	28.2832	-1.0041	-2.00569	0.00584211	0.0347739	1	M protein repeat protein	BLASTED
PeffR13_002807	Peff_R13_v2-41	39050..39669	48.4673	2.38747	5.23239	0.00586209	0.0348687	1	Cytochrome p450	BLASTED, MAPPED, ANNOTATED
PeffR13_000775	Peff_R13_v2-4	23334..27818	100.193	-1.54957	-2.92729	0.00587779	0.0349379	1	hypothetical protein PC110_g780	BLASTED
PeffR13_003566	Peff_R13_v2-72	complement(37130..37525)	139.097	2.84838	7.20189	0.00592901	0.0351777	1	ribosomal protein L7/L12	BLASTED, MAPPED, ANNOTATED
PeffR13_006821	Peff_R13_v2-370	complement(30925..32077)	20.0718	1.89797	3.72687	0.00592886	0.0351777	1	Avirulence (Avh) protein	BLASTED
PeffR13_000983	Peff_R13_v2-3	complement(138450..140876)	4.20722	-4.51834	-22.9169	0.00593039	0.0351777	1	---NA---	NO-BLAST
PeffR13_007292	Peff_R13_v2-308	complement(17657..21333)	437.997	1.31258	2.48386	0.00597121	0.0353955	1	annexin family	BLASTED, MAPPED, ANNOTATED
PeffR13_000608	Peff_R13_v2-9	54515..56893	116.019	-1.86927	-3.65349	0.00599281	0.0354991	1	secreted RxLR effector peptide protein, putative	BLASTED
PeffR13_008014	Peff_R13_v2-70	complement(9277..11787)	226.605	1.46181	2.75454	0.00601961	0.0356333	1	hypothetical protein PC110_g8783	BLASTED
PeffR13_003918	Peff_R13_v2-64	complement(38117..39185)	41.1131	1.90461	3.74409	0.00602954	0.035643	1	AGC protein kinase	BLASTED, MAPPED, ANNOTATED
PeffR13_005312	Peff_R13_v2-311	complement(28166..31213)	42.8127	1.89023	3.70694	0.00602661	0.035643	1	Pre-mRNA cleavage complex 2 protein Pcf11	BLASTED
PeffR13_003791	Peff_R13_v2-209	complement(12638..14872)	24.4238	-1.33052	-2.51493	0.00603714	0.0356635	1	hypothetical protein PC110_g5182	BLASTED
PeffR13_001679	Peff_R13_v2-13	complement(31322..35608)	26.2264	2.34954	5.09663	0.00604697	0.0356939	1	vacuolar protein sorting-associated protein, putative	BLASTED, MAPPED, ANNOTATED
PeffR13_005420	Peff_R13_v2-285	26004..27605	10.6779	-1.3164	-2.49045	0.00605058	0.0356939	1	hypothetical protein PC110_g593	BLASTED, MAPPED
PeffR13_008261	Peff_R13_v2-525	3548..6082	46.3889	-0.894766	-1.85931	0.00608468	0.0358705	1	Chromatin-remodeling complex ATPase chain	BLASTED, MAPPED, ANNOTATED
PeffR13_005177	Peff_R13_v2-371	32266..33634	106.561	1.38905	2.61906	0.00610917	0.0359902	1	cystathionine beta-lyase	BLASTED, MAPPED, ANNOTATED
PeffR13_005983	Peff_R13_v2-74	complement(11820..17087)	29.4428	2.8813	7.36814	0.00611359	0.0359915	1	CRAL-TRIO domain-containing protein	BLASTED, MAPPED, ANNOTATED
PeffR13_006199	Peff_R13_v2-279	complement(34750..37146)	79.274	1.88665	3.69777	0.00612631	0.0360418	1	STE/STE20/FRAY protein kinase	BLASTED, MAPPED, ANNOTATED
PeffR13_004305	Peff_R13_v2-283	complement(31575..33258)	24.9754	1.42929	2.69314	0.00614187	0.0361087	1	hypothetical protein F444_01744	BLASTED, MAPPED, ANNOTATED
PeffR13_006932	Peff_R13_v2-360	13139..17370	39.3581	3.92749	15.2157	0.00615113	0.0361384	1	CCR4-NOT transcription complex subunit, putative	BLASTED, MAPPED, ANNOTATED
PeffR13_000130	Peff_R13_v2-174	complement(346524..347792)	43.8735	2.81705	7.04718	0.00621412	0.0364836	1	tryptophan-tRNA ligase	BLASTED, MAPPED, ANNOTATED
PeffR13_008255	Peff_R13_v2-116	complement(23529..24827)	29.0717	1.52293	2.87373	0.00622065	0.036497	1	Myosin-I heavy chain	BLASTED, MAPPED, ANNOTATED
PeffR13_006494	Peff_R13_v2-271	complement(27480..28082)	61.5509	3.93129	15.2558	0.00626524	0.0367336	1	RAN GTPase-activating protein 2	BLASTED, MAPPED, ANNOTATED
PeffR13_001671	Peff_R13_v2-181	158386..159562	54.2654	2.83308	7.12592	0.00627972	0.0367766	1	conserved hypothetical protein	BLASTED
PeffR13_003754	Peff_R13_v2-201	71549..73168	162.018	2.05712	4.16155	0.00628112	0.0367766	1	Grx4 family monothiol glutaredoxin	BLASTED, MAPPED, ANNOTATED
PeffR13_003175	Peff_R13_v2-687	complement(18919..23721)	83.3099	2.61785	6.13834	0.00630518	0.0368924	1	DDRGK domain containing hypothetical protein 1-like	BLASTED, MAPPED, ANNOTATED
PeffR13_004325	Peff_R13_v2-217	complement(32827..40833)	46.8541	3.92144	15.1521	0.00633037	0.0370146	1	COP9 signalosome complex subunit 3	BLASTED, MAPPED, ANNOTATED
PeffR13_003215	Peff_R13_v2-319	45325..46571	1.85845	-1.85261	-3.61152	0.00634885	0.0370974	1	NPP1 protein	BLASTED, MAPPED, ANNOTATED
PeffR13_005458	Peff_R13_v2-249	complement(28922..30284)	21.5137	1.26733	2.40715	0.00635394	0.037102	1	hypothetical protein F442_18968	BLASTED, MAPPED, ANNOTATED
PeffR13_006163	Peff_R13_v2-256	25554..26739	85.0177	2.82358	7.07919	0.00635872	0.0371047	1	3-hydroxyisobutyrate dehydrogenase, putative	BLASTED, MAPPED, ANNOTATED
PeffR13_002288	Peff_R13_v2-5	170776..172337	59.4339	2.86436	7.28211	0.00636869	0.037129	1	hypothetical protein, variant 2	BLASTED
PeffR13_004395	Peff_R13_v2-255	complement(16103..17491)	66.0452	2.33689	5.05212	0.0063715	0.037129	1	Stomatin-like protein	BLASTED, MAPPED, ANNOTATED
PeffR13_007509	Peff_R13_v2-748	complement(6773..7462)	55.1857	2.33648	5.05068	0.00639536	0.0372428	1	hypothetical protein PHMEG_0008154	BLASTED
PeffR13_003065	Peff_R13_v2-264	39337..41930	49.2901	2.80975	7.01163	0.00640995	0.0373025	1	hypothetical protein PPTG_09143	BLASTED
PeffR13_005684	Peff_R13_v2-261	complement(4178..13334)	112.967	3.91024	15.0348	0.00641727	0.0373199	1	hypothetical protein PC110_g16549	BLASTED
PeffR13_005438	Peff_R13_v2-65	14458..19206	35.4614	3.89992	14.9277	0.00643966	0.0373743	1	Serine/threonine protein phosphatase 2A regulatory subunit	BLASTED, MAPPED, ANNOTATED
PeffR13_002175	Peff_R13_v2-26	37275..39792	19.5473	1.26663	2.406	0.00643926	0.0373743	1	hypothetical protein PC110_g15450	BLASTED, MAPPED, ANNOTATED
PeffR13_000710	Peff_R13_v2-183	complement(139199..142850)	50.1297	1.14719	2.21482	0.00643697	0.0373743	1	ferredoxin-dependent glutamate synthase, putative	BLASTED, MAPPED, ANNOTATED
PeffR13_000054	Peff_R13_v2-174	130659..132161	46.6669	3.94144	15.3636	0.00644602	0.0373861	1	hypothetical protein PC110_g246	BLASTED
PeffR13_000643	Peff_R13_v2-9	complement(146953..148078)	7.58049	-1.36225	-2.57087	0.00645998	0.0374418	1	serine protease family S10	BLASTED, MAPPED, ANNOTATED
PeffR13_008181	Peff_R13_v2-352	21408..22779	51.3896	2.84503	7.18519	0.0064745	0.0374755	1	Equilibrative Nucleoside Transporter (ENT) Family	BLASTED, MAPPED, ANNOTATED
PeffR13_008466	Peff_R13_v2-524	6851..12242	97.71	2.33667	5.05136	0.00647071	0.0374755	1	eukaryotic initiation factor 4E, putative	BLASTED, MAPPED, ANNOTATED
PeffR13_005371	Peff_R13_v2-244	complement(56382..59023)	66.6794	1.85162	3.60906	0.00649788	0.0375855	1	actin-like protein	BLASTED, MAPPED, ANNOTATED
PeffR13_007388	Peff_R13_v2-381	complement(8970..9593)	18.7564	2.07345	4.20892	0.00650605	0.0376075	1	Ammonium Transporter (Amt) Family	BLASTED, MAPPED, ANNOTATED
PeffR13_003675	Peff_R13_v2-76	37008..38561	30.5137	3.89264	14.8526	0.00655599	0.0377947	1	Vacuolar protein sorting-associated protein 53 A	BLASTED, MAPPED, ANNOTATED
PeffR13_003787	Peff_R13_v2-32	complement(101269..105588)	118.337	2.81467	7.0356	0.00654713	0.0377947	1	endo-1,3(4)-beta-glucanase, putative	BLASTED, MAPPED, ANNOTATED
PeffR13_002664	Peff_R13_v2-179	complement(130948..133293)	57.555	2.05593	4.15813	0.00655349	0.0377947	1	hypothetical protein PHYSODRAFT_540892	BLASTED
PeffR13_006389	Peff_R13_v2-299	complement(20759..21994)	28.8292	1.45451	2.74064	0.00655468	0.0377947	1	nuclear pore complex protein, putative	BLASTED
PeffR13_000540	Peff_R13_v2-1	complement(70622..74695)	51.3998	1.50396	2.83621	0.00657307	0.0378677	1	hypothetical protein PHYSODRAFT_496101	BLASTED, MAPPED, ANNOTATED
PeffR13_007211	Peff_R13_v2-707	complement(18510..20492)	68.409	2.08051	4.22958	0.00658286	0.0378988	1	acetyl-CoA acetyltransferase	BLASTED, MAPPED, ANNOTATED
PeffR13_001071	Peff_R13_v2-18	complement(19650..24534)	149.695	1.28364	2.43453	0.00659661	0.0379525	1	ATP-binding Cassette (ABC) Superfamily	BLASTED, MAPPED, ANNOTATED
PeffR13_005559	Peff_R13_v2-710	complement(8798..9818)	55.066	3.88864	14.8114	0.0066053	0.0379772	1	hypothetical protein PHMEG_00020683, partial	BLASTED, MAPPED, ANNOTATED
PeffR13_006628	Peff_R13_v2-91	14829..15566	15.8204	2.33621	5.04976	0.00662023	0.0380376	1	hypothetical protein L917_05371	BLASTED
PeffR13_000349	Peff_R13_v2-7	113543..115045	107.066	2.11315	4.32636	0.00674116	0.0387066	1	hypothetical protein PHYSODRAFT_561180	BLASTED
PeffR13_000134	Peff_R13_v2-175	complement(13116..15667)	236.058	1.34896	2.54728	0.00675412	0.0387551	1	Sec62/63 complex, subunit Sec66	BLASTED, MAPPED, ANNOTATED
PeffR13_006223	Peff_R13_v2-224	23616..31274	66.1724	1.69782	3.24411	0.00675881	0.0387562	1	ATP-dependent 6-phosphofructokinase 6	BLASTED, MAPPED, ANNOTATED
PeffR13_001147	Peff_R13_v2-194	54419..57520	41.8247	2.02498	4.06987	0.00677965	0.038824	1	SCAF8 protein	BLASTED, MAPPED
PeffR13_007916	Peff_R13_v2-488	complement(9059..12196)	14.2611	1.59142	3.01345	0.00677599	0.038824	1	Phosphoserine aminotransferase	BLASTED, MAPPED, ANNOTATED
PeffR13_004147	Peff_R13_v2-38	30998..31645	82.6777	1.44587	2.72427	0.00681645	0.0390087	1	hypothetical protein PHYSODRAFT_307061	BLASTED, MAPPED, ANNOTATED
PeffR13_001018	Peff_R13_v2-203	complement(13957..14448)	22.8489	2.79966	6.96277	0.00682179	0.0390105	1	Presequence protease	BLASTED, MAPPED, ANNOTATED
PeffR13_005345	Peff_R13_v2-44	complement(23428..25456)	133.317	2.04601	4.12961	0.00682582	0.0390105	1	---NA---	NO-BLAST
PeffR13_007079	Peff_R13_v2-419	10150..11736	216.357	2.05739	4.16232	0.00684206	0.0390774	1	Mitochondrial inner membrane protease subunit 1	BLASTED, MAPPED, ANNOTATED
PeffR13_002999	Peff_R13_v2-212	15747..17364	88.3951	1.90415	3.74287	0.00686708	0.0391811	1	pre-mRNA-splicing factor prp46, putative	BLASTED
PeffR13_003376	Peff_R13_v2-230	5738..7254	65.4948	1.59686	3.02485	0.00686933	0.0391811	1	cytochrome P450, putative	BLASTED, MAPPED, ANNOTATED
PeffR13_006194	Peff_R13_v2-279	complement(21350..24532)	54.0865	3.86869	14.6081	0.00688795	0.0392613	1	arginine biosynthesis ArgJ, mitochondrial	BLASTED, MAPPED, ANNOTATED
PeffR13_002784	Peff_R13_v2-698	22475..23214	58.8352	3.87999	14.7229	0.00689942	0.0393007	1	COP9 signalosome complex subunit 1	BLASTED, MAPPED, ANNOTATED
PeffR13_001787	Peff_R13_v2-14	76636..77368	27.244	2.01846	4.0515	0.00698055	0.0397365	1	hypothetical protein PPTG_02423	BLASTED
PeffR13_001692	Peff_R13_v2-13	complement(71804..73340)	191.28	1.85456	3.61643	0.006998	0.0398095	1	ubiquitin-conjugating enzyme E2 N	BLASTED, MAPPED, ANNOTATED
PeffR13_004778	Peff_R13_v2-39	complement(78261..81830)	35.5291	-1.43145	-2.69717	0.00701498	0.0398798	1	hypothetical protein PC110_g19389	BLASTED
PeffR13_004851	Peff_R13_v2-310	28087..29589	69.9508	1.84383	3.58962	0.00702644	0.0399185	1	CopII vesicle protein	BLASTED, MAPPED, ANNOTATED
PeffR13_003407	Peff_R13_v2-207	51371..52256	30.7482	-0.903058	-1.87003	0.00704437	0.039994	1	Myosin protein	BLASTED, MAPPED, ANNOTATED
PeffR13_007475	Peff_R13_v2-386	3962..8116	65.6571	1.84808	3.60021	0.00706296	0.0400731	1	anthranilate synthase component I	BLASTED, MAPPED, ANNOTATED
PeffR13_001432	Peff_R13_v2-188	91470..92258	209.057	1.84726	3.59815	0.00707024	0.040088	1	RxLR-like protein	BLASTED
PeffR13_000089	Peff_R13_v2-174	255669..257558	25.7122	1.59176	3.01417	0.00708275	0.0401324	1	Type I inositol 3	BLASTED, MAPPED, ANNOTATED
PeffR13_004526	Peff_R13_v2-211	49872..50336	124.113	2.03755	4.10548	0.00710213	0.0402158	1	Glutathione peroxidase	BLASTED, MAPPED, ANNOTATED
PeffR13_008302	Peff_R13_v2-400	17609..19687	35.5741	2.78317	6.88362	0.00711938	0.040287	1	hypothetical protein F443_16437	BLASTED, MAPPED, ANNOTATED
PeffR13_003287	Peff_R13_v2-266	28168..29256	1086.19	-1.33215	-2.51778	0.00714954	0.0404311	1	40S ribosomal protein S19-3	BLASTED, MAPPED, ANNOTATED
PeffR13_000737	Peff_R13_v2-190	45073..49980	36.8856	2.35413	5.11288	0.00716779	0.040469	1	ATP-dependent Clp protease, ATP-binding subunit ClpX	BLASTED, MAPPED, ANNOTATED
PeffR13_003421	Peff_R13_v2-207	complement(93341..94267)	69.3325	2.34066	5.06535	0.00717035	0.040469	1	RWP-RK domain	BLASTED
PeffR13_006471	Peff_R13_v2-321	31994..34356	18.4525	2.03431	4.09627	0.0071649	0.040469	1	DENN domain-containing protein 5A	BLASTED
PeffR13_003260	Peff_R13_v2-71	complement(34254..35343)	192.398	-2.07052	-4.20039	0.0072014	0.0406176	1	ATP-binding Cassette (ABC) superfamily	BLASTED, MAPPED, ANNOTATED
PeffR13_004779	Peff_R13_v2-39	complement(83924..84916)	31.4878	2.8076	7.00118	0.00722802	0.0407144	1	hypothetical protein L915_11107	BLASTED
PeffR13_003028	Peff_R13_v2-229	12348..12980	9.20823	-2.05652	-4.15981	0.00722626	0.0407144	1	ATP-dependent helicase, putative	BLASTED, MAPPED
PeffR13_006873	Peff_R13_v2-694	48949..52464	74.5117	3.85238	14.4438	0.00723812	0.0407179	1	hypothetical protein PHYSODRAFT_285812	BLASTED, MAPPED, ANNOTATED
PeffR13_003024	Peff_R13_v2-212	86838..87689	225.537	1.35266	2.55382	0.0072366	0.0407179	1	transmembrane emp24 domain-containing protein 10-like	BLASTED, MAPPED, ANNOTATED
PeffR13_000543	Peff_R13_v2-1	complement(83890..84390)	23.0856	1.85447	3.61619	0.00724596	0.0407354	1	F-actin-capping protein subunit beta	BLASTED, MAPPED, ANNOTATED
PeffR13_004941	Peff_R13_v2-51	complement(62331..63200)	104.622	3.86112	14.5316	0.00726716	0.040828	1	HSF-type DNA-binding protein	BLASTED, MAPPED, ANNOTATED
PeffR13_008347	Peff_R13_v2-430	complement(2028..3239)	147.423	2.82289	7.0758	0.00728688	0.040912	1	hypothetical protein PHYSODRAFT_507031	BLASTED
PeffR13_001813	Peff_R13_v2-14	complement(124957..125622)	121.61	4.17147	18.0193	0.00729707	0.0409426	1	E3 ubiquitin-protein ligase RING1	BLASTED, MAPPED, ANNOTATED
PeffR13_001049	Peff_R13_v2-203	complement(68114..69110)	59.2175	3.84266	14.3468	0.00730974	0.0409869	1	---NA---	NO-BLAST
PeffR13_003094	Peff_R13_v2-43	46357..49105	138.944	3.02523	8.14112	0.00738635	0.0413719	1	myb-like dna-binding	BLASTED, MAPPED, ANNOTATED
PeffR13_006554	Peff_R13_v2-87	29194..31314	80.8636	2.77843	6.86106	0.00738801	0.0413719	1	microtubule associated protein eb1	BLASTED, MAPPED, ANNOTATED
PeffR13_004676	Peff_R13_v2-205	72485..76082	62.5588	1.68472	3.21479	0.00739754	0.0413983	1	nuclear lim factor interactor-interacting protein hyphal	BLASTED, MAPPED, ANNOTATED
PeffR13_006812	Peff_R13_v2-370	1019..3284	35.4033	2.2884	4.88514	0.00742345	0.0415164	1	conserved hypothetical protein	BLASTED, MAPPED, ANNOTATED
PeffR13_003594	Peff_R13_v2-245	complement(47181..48407)	26.557	2.03241	4.09089	0.00744838	0.0416287	1	Ankyrin repeat domain-containing protein 50	BLASTED
PeffR13_007787	Peff_R13_v2-692	complement(41234..42230)	79.9085	1.26234	2.39885	0.00746595	0.0416998	1	hypothetical protein PHYSODRAFT_327318	BLASTED
PeffR13_003827	Peff_R13_v2-33	35240..37503	531.581	-1.25331	-2.38388	0.00747222	0.0417078	1	ATP-dependent RNA helicase eIF4A	BLASTED, MAPPED, ANNOTATED
PeffR13_007551	Peff_R13_v2-450	14241..17272	110.032	1.83889	3.57735	0.00748058	0.0417223	1	Stromal cell-derived factor 2 precursor	BLASTED, MAPPED, ANNOTATED
PeffR13_004793	Peff_R13_v2-268	41382..42824	39.0007	1.83209	3.56052	0.00748763	0.0417223	1	Heat shock 70 kDa protein 4L	BLASTED, MAPPED, ANNOTATED
PeffR13_004188	Peff_R13_v2-37	complement(62145..63830)	30.9535	1.79906	3.47994	0.00748936	0.0417223	1	hypothetical protein L916_17225	BLASTED
PeffR13_001581	Peff_R13_v2-184	21404..23279	60.5187	2.75865	6.76762	0.00751945	0.0418628	1	hypothetical protein L915_09772	BLASTED
PeffR13_007039	Peff_R13_v2-699	27770..29443	63.1241	1.80639	3.49765	0.00753259	0.0419088	1	mitochondrial pyruvate carrier 2-like	BLASTED, MAPPED, ANNOTATED
PeffR13_006376	Peff_R13_v2-253	complement(30269..31378)	56.41	2.28535	4.87481	0.00754774	0.041966	1	acyl-CoA dehydrogenase	BLASTED, MAPPED, ANNOTATED
PeffR13_008312	Peff_R13_v2-485	complement(12884..15958)	54.0509	2.28684	4.87985	0.00758933	0.04217	1	hypothetical protein PC110_g18495	BLASTED, MAPPED, ANNOTATED
PeffR13_003821	Peff_R13_v2-33	complement(17865..19205)	67.8133	3.82315	14.1541	0.00760151	0.0422104	1	Ribonuclease P protein subunit p25 protein	BLASTED, MAPPED, ANNOTATED
PeffR13_006849	Peff_R13_v2-78	46088..48336	31.8271	1.57475	2.97885	0.00762866	0.0423339	1	hypothetical protein PC110_g8184	BLASTED, MAPPED, ANNOTATED
PeffR13_001473	Peff_R13_v2-196	complement(43861..45054)	61.8064	2.30484	4.94112	0.00767214	0.0425478	1	cytoplasmic protein	BLASTED, MAPPED, ANNOTATED
PeffR13_001438	Peff_R13_v2-188	complement(106049..109235)	60.545	1.50103	2.83045	0.00768255	0.042578	1	Sel-1 family protein	BLASTED, MAPPED, ANNOTATED
PeffR13_004817	Peff_R13_v2-25	complement(106840..108387)	70.9785	3.95289	15.486	0.00776033	0.0429773	1	SH3 domain-containing protein	BLASTED, MAPPED, ANNOTATED
PeffR13_005146	Peff_R13_v2-258	25537..29340	135.02	1.99148	3.97645	0.00776458	0.0429773	1	Peroxisomal multifunctional enzyme type 2	BLASTED
PeffR13_001481	Peff_R13_v2-196	64621..66545	70.5654	2.02129	4.05948	0.00777091	0.0429847	1	isoprenylcysteine alpha-carbonyl methylesterase ICMEL1	BLASTED, MAPPED, ANNOTATED
PeffR13_002504	Peff_R13_v2-204	58593..59875	19.0831	2.76324	6.78917	0.00778863	0.0430277	1	strumpellin, putative	BLASTED, MAPPED, ANNOTATED
PeffR13_004789	Peff_R13_v2-268	32293..35993	36.6937	2.76229	6.78472	0.00778867	0.0430277	1	GPI mannosyltransferase 4	BLASTED, MAPPED, ANNOTATED
PeffR13_001879	Peff_R13_v2-177	25951..29608	1708.38	-1.39734	-2.63415	0.00780542	0.0430925	1	60S ribosomal protein L7a-2	BLASTED, MAPPED, ANNOTATED
PeffR13_000264	Peff_R13_v2-2	137291..140014	25.0936	2.01557	4.0434	0.00783066	0.0432042	1	Ribonuclease 3	BLASTED, MAPPED, ANNOTATED
PeffR13_002750	Peff_R13_v2-197	complement(55511..57334)	21.8346	2.27057	4.82515	0.00784167	0.0432095	1	Integrator complex subunit 3	BLASTED
PeffR13_000646	Peff_R13_v2-9	complement(152094..152831)	29.5943	1.99934	3.99817	0.00783974	0.0432095	1	Nuclear pore complex protein Nup93	BLASTED, MAPPED, ANNOTATED
PeffR13_004248	Peff_R13_v2-54	complement(8455..9672)	40.2284	2.73643	6.66418	0.00788289	0.043398	1	phosphoglycerate dehydrogenase	BLASTED, MAPPED, ANNOTATED
PeffR13_002565	Peff_R13_v2-23	complement(31930..39294)	118.045	1.80003	3.48228	0.00788596	0.043398	1	Eukaryotic translation initiation factor 6	BLASTED, MAPPED, ANNOTATED
PeffR13_007748	Peff_R13_v2-438	18260..21916	52.6924	2.75905	6.76948	0.00791967	0.0435556	1	hypothetical protein L916_12106	BLASTED
PeffR13_003893	Peff_R13_v2-20	complement(89867..104845)	43.6453	1.40269	2.64395	0.00794672	0.0436765	1	E3 ubiquitin-protein ligase rbrA	BLASTED, MAPPED, ANNOTATED
PeffR13_000870	Peff_R13_v2-15	92223..94847	21.1009	2.75186	6.73583	0.00795817	0.0437115	1	FAN protein	BLASTED
PeffR13_001638	Peff_R13_v2-181	complement(57841..58227)	11.6776	1.22268	2.33379	0.00797912	0.0437986	1	hypothetical protein PHYSODRAFT_554926	BLASTED, MAPPED, ANNOTATED
PeffR13_004185	Peff_R13_v2-37	complement(48158..49162)	47.1476	-0.950776	-1.93291	0.00799595	0.0438631	1	hypothetical protein PC110_g8031	BLASTED
PeffR13_000580	Peff_R13_v2-1	complement(234734..235171)	859.606	1.26733	2.40716	0.00807588	0.0442733	1	hypothetical protein PHYSODRAFT_330260	BLASTED
PeffR13_002892	Peff_R13_v2-60	complement(66599..68965)	69.4738	3.81487	14.0731	0.00810763	0.0443063	1	30s ribosomal protein s9	BLASTED, MAPPED, ANNOTATED
PeffR13_002293	Peff_R13_v2-5	189002..189817	171.035	2.26798	4.8165	0.00809306	0.0443063	1	Cytochrome b5	BLASTED, MAPPED, ANNOTATED
PeffR13_002044	Peff_R13_v2-195	complement(23120..23927)	38.4836	2.26595	4.8097	0.00809828	0.0443063	1	Orotidine 5'-phosphate decarboxylase	BLASTED, MAPPED, ANNOTATED
PeffR13_006240	Peff_R13_v2-296	complement(24051..35609)	351	1.42066	2.67707	0.00809782	0.0443063	1	cysteine-rich protein	BLASTED
PeffR13_007821	Peff_R13_v2-424	15490..21864	808.014	1.19034	2.28207	0.00810401	0.0443063	1	---NA---	NO-BLAST
PeffR13_004537	Peff_R13_v2-219	complement(27896..30453)	24.531	3.78309	13.7665	0.0081548	0.0445358	1	tRNA pseudouridine(54/55) synthase	BLASTED, MAPPED, ANNOTATED
PeffR13_004380	Peff_R13_v2-691	complement(40779..41835)	13.538	1.8146	3.51761	0.00817954	0.0446426	1	E3 ubiquitin-protein ligase UBR1	BLASTED, MAPPED, ANNOTATED
PeffR13_002408	Peff_R13_v2-22	complement(36917..38044)	38.1966	2.25662	4.77872	0.00820159	0.0447199	1	Oxygen-dependent choline dehydrogenase	BLASTED, MAPPED, ANNOTATED
PeffR13_000045	Peff_R13_v2-174	complement(94630..96591)	79.6515	2.00649	4.01804	0.0082041	0.0447199	1	Makorin-like protein	BLASTED, MAPPED, ANNOTATED
PeffR13_004329	Peff_R13_v2-217	51548..54016	72.4546	3.79407	13.8717	0.00822773	0.0447353	1	Folate-Biopterin Transporter (FBT) family	BLASTED, MAPPED, ANNOTATED
PeffR13_007029	Peff_R13_v2-53	49237..57574	48.412	3.77663	13.705	0.00822413	0.0447353	1	RNA polymerase II-associated factor 1	BLASTED, MAPPED, ANNOTATED
PeffR13_001557	Peff_R13_v2-12	95121..95987	29.3924	2.72616	6.61693	0.00821463	0.0447353	1	Exosome complex uclease RRP6-like protein	BLASTED, MAPPED, ANNOTATED
PeffR13_005876	Peff_R13_v2-288	25276..28761	12.6517	2.00403	4.0112	0.00822698	0.0447353	1	hypothetical protein PC110_g4973	BLASTED, MAPPED, ANNOTATED
PeffR13_007980	Peff_R13_v2-501	complement(6138..7823)	277.304	1.1294	2.18767	0.00830359	0.0451193	1	Abhydrolase domain-containing protein 3	BLASTED, MAPPED, ANNOTATED
PeffR13_001822	Peff_R13_v2-191	complement(8900..10484)	21.4019	3.79506	13.8812	0.00831673	0.0451622	1	hypothetical protein PC110_g8174	BLASTED, MAPPED, ANNOTATED
PeffR13_000062	Peff_R13_v2-174	151730..152827	44.4529	3.77648	13.7036	0.00833658	0.0452414	1	putative WD repeat-containing protein C17D11.16	BLASTED
PeffR13_001558	Peff_R13_v2-12	95989..101545	47.679	3.78544	13.7889	0.00834628	0.0452656	1	threonine ammonia-lyase	BLASTED, MAPPED, ANNOTATED
PeffR13_003348	Peff_R13_v2-262	61099..62292	67.5197	2.72519	6.61245	0.00835749	0.0452978	1	Ribonucleoside-diphosphate reductase small chain	BLASTED, MAPPED, ANNOTATED
PeffR13_003792	Peff_R13_v2-209	15023..18636	108.945	1.2599	2.39479	0.00836821	0.0453273	1	phospholipid hydroperoxide glutathione	BLASTED, MAPPED, ANNOTATED
PeffR13_005922	Peff_R13_v2-443	complement(6167..6795)	54.1898	2.7424	6.69184	0.00841793	0.045568	1	3-ketoacyl-CoA thiolase, mitochondrial	BLASTED, MAPPED, ANNOTATED
PeffR13_002637	Peff_R13_v2-179	complement(50162..59007)	30.4025	1.59286	3.01647	0.00842419	0.0455732	1	hypothetical protein PC110_g594	BLASTED, MAPPED, ANNOTATED
PeffR13_005655	Peff_R13_v2-58	complement(41681..42772)	139.226	2.25513	4.77377	0.00844378	0.0456505	1	hypothetical protein PHMEG_00038787, partial	BLASTED, MAPPED, ANNOTATED
PeffR13_004302	Peff_R13_v2-283	24679..26820	16.8698	2.73472	6.65629	0.00846507	0.0457169	1	hypothetical protein F444_18166	BLASTED
PeffR13_003720	Peff_R13_v2-289	complement(13960..16571)	9.83762	-1.51471	-2.85742	0.00846668	0.0457169	1	AUR protein kinase	BLASTED, MAPPED, ANNOTATED
PeffR13_007928	Peff_R13_v2-326	27271..28653	41.1352	1.77797	3.42942	0.00849566	0.0458433	1	hypothetical protein PHMEG_00018234	BLASTED
PeffR13_001861	Peff_R13_v2-191	complement(94071..94454)	47.7121	1.65733	3.15433	0.00850075	0.0458433	1	pre-mRNA-processing factor 39, putative	BLASTED, MAPPED, ANNOTATED
PeffR13_001791	Peff_R13_v2-14	complement(79562..82292)	52.2369	3.75896	13.5382	0.0085244	0.0459316	1	CUG-BP- and ETR-3-like factor, putative	BLASTED, MAPPED, ANNOTATED
PeffR13_002579	Peff_R13_v2-23	complement(71409..72359)	424.858	1.26145	2.39737	0.0085278	0.0459316	1	Hypothetical protein PHPALM_7035	BLASTED
PeffR13_002006	Peff_R13_v2-30	complement(57468..58399)	30.8008	3.7603	13.5507	0.00860918	0.046341	1	RING finger protein PSH1	BLASTED
PeffR13_000836	Peff_R13_v2-15	17036..20295	2.17529	-4.22755	-18.7335	0.00861936	0.0463668	1	CAMK/CAMKL protein kinase	BLASTED, MAPPED, ANNOTATED
PeffR13_000069	Peff_R13_v2-174	160067..162823	1175.43	-1.31805	-2.49329	0.00863925	0.0464447	1	---NA---	NO-BLAST
PeffR13_003584	Peff_R13_v2-245	28777..29223	25.33	3.75364	13.4883	0.00864774	0.0464614	1	Remodeling and spacing factor 1	BLASTED, MAPPED, ANNOTATED
PeffR13_004843	Peff_R13_v2-310	complement(10367..11044)	30.98	2.73843	6.67343	0.00868152	0.0466138	1	sorting and assembly machinery component 50	BLASTED, MAPPED
PeffR13_005530	Peff_R13_v2-226	complement(31700..35578)	154.613	3.77106	13.6522	0.00869324	0.0466476	1	hypothetical protein PPTG_17957	BLASTED
PeffR13_004174	Peff_R13_v2-37	26461..27152	107.479	3.75029	13.4571	0.00870786	0.0466678	1	Mannose-binding lectin	BLASTED, MAPPED
PeffR13_006837	Peff_R13_v2-333	complement(37762..40590)	34.7577	1.55334	2.93496	0.00870694	0.0466678	1	Lipase 2	BLASTED
PeffR13_008203	Peff_R13_v2-727	complement(715..3498)	3663.79	-1.47346	-2.77688	0.00874256	0.0468246	1	40S ribosomal protein S17	BLASTED, MAPPED, ANNOTATED
PeffR13_001089	Peff_R13_v2-18	complement(59771..62089)	26.7765	3.83086	14.23	0.00876626	0.0469224	1	Cyst germination specific acidic repeat protein precursor	BLASTED
PeffR13_004539	Peff_R13_v2-219	32476..33711	38.6551	1.58739	3.00506	0.00883155	0.0472425	1	hypothetical protein F441_02966	BLASTED, MAPPED, ANNOTATED
PeffR13_002679	Peff_R13_v2-24	25491..27044	30.0262	3.74525	13.4102	0.00884391	0.0472499	1	TRNA pseudouridine synthase	BLASTED, MAPPED, ANNOTATED
PeffR13_004968	Peff_R13_v2-317	complement(43191..44060)	24.9331	-1.09299	-2.13316	0.00884338	0.0472499	1	3-ketoacyl-CoA thiolase A	BLASTED, MAPPED, ANNOTATED
PeffR13_004145	Peff_R13_v2-38	23612..24202	56.3364	1.96394	3.90127	0.00891519	0.0476011	1	ATP-dependent RNA helicase	BLASTED, MAPPED, ANNOTATED
PeffR13_001815	Peff_R13_v2-14	130845..133889	83.9084	3.75619	13.5122	0.00893038	0.0476324	1	Myb protein J	BLASTED, MAPPED, ANNOTATED
PeffR13_002078	Peff_R13_v2-195	120286..121194	130.147	2.28676	4.87958	0.00893212	0.0476324	1	---NA---	NO-BLAST
PeffR13_005384	Peff_R13_v2-82	complement(27739..28258)	32.3262	2.18244	4.53922	0.00895043	0.047671	1	hypothetical protein PC110_g8295	BLASTED, MAPPED, ANNOTATED
PeffR13_001602	Peff_R13_v2-184	86223..88472	12.6835	-1.55855	-2.94557	0.00894825	0.047671	1	Bidirectional sugar transporter SWEET3	BLASTED, MAPPED, ANNOTATED
PeffR13_006190	Peff_R13_v2-267	complement(58439..60728)	166.012	1.96537	3.90512	0.00896094	0.0476974	1	Friend of PRMT1 duplication	BLASTED
PeffR13_003485	Peff_R13_v2-297	15683..18871	28.7711	2.70995	6.543	0.00897224	0.0477281	1	conserved hypothetical protein	BLASTED, MAPPED, ANNOTATED
PeffR13_001163	Peff_R13_v2-194	complement(96844..102336)	50.8782	2.23903	4.72079	0.00898115	0.047746	1	WRKY transcription factor 19	BLASTED
PeffR13_003898	Peff_R13_v2-20	complement(113607..114629)	117.962	1.13225	2.19201	0.00904484	0.0480549	1	Heat shock 70 kDa protein 1	BLASTED, MAPPED, ANNOTATED
PeffR13_005972	Peff_R13_v2-322	complement(29913..32096)	31.8796	1.2266	2.34016	0.00905062	0.048056	1	THO complex subunit 2	BLASTED, MAPPED, ANNOTATED
PeffR13_005123	Peff_R13_v2-265	complement(45609..47552)	64.1812	2.24506	4.74057	0.00906457	0.0481004	1	Protein involved in inorganic phosphate transport	BLASTED, MAPPED, ANNOTATED
PeffR13_006740	Peff_R13_v2-254	complement(65232..67661)	86.6758	1.37916	2.60117	0.00907495	0.0481258	1	proteasomal ubiquitin receptor adrm1-like protein	BLASTED, MAPPED, ANNOTATED
PeffR13_000835	Peff_R13_v2-4	complement(177755..178087)	37.2569	2.2433	4.7348	0.00909064	0.0481793	1	ars-binding protein	BLASTED, MAPPED, ANNOTATED
PeffR13_007982	Peff_R13_v2-313	complement(2514..2895)	28.3965	3.73029	13.2718	0.00913446	0.0483817	1	TPA_inf: bifunctional dethiobiotin synthetase/adenosylmethionine-8-amino-7-oxononanoate aminotransferase	BLASTED, MAPPED, ANNOTATED
PeffR13_008579	Peff_R13_v2-641	1847..2347	303.368	1.70042	3.24995	0.00915251	0.0484475	1	---NA---	NO-BLAST
PeffR13_003897	Peff_R13_v2-20	112078..113007	2.23614	-4.22605	-18.7141	0.00916097	0.0484625	1	---NA---	NO-BLAST
PeffR13_002858	Peff_R13_v2-210	complement(81444..84275)	5.76668	-2.96261	-7.79534	0.0091715	0.0484884	1	GATS protein 3	BLASTED
PeffR13_004773	Peff_R13_v2-39	complement(66323..68287)	109.603	1.72474	3.30521	0.00923183	0.0487774	1	hypothetical protein PC110_g3907	BLASTED, MAPPED
PeffR13_001219	Peff_R13_v2-182	105992..106789	48.936	1.77482	3.42195	0.00923888	0.0487847	1	engulfment and cell motility elm family protein	BLASTED
PeffR13_002009	Peff_R13_v2-30	63216..65534	36.5433	3.72159	13.192	0.0092833	0.0489892	1	hypothetical protein L914_15460	BLASTED
PeffR13_003355	Peff_R13_v2-206	35506..40453	125.634	1.57564	2.98067	0.00929357	0.0490133	1	conserved hypothetical protein	BLASTED, MAPPED, ANNOTATED
PeffR13_001739	Peff_R13_v2-200	54811..56397	32.32	2.70749	6.53186	0.00930165	0.0490212	1	putative Xaa-Pro aminopeptidase P	BLASTED, MAPPED, ANNOTATED
PeffR13_000457	Peff_R13_v2-8	39060..41322	24.8047	1.38075	2.60404	0.00930645	0.0490212	1	DNA topoisomerase 2 DNA gyrase B	BLASTED, MAPPED, ANNOTATED
PeffR13_008494	Peff_R13_v2-145	complement(1689..2492)	39.5229	3.74316	13.3907	0.00932212	0.0490737	1	GMP synthase (glutamine-hydrolyzing) domain-containing protein	BLASTED, MAPPED, ANNOTATED
PeffR13_005097	Peff_R13_v2-239	56246..57840	62.5614	1.95614	3.88023	0.0093561	0.0492225	1	hypothetical protein L917_06300	BLASTED, MAPPED, ANNOTATED
PeffR13_002608	Peff_R13_v2-10	complement(29324..29815)	676.995	-1.27769	-2.42451	0.00936612	0.0492451	1	plasma-membrane proton-efflux p-type atpase	BLASTED, MAPPED, ANNOTATED
PeffR13_001058	Peff_R13_v2-203	complement(80835..81449)	49.4873	3.72539	13.2268	0.00939637	0.0492837	1	Dynactin subunit 2	BLASTED, MAPPED, ANNOTATED
PeffR13_004761	Peff_R13_v2-39	37872..39749	133.701	2.22426	4.67271	0.00939493	0.0492837	1	---NA---	NO-BLAST
PeffR13_001683	Peff_R13_v2-13	49877..50902	213.185	1.55931	2.94712	0.00938488	0.0492837	1	ubiquitin-conjugating enzyme E2 2	BLASTED, MAPPED, ANNOTATED
PeffR13_000664	Peff_R13_v2-183	34322..36957	74.5328	1.39573	2.63121	0.00938633	0.0492837	1	Cyclin-like protein	BLASTED, MAPPED, ANNOTATED
PeffR13_003364	Peff_R13_v2-206	complement(72620..73369)	66.5688	3.73249	13.292	0.0094296	0.049353	1	hypothetical protein PHYSODRAFT_553371	BLASTED
PeffR13_001580	Peff_R13_v2-184	complement(17793..20796)	35.3972	2.21157	4.6318	0.00942198	0.049353	1	hypothetical protein PC110_g11123	BLASTED, MAPPED, ANNOTATED
PeffR13_008513	Peff_R13_v2-454	4303..5166	124.077	1.77484	3.42199	0.00943172	0.049353	1	Peptidyl-prolyl cis-trans isomerase C	BLASTED, MAPPED, ANNOTATED
PeffR13_003803	Peff_R13_v2-209	complement(45729..48429)	42.1845	1.43497	2.70377	0.00943253	0.049353	1	AP-1 complex subunit gamma-1	BLASTED, MAPPED, ANNOTATED
PeffR13_001610	Peff_R13_v2-184	complement(108420..112358)	2.39433	-4.22584	-18.7114	0.00947484	0.0495443	1	---NA---	NO-BLAST
PeffR13_006579	Peff_R13_v2-328	23673..26684	25.1329	3.71812	13.1603	0.00950921	0.0496939	1	hypothetical protein PHYSODRAFT_321496	BLASTED
PeffR13_007969	Peff_R13_v2-695	complement(53224..55494)	29.5116	1.52455	2.87697	0.00955838	0.0499205	1	hypothetical protein PPTG_02168	BLASTED
PeffR13_006155	Peff_R13_v2-86	33177..38279	50.1695	1.30857	2.47696	0.00957477	0.0499758	1	Glycine dehydrogenase	BLASTED, MAPPED, ANNOTATED
PeffR13_003474	Peff_R13_v2-241	complement(54035..55546)	29.7227	3.71172	13.1021	0.00963221	0.0502451	1	hypothetical protein L914_13431, partial	BLASTED, MAPPED, ANNOTATED
PeffR13_001864	Peff_R13_v2-191	complement(99357..100322)	15.904	1.7773	3.42784	0.00965068	0.050311	1	hypothetical protein PC110_g2450	BLASTED, MAPPED
PeffR13_004139	Peff_R13_v2-38	11464..14831	123.057	2.19551	4.58051	0.00966578	0.0503592	1	Amino Acid/Auxin Permease (AAAP) Family	BLASTED, MAPPED, ANNOTATED
PeffR13_002334	Peff_R13_v2-686	complement(112402..117546)	81.3098	1.954	3.87447	0.00970159	0.0505152	1	gamma-glutamyl hydrolase, putative	BLASTED, MAPPED, ANNOTATED
PeffR13_004348	Peff_R13_v2-688	complement(46774..49086)	19.2247	2.68647	6.43738	0.00972353	0.0505988	1	hypothetical protein PC110_g13833	BLASTED
PeffR13_007249	Peff_R13_v2-359	26855..28777	44.0336	1.09208	2.13181	0.00975534	0.0507337	1	hypothetical protein PHYSODRAFT_440831, partial	BLASTED
PeffR13_007804	Peff_R13_v2-717	14718..15801	29.492	3.70619	13.0519	0.00979654	0.0508983	1	hypothetical protein PC110_g8425	BLASTED, MAPPED, ANNOTATED
PeffR13_006039	Peff_R13_v2-337	23048..24438	39.288	2.68732	6.44115	0.0097994	0.0508983	1	tryptophan biosynthesis protein TRP1	BLASTED, MAPPED, ANNOTATED
PeffR13_006675	Peff_R13_v2-49	complement(6529..7437)	103.064	1.94122	3.84031	0.00980798	0.0508983	1	acyl-protein thioesterase, putative	BLASTED, MAPPED, ANNOTATED
PeffR13_004157	Peff_R13_v2-38	complement(54598..59064)	91.0253	1.88075	3.68267	0.00981066	0.0508983	1	hypothetical protein PHMEG_0002889	BLASTED, MAPPED, ANNOTATED
PeffR13_003068	Peff_R13_v2-264	44143..47940	78.163	3.77026	13.6446	0.00987448	0.0511151	1	Aldose 1-epimerase	BLASTED, MAPPED, ANNOTATED
PeffR13_002788	Peff_R13_v2-698	complement(27324..29167)	17.237	1.94895	3.86095	0.0098644	0.0511151	1	dicer-like protein 1	BLASTED, MAPPED, ANNOTATED
PeffR13_003842	Peff_R13_v2-33	complement(86893..88098)	30.3428	1.63598	3.10798	0.00987619	0.0511151	1	hypothetical protein L915_15804	BLASTED
PeffR13_005865	Peff_R13_v2-228	56167..56949	56.162	1.63154	3.09843	0.00987455	0.0511151	1	vacuolar amino acid transporter, putative	BLASTED, MAPPED, ANNOTATED
PeffR13_002855	Peff_R13_v2-210	71287..74520	53.9441	2.6799	6.4081	0.00989615	0.0511876	1	hypothetical protein PHALS_01812	BLASTED, MAPPED, ANNOTATED
PeffR13_005533	Peff_R13_v2-226	39647..44533	88.7337	2.20023	4.59551	0.00990277	0.0511911	1	heme steroid binding domain-containing	BLASTED, MAPPED, ANNOTATED
PeffR13_002806	Peff_R13_v2-41	complement(37310..38812)	24.3673	1.93527	3.82451	0.00994071	0.0513198	1	Phosphatidyl inositol kinase (PIK-G1)	BLASTED, MAPPED, ANNOTATED
PeffR13_004285	Peff_R13_v2-45	complement(39640..39988)	24.5543	1.43179	2.69781	0.00994046	0.0513198	1	hypothetical protein PHYSODRAFT_508853	BLASTED, MAPPED, ANNOTATED
PeffR13_002781	Peff_R13_v2-698	complement(17446..19152)	129.424	1.18909	2.28009	0.00994555	0.0513198	1	Dolichyl-diphosphooligosaccharide-protein glycosyltransferase	BLASTED, MAPPED, ANNOTATED
PeffR13_001641	Peff_R13_v2-181	complement(68829..71316)	38.8099	-2.99114	-7.95101	0.010015	0.0516472	1	polyprotein	BLASTED, MAPPED
PeffR13_001230	Peff_R13_v2-182	140251..143328	56.3802	1.62214	3.07832	0.0100337	0.0516506	1	Annexin (Annexin) Family	BLASTED
PeffR13_002853	Peff_R13_v2-210	65718..66380	37.4333	-0.886949	-1.84926	0.0100255	0.0516506	1	Myosin-like protein	BLASTED, MAPPED
PeffR13_008206	Peff_R13_v2-727	complement(9563..17356)	17.8529	-1.02082	-2.02908	0.0100294	0.0516506	1	hypothetical protein PC110_g15243	BLASTED, MAPPED, ANNOTATED
PeffR13_007295	Peff_R13_v2-308	complement(25734..36027)	172.423	1.50879	2.84571	0.010059	0.05169	1	hypothetical protein L914_13495, partial	BLASTED
PeffR13_002790	Peff_R13_v2-698	32761..33691	18.9796	1.39204	2.62449	0.010054	0.05169	1	Multidrug resistance protein ABC Superfamily	BLASTED, MAPPED, ANNOTATED
PeffR13_001768	Peff_R13_v2-14	complement(25149..25799)	18.3814	1.19513	2.28965	0.0100593	0.05169	1	hypothetical protein PC110_g8776	BLASTED
PeffR13_007137	Peff_R13_v2-704	12035..14533	104.946	3.6903	12.9089	0.010099	0.0518626	1	H - or Na -translocating F-type, V-type and A-type ATPase (F-ATPase) Superfamily	BLASTED, MAPPED, ANNOTATED
PeffR13_005173	Peff_R13_v2-371	complement(25949..27781)	154.55	1.51472	2.85744	0.0102277	0.0524927	1	Zinc finger A20 and AN1 domain-containing stress-associated protein 9	BLASTED, MAPPED, ANNOTATED
PeffR13_004664	Peff_R13_v2-205	complement(49894..53467)	34.0462	2.20756	4.61893	0.0102382	0.0525149	1	hypothetical protein PC110_g13679	BLASTED, MAPPED, ANNOTATED
PeffR13_005408	Peff_R13_v2-390	26632..28476	58.962	2.67061	6.36698	0.0103016	0.0528088	1	hypothetical protein PC110_g1727	BLASTED, MAPPED, ANNOTATED
PeffR13_006430	Peff_R13_v2-81	complement(40959..43170)	24.9002	1.64025	3.11719	0.0103284	0.0529144	1	Tubulin-folding cofactor B	BLASTED, MAPPED, ANNOTATED
PeffR13_002712	Peff_R13_v2-225	complement(12639..15658)	31.4209	-1.02644	-2.03699	0.010407	0.0532854	1	Nucleolar complex protein 4	BLASTED, MAPPED, ANNOTATED
PeffR13_001942	Peff_R13_v2-193	115630..117561	60.2345	1.31451	2.48717	0.0104198	0.0533193	1	hypothetical protein PC110_g4790	BLASTED
PeffR13_006056	Peff_R13_v2-697	complement(43618..44785)	22.6312	2.20182	4.60058	0.0104451	0.053417	1	hypothetical protein PC110_g2275	BLASTED, MAPPED, ANNOTATED
PeffR13_003069	Peff_R13_v2-264	complement(48070..49056)	35.1057	2.19593	4.58185	0.0105476	0.0539092	1	hypothetical protein PC110_g8967	BLASTED
PeffR13_007908	Peff_R13_v2-423	complement(19296..20666)	54.6331	2.66169	6.32774	0.0105578	0.0539292	1	hypothetical protein F443_05786	BLASTED
PeffR13_000742	Peff_R13_v2-190	complement(56639..65588)	77.6241	3.66403	12.676	0.0105645	0.0539315	1	nicotinate-nucleotide diphosphorylase (carboxylating)	BLASTED, MAPPED, ANNOTATED
PeffR13_001232	Peff_R13_v2-182	148855..150273	64.3833	3.03465	8.19448	0.0106191	0.0541783	1	hypothetical protein PC110_g10669	BLASTED
PeffR13_004848	Peff_R13_v2-310	complement(19164..22019)	27.6226	1.91661	3.77534	0.0106777	0.0544125	1	hypothetical protein PC110_g3212	BLASTED
PeffR13_007210	Peff_R13_v2-707	15570..18371	109.443	1.33475	2.52232	0.0106766	0.0544125	1	cmgc cdk protein kinase	BLASTED, MAPPED, ANNOTATED
PeffR13_001431	Peff_R13_v2-188	complement(87656..91283)	36.6389	1.41201	2.66108	0.0107375	0.0546848	1	Vam6/Vps39 protein	BLASTED, MAPPED, ANNOTATED
PeffR13_007978	Peff_R13_v2-501	complement(1007..4007)	105.774	1.09553	2.13691	0.0107481	0.0547065	1	Nuclease domain-containing protein 1	BLASTED, MAPPED, ANNOTATED
PeffR13_006936	Peff_R13_v2-360	22103..24099	17.9251	2.66065	6.32318	0.010828	0.0550806	1	RNA-binding E3 ubiquitin-protein ligase MEX3C	BLASTED, MAPPED
PeffR13_001627	Peff_R13_v2-181	22400..22978	25.8552	2.65609	6.30323	0.0108771	0.055298	1	hypothetical protein PC110_g6086	BLASTED, MAPPED, ANNOTATED
PeffR13_006331	Peff_R13_v2-345	complement(21712..24328)	37.6502	2.64799	6.26795	0.0108864	0.0553123	1	Transmembrane protein	BLASTED, MAPPED, ANNOTATED
PeffR13_002195	Peff_R13_v2-26	76285..77250	117.762	3.6533	12.5821	0.0108967	0.0553321	1	putative membrane protein	BLASTED, MAPPED, ANNOTATED
PeffR13_000399	Peff_R13_v2-176	64163..66056	30.9781	1.93392	3.82093	0.0109377	0.0555073	1	pro-apoptotic serine protease nma111-like protein	BLASTED, MAPPED, ANNOTATED
PeffR13_001193	Peff_R13_v2-182	39308..42016	92.8854	2.9495	7.7248	0.010997	0.0557757	1	WD repeat-containing protein 5	BLASTED
PeffR13_003870	Peff_R13_v2-238	complement(63498..64193)	40.9217	3.64437	12.5045	0.0110221	0.0558698	1	hypothetical protein PC110_g2346	BLASTED
PeffR13_007962	Peff_R13_v2-733	complement(8756..10189)	38.1085	1.50527	2.83878	0.0110886	0.0561739	1	Vacuolar protein sorting-associated protein 11	BLASTED, MAPPED, ANNOTATED
PeffR13_006697	Peff_R13_v2-227	58188..59339	87.2983	2.6425	6.24415	0.0111368	0.0563625	1	Potassium channel GORK	BLASTED
PeffR13_004043	Peff_R13_v2-232	28176..29339	17.8148	-1.35378	-2.5558	0.0111389	0.0563625	1	non-structural maintenance of chromosomes element 4 homolog a	BLASTED, MAPPED, ANNOTATED
PeffR13_005595	Peff_R13_v2-374	14673..15388	65.3456	3.75222	13.4751	0.0111489	0.05638	1	Polygalacturonase	BLASTED, MAPPED, ANNOTATED
PeffR13_004806	Peff_R13_v2-25	63978..64358	798.923	-1.2242	-2.33625	0.0111557	0.056381	1	60S ribosomal protein L4	BLASTED, MAPPED, ANNOTATED
PeffR13_004135	Peff_R13_v2-243	complement(43632..47540)	216.491	1.52373	2.87533	0.0111675	0.0564078	1	glycine cleavage system H protein	BLASTED, MAPPED, ANNOTATED
PeffR13_003206	Peff_R13_v2-319	complement(25554..28127)	201.441	2.64246	6.24393	0.0112493	0.0567877	1	Zinc finger protein 706	BLASTED, MAPPED, ANNOTATED
PeffR13_001422	Peff_R13_v2-188	complement(56370..56682)	22.0215	1.96538	3.90515	0.0112721	0.0568692	1	hypothetical protein PHMEG_0007955	BLASTED, MAPPED
PeffR13_004671	Peff_R13_v2-205	complement(63192..63953)	22.4475	2.63289	6.20265	0.0112825	0.0568884	1	CorA Metal Ion Transporter (MIT) Family	BLASTED, MAPPED, ANNOTATED
PeffR13_008063	Peff_R13_v2-389	complement(14468..16612)	525.657	1.30648	2.47337	0.0113125	0.0570062	1	putative membrane protein	BLASTED, MAPPED, ANNOTATED
PeffR13_002302	Peff_R13_v2-686	complement(31968..34174)	96.8172	3.62956	12.3768	0.0113455	0.0571391	1	GrxB family glutaredoxin	BLASTED, MAPPED, ANNOTATED
PeffR13_004297	Peff_R13_v2-45	complement(69564..69758)	61.3646	1.34433	2.53912	0.0113619	0.0571884	1	TKL protein kinase	BLASTED, MAPPED, ANNOTATED
PeffR13_006568	Peff_R13_v2-327	complement(37344..38395)	39.5796	2.15921	4.46669	0.0114204	0.057449	1	Nucleoporin GLE1	BLASTED, MAPPED, ANNOTATED
PeffR13_007824	Peff_R13_v2-418	8417..10822	334.011	3.62927	12.3742	0.0114539	0.0575842	1	hypothetical protein PPTG_17614	BLASTED, MAPPED, ANNOTATED
PeffR13_004713	Peff_R13_v2-303	39562..43459	146.792	1.26706	2.40671	0.0115207	0.0578861	1	Hypothetical protein PHPALM_11828	BLASTED
PeffR13_006000	Peff_R13_v2-278	complement(11352..15183)	27.1981	3.62122	12.3054	0.0115278	0.0578881	1	zinc finger bed domain-containing protein 1-like	BLASTED, MAPPED, ANNOTATED
PeffR13_005565	Peff_R13_v2-710	complement(21674..24243)	30.9785	1.59866	3.02862	0.0115487	0.057959	1	homeodomain transcription factor, putative	BLASTED, MAPPED, ANNOTATED
PeffR13_002776	Peff_R13_v2-698	5881..7798	26.142	1.48734	2.80372	0.0115754	0.0580589	1	hypothetical protein L917_12099	BLASTED, MAPPED, ANNOTATED
PeffR13_003634	Peff_R13_v2-231	complement(4016..5953)	27.5253	3.61563	12.2579	0.0116032	0.0581647	1	hypothetical protein PC110_g11740	BLASTED
PeffR13_007372	Peff_R13_v2-716	21981..22754	51.3258	2.61016	6.10571	0.0116381	0.0583058	1	Serine/threonine protein phosphatase 2A	BLASTED, MAPPED, ANNOTATED
PeffR13_000491	Peff_R13_v2-8	complement(124151..125134)	35.0116	2.61804	6.13913	0.0116545	0.0583538	1	MiaB-like tRNA modifying enzyme, archaeal-type	BLASTED, MAPPED, ANNOTATED
PeffR13_004475	Peff_R13_v2-276	32148..33629	117.854	3.6121	12.2279	0.0116702	0.0583672	1	hypothetical protein PHPALM_20285	BLASTED
PeffR13_006468	Peff_R13_v2-321	complement(21135..23360)	81.2604	2.61724	6.13577	0.0116707	0.0583672	1	DRE2_PHYITRecName: Full=Anamorsin homolog; AltName: Full=Fe-S cluster assembly protein DRE2 homolog	BLASTED, MAPPED, ANNOTATED
PeffR13_004274	Peff_R13_v2-45	4805..7822	70.4551	1.94587	3.85271	0.0116954	0.0584566	1	conserved hypothetical protein	BLASTED
PeffR13_008496	Peff_R13_v2-402	684..2528	76.6659	1.25896	2.39323	0.0117434	0.0586624	1	protein phosphatase 2	BLASTED
PeffR13_003059	Peff_R13_v2-264	complement(25064..25462)	24.8551	1.8969	3.72413	0.0117738	0.0587802	1	Niemann-Pick C1 protein	BLASTED, MAPPED, ANNOTATED
PeffR13_006043	Peff_R13_v2-337	30915..32517	32.2424	3.62198	12.3119	0.011791	0.0588319	1	Zinc finger, BED-type predicted	BLASTED, MAPPED, ANNOTATED
PeffR13_005847	Peff_R13_v2-251	complement(42068..46771)	87.1279	-1.20986	-2.31314	0.0118237	0.0589611	1	hypothetical protein PHMEG_00024384	BLASTED
PeffR13_000578	Peff_R13_v2-1	complement(213698..215475)	44.0353	3.60588	12.1752	0.0119319	0.059466	1	hypothetical protein PPTG_17989	BLASTED
PeffR13_003284	Peff_R13_v2-266	complement(19298..23112)	24.4212	1.32157	2.49938	0.0120094	0.0598179	1	ATP-dependent RNA helicase	BLASTED, MAPPED, ANNOTATED
PeffR13_000746	Peff_R13_v2-190	complement(68526..73233)	46.1188	3.60276	12.149	0.0120733	0.0601012	1	dihydropteroate synthase	BLASTED, MAPPED, ANNOTATED
PeffR13_003210	Peff_R13_v2-319	34613..36373	15.223	3.60033	12.1285	0.0121062	0.0602299	1	hypothetical protein PHYSODRAFT_543861	BLASTED, MAPPED, ANNOTATED
PeffR13_006277	Peff_R13_v2-94	complement(35000..36955)	30.7849	1.37608	2.59563	0.012114	0.060234	1	Coatomer subunit zeta-1	BLASTED, MAPPED, ANNOTATED
PeffR13_006975	Peff_R13_v2-714	complement(23571..26177)	42.6973	2.61248	6.11552	0.0121324	0.060291	1	Cyclin B	BLASTED, MAPPED, ANNOTATED
PeffR13_001993	Peff_R13_v2-30	30081..31783	35.2772	2.60863	6.09923	0.0121422	0.0603046	1	translation elongation factor Tu, variant 2	BLASTED, MAPPED, ANNOTATED
PeffR13_002403	Peff_R13_v2-180	157318..158922	25.4792	2.60225	6.07233	0.0121493	0.0603049	1	hypothetical protein L917_01544	BLASTED, MAPPED, ANNOTATED
PeffR13_005988	Peff_R13_v2-74	complement(29138..31231)	38.9448	2.60732	6.0937	0.0121689	0.0603674	1	cytosol aminopeptidase	BLASTED, MAPPED, ANNOTATED
PeffR13_004064	Peff_R13_v2-242	6841..7560	42.4169	2.61485	6.12559	0.0122052	0.0605126	1	nuclear pore glycoprotein, putative	BLASTED, MAPPED, ANNOTATED
PeffR13_003878	Peff_R13_v2-20	7038..13793	30.8806	3.599	12.1173	0.0122925	0.0609107	1	Sterol 3-beta-glucosyltransferase	BLASTED, MAPPED, ANNOTATED
PeffR13_003174	Peff_R13_v2-687	complement(17877..18766)	159.236	2.59763	6.05293	0.0123259	0.0610409	1	dolichyl-diphosphooligosaccharide-protein glycosyltransferase subunit, putative	BLASTED, MAPPED, ANNOTATED
PeffR13_006222	Peff_R13_v2-224	19665..22517	29.3888	1.05678	2.08029	0.0123848	0.0612973	1	hypothetical protein PC110_g10796	BLASTED, MAPPED, ANNOTATED
PeffR13_001030	Peff_R13_v2-203	complement(32879..33652)	77.77	3.58735	12.0199	0.0123966	0.0613205	1	Ubiquitin thioesterase otubain	BLASTED
PeffR13_007204	Peff_R13_v2-439	complement(16724..17494)	21.6794	3.60231	12.1452	0.0124892	0.061743	1	Phosphoserine aminotransferase	BLASTED, MAPPED, ANNOTATED
PeffR13_000091	Peff_R13_v2-174	259633..260519	127.318	3.58375	11.9899	0.0125271	0.0618595	1	nuclear transport factor, putative	BLASTED
PeffR13_004796	Peff_R13_v2-268	complement(46786..47475)	81.7188	2.59844	6.05632	0.0125205	0.0618595	1	putative membrane protein	BLASTED, MAPPED, ANNOTATED
PeffR13_003956	Peff_R13_v2-48	11425..12956	87.9873	2.15475	4.45292	0.0125538	0.0619558	1	hypothetical protein PPTG_16057	BLASTED, MAPPED, ANNOTATED
PeffR13_003232	Peff_R13_v2-247	35471..36562	91.2777	3.58872	12.0313	0.0125663	0.0619817	1	TBCC domain-containing protein 1	BLASTED
PeffR13_002062	Peff_R13_v2-195	complement(87451..88953)	46.5563	3.60081	12.1325	0.0125976	0.0620649	1	DNA primase small subunit	BLASTED, MAPPED, ANNOTATED
PeffR13_008189	Peff_R13_v2-484	complement(7593..10668)	54.7791	3.58023	11.9607	0.0125925	0.0620649	1	Sua5/YciO/YrdC/YwlC family protein	BLASTED, MAPPED, ANNOTATED
PeffR13_006184	Peff_R13_v2-267	51976..52342	41.9907	3.59891	12.1166	0.0126141	0.0621107	1	Mitochondrial Carrier (MC) Family	BLASTED, MAPPED, ANNOTATED
PeffR13_004670	Peff_R13_v2-205	complement(61686..62853)	21.7183	3.58039	11.962	0.0126243	0.0621252	1	hypothetical protein PC110_g19934	BLASTED
PeffR13_008474	Peff_R13_v2-458	complement(10571..11554)	268.533	3.58514	12.0015	0.0126336	0.0621359	1	Nadh-ubiquinone oxidoreductase b18 subunit family protein	BLASTED, MAPPED, ANNOTATED
PeffR13_006173	Peff_R13_v2-256	62819..64355	64.4329	3.57845	11.946	0.0126482	0.0621719	1	Chromatin modification-related protein eaf3	BLASTED, MAPPED, ANNOTATED
PeffR13_007740	Peff_R13_v2-346	complement(28948..31746)	94.451	3.95815	15.5425	0.0126837	0.062311	1	transmembrane protein	BLASTED, MAPPED, ANNOTATED
PeffR13_000718	Peff_R13_v2-183	complement(154584..156032)	50.7049	2.15209	4.44473	0.0126931	0.0623213	1	E3 ubiquitin ligase	BLASTED, MAPPED, ANNOTATED
PeffR13_005118	Peff_R13_v2-265	29670..34356	44.9442	1.28672	2.43973	0.0127049	0.062344	1	hypothetical protein PC110_g12061	BLASTED, MAPPED, ANNOTATED
PeffR13_000164	Peff_R13_v2-175	complement(115057..116490)	42.1342	2.16929	4.49802	0.0127275	0.0624193	1	hypothetical protein PHMEG_0003715	BLASTED, MAPPED, ANNOTATED
PeffR13_006537	Peff_R13_v2-300	34710..36020	14.9488	2.14996	4.43815	0.0128065	0.0627709	1	hypothetical protein PC110_g7846	BLASTED
PeffR13_000781	Peff_R13_v2-4	37814..39061	46.5223	2.67634	6.39231	0.0128725	0.0630585	1	E3 ubiquitin-protein ligase RNF8	BLASTED, MAPPED, ANNOTATED
PeffR13_007626	Peff_R13_v2-372	26582..29796	58.7542	2.57513	5.95923	0.0128857	0.063087	1	actin-binding homolog 2	BLASTED, MAPPED, ANNOTATED
PeffR13_001380	Peff_R13_v2-189	complement(80984..81609)	53.5965	3.56451	11.8311	0.0129085	0.0631512	1	mitochondrial import inner membrane translocase subunit TIM50	BLASTED, MAPPED, ANNOTATED
PeffR13_004748	Peff_R13_v2-282	complement(36721..38399)	19.0407	2.58191	5.98734	0.0129134	0.0631512	1	Elongation factor Tu	BLASTED, MAPPED, ANNOTATED
PeffR13_008158	Peff_R13_v2-353	complement(30199..36405)	362.844	1.05196	2.07334	0.0130057	0.063566	1	---NA---	NO-BLAST
PeffR13_003990	Peff_R13_v2-31	71790..75385	42.4268	2.57536	5.96018	0.0130607	0.0637987	1	propionyl-CoA carboxylase beta chain, mitochondrial	BLASTED, MAPPED, ANNOTATED
PeffR13_005430	Peff_R13_v2-285	45790..48003	16.6445	1.38339	2.6088	0.0131353	0.0641266	1	e1a-binding protein p400-like	BLASTED, MAPPED
PeffR13_001457	Peff_R13_v2-196	complement(13245..14183)	94.9874	-1.48513	-2.79942	0.0131433	0.0641295	1	Digestive organ expansion factor	BLASTED, MAPPED, ANNOTATED
PeffR13_001369	Peff_R13_v2-189	complement(48096..49889)	48.9741	1.45976	2.75063	0.0131714	0.0642299	1	RNA-binding protein 26	BLASTED, MAPPED, ANNOTATED
PeffR13_007034	Peff_R13_v2-699	complement(20174..23977)	16.7471	-1.32073	-2.49793	0.0131804	0.0642378	1	Prefoldin subunit	BLASTED, MAPPED
PeffR13_007963	Peff_R13_v2-733	13249..13428	35.0171	3.602	12.1426	0.013199	0.0642918	1	Dihydroxyacetone Kinase	BLASTED, MAPPED, ANNOTATED
PeffR13_001605	Peff_R13_v2-184	93452..95211	23.9339	1.55355	2.93539	0.0132226	0.0643703	1	Peptide-N(4)-(N-acetyl-beta-glucosaminyl)asparagine amidase	BLASTED, MAPPED
PeffR13_004949	Peff_R13_v2-317	5587..7762	11.9099	-3.98142	-15.7953	0.0132383	0.0644104	1	hypothetical protein F442_05747	BLASTED, MAPPED
PeffR13_003395	Peff_R13_v2-230	65784..67350	45.7925	1.97248	3.92442	0.0132495	0.0644285	1	Phosphoenolpyruvate carboxykinase (ATP)	BLASTED, MAPPED, ANNOTATED
PeffR13_004752	Peff_R13_v2-282	complement(44579..45796)	23.0886	-1.12276	-2.17763	0.0132798	0.0645392	1	GTP-binding protein LepA	BLASTED, MAPPED, ANNOTATED
PeffR13_006086	Peff_R13_v2-55	46704..49673	45.382	3.55262	11.734	0.0133752	0.0649003	1	myosin heavy chain	BLASTED, MAPPED, ANNOTATED
PeffR13_001160	Peff_R13_v2-194	95074..95506	49.7753	2.1379	4.4012	0.0133767	0.0649003	1	Bromodomain and PHD finger-containing protein 3	BLASTED
PeffR13_002778	Peff_R13_v2-698	complement(10446..11709)	27.8941	1.68377	3.21266	0.0133673	0.0649003	1	Voltage-gated Ion Channel (VIC) Superfamily	BLASTED, MAPPED, ANNOTATED
PeffR13_008182	Peff_R13_v2-352	complement(23487..24521)	240.092	1.86557	3.64412	0.0133879	0.0649181	1	hypothetical protein PHMEG_00013235	BLASTED, MAPPED, ANNOTATED
PeffR13_007169	Peff_R13_v2-34	61626..62002	61.9924	2.13534	4.39341	0.0134389	0.0651287	1	ribosomal protein S18	BLASTED, MAPPED, ANNOTATED
PeffR13_006224	Peff_R13_v2-224	complement(31412..33026)	68.9866	2.7256	6.61435	0.0134921	0.0653499	1	L-threonine 3-dehydrogenase	BLASTED, MAPPED, ANNOTATED
PeffR13_001926	Peff_R13_v2-193	70680..77353	258.261	3.5425	11.6519	0.0135218	0.0654566	1	hypothetical protein PC110_g14768	BLASTED
PeffR13_002036	Peff_R13_v2-195	complement(12703..14598)	39.9747	3.53378	11.5817	0.0135515	0.0655122	1	hypothetical protein PHYSODRAFT_334381	BLASTED, MAPPED, ANNOTATED
PeffR13_003235	Peff_R13_v2-247	complement(43760..46087)	9.66315	2.12485	4.36158	0.0135561	0.0655122	1	hypothetical protein PC110_g1506	BLASTED
PeffR13_007979	Peff_R13_v2-501	4153..5878	36.0749	1.86152	3.63391	0.0135559	0.0655122	1	Guanylate-binding protein	BLASTED, MAPPED, ANNOTATED
PeffR13_007334	Peff_R13_v2-354	complement(23295..28105)	26.9851	2.13584	4.39493	0.0135933	0.0656552	1	SNW/SKI-interacting protein	BLASTED, MAPPED, ANNOTATED
PeffR13_000075	Peff_R13_v2-174	complement(183008..186614)	21.2494	-1.042	-2.05907	0.0136037	0.0656687	1	WD40 repeat-containing protein SMU1	BLASTED
PeffR13_005984	Peff_R13_v2-74	complement(17811..18581)	29.935	-0.93752	-1.91523	0.0136221	0.0657207	1	formin-homology 2 domain-containing protein	BLASTED, MAPPED, ANNOTATED
PeffR13_006379	Peff_R13_v2-253	38190..39691	18.2276	2.56543	5.91931	0.013643	0.0657503	1	hypothetical protein PC110_g1912	BLASTED, MAPPED, ANNOTATED
PeffR13_001774	Peff_R13_v2-14	36495..38372	115.033	1.87447	3.66668	0.0136512	0.0657503	1	putative methyltransferase, putative	BLASTED, MAPPED, ANNOTATED
PeffR13_000163	Peff_R13_v2-175	complement(113200..114810)	94.3085	1.27943	2.42743	0.0136446	0.0657503	1	Glutathione gamma-glutamylcysteinyltransferase 1	BLASTED, MAPPED, ANNOTATED
PeffR13_001231	Peff_R13_v2-182	complement(144251..147416)	28.2472	3.53802	11.6158	0.0136865	0.0658514	1	putative pre-mRNA splicing factor	BLASTED, MAPPED, ANNOTATED
PeffR13_003747	Peff_R13_v2-201	33486..37994	45.7274	2.55341	5.8702	0.0136951	0.0658514	1	Chromodomain protein	BLASTED, MAPPED, ANNOTATED
PeffR13_002380	Peff_R13_v2-180	53398..60441	21.5154	2.15045	4.43967	0.0136899	0.0658514	1	phosphatidylinositol kinase (PIK-J)	BLASTED, MAPPED, ANNOTATED
PeffR13_002606	Peff_R13_v2-10	complement(22470..25618)	15.8552	1.85337	3.61343	0.0137186	0.0659272	1	hypothetical protein F443_15169	BLASTED, MAPPED, ANNOTATED
PeffR13_008208	Peff_R13_v2-474	complement(5700..13378)	22.0884	1.18794	2.27827	0.0137426	0.0660061	1	Myosin-like protein	BLASTED
PeffR13_001224	Peff_R13_v2-182	127039..128653	30.7088	1.69048	3.22764	0.0137645	0.0660741	1	E3 ubiquitin ligase	BLASTED, MAPPED, ANNOTATED
PeffR13_001963	Peff_R13_v2-186	complement(44759..45790)	86.878	1.21069	2.31448	0.0138145	0.0662771	1	hypothetical protein PHMEG_00011565	BLASTED
PeffR13_005137	Peff_R13_v2-290	complement(35933..36907)	71.8549	2.11848	4.34235	0.0138497	0.0664091	1	Serine/threonine-protein kinase Sgk3	BLASTED, MAPPED, ANNOTATED
PeffR13_001935	Peff_R13_v2-193	96786..97799	102.243	2.05169	4.14591	0.0138792	0.0664968	1	CAMK protein kinase	BLASTED, MAPPED, ANNOTATED
PeffR13_003699	Peff_R13_v2-28	complement(40717..42478)	35.4373	-1.15798	-2.23145	0.0138834	0.0664968	1	BUB3-interacting and GLEBS motif-containing protein	BLASTED, MAPPED
PeffR13_001368	Peff_R13_v2-189	46332..47798	77.0856	3.76897	13.6324	0.013892	0.0665009	1	Ethylmalonyl-CoA decarboxylase	BLASTED, MAPPED, ANNOTATED
PeffR13_007753	Peff_R13_v2-405	complement(8244..9354)	38.775	2.53939	5.81343	0.0139234	0.0665784	1	actin superfamily	BLASTED
PeffR13_000405	Peff_R13_v2-176	77731..79557	126.712	1.08331	2.11889	0.0139237	0.0665784	1	tRNA pseudouridine(55) synthase	BLASTED, MAPPED, ANNOTATED
PeffR13_007925	Peff_R13_v2-98	complement(28388..29728)	86.836	2.11515	4.33235	0.0139504	0.0666692	1	phosphoserine phosphatase SerB, variant	BLASTED, MAPPED, ANNOTATED
PeffR13_008540	Peff_R13_v2-481	8269..8953	33.9144	2.13958	4.40634	0.013972	0.0667351	1	calcineurin-like phosphoesterase, putative	BLASTED, MAPPED, ANNOTATED
PeffR13_008280	Peff_R13_v2-508	complement(2565..5264)	56.2002	1.83613	3.57052	0.0140479	0.0670605	1	COBW domain-containing protein 2	BLASTED, MAPPED, ANNOTATED
PeffR13_007005	Peff_R13_v2-706	21694..24618	165.044	3.56352	11.823	0.0140781	0.0671677	1	---NA---	NO-BLAST
PeffR13_005580	Peff_R13_v2-68	25373..26860	22.8859	3.51557	11.4365	0.0141642	0.0675408	1	hypothetical protein PC110_g11391	BLASTED, MAPPED, ANNOTATED
PeffR13_006681	Peff_R13_v2-49	complement(25739..26476)	21.0701	3.5145	11.428	0.0141847	0.0675638	1	hypothetical protein F441_13688	BLASTED, MAPPED, ANNOTATED
PeffR13_003641	Peff_R13_v2-231	28792..31623	64.6777	1.54903	2.9262	0.014183	0.0675638	1	RNA polymerase-associated protein LEO1	BLASTED, MAPPED, ANNOTATED
PeffR13_003819	Peff_R13_v2-33	9719..11262	101.706	2.12046	4.34833	0.0142762	0.0679617	1	ribosomal protein L9	BLASTED, MAPPED, ANNOTATED
PeffR13_007054	Peff_R13_v2-383	complement(24814..25902)	22.7963	2.63227	6.20001	0.0143111	0.0680154	1	Type I inositol 3	BLASTED, MAPPED, ANNOTATED
PeffR13_005772	Peff_R13_v2-275	complement(24168..25283)	66.0173	1.55648	2.94136	0.0143052	0.0680154	1	ATP-dependent protease HslVU, ATPase subunit	BLASTED, MAPPED, ANNOTATED
PeffR13_007618	Peff_R13_v2-446	complement(21923..23296)	208.211	-0.989134	-1.98499	0.0143055	0.0680154	1	DNA binding protein, putative	BLASTED, MAPPED, ANNOTATED
PeffR13_002040	Peff_R13_v2-195	complement(18111..20029)	48.4635	2.54001	5.81592	0.0144353	0.0685679	1	hypothetical protein PC110_g6845	BLASTED
PeffR13_005301	Peff_R13_v2-689	complement(74961..77900)	44.2966	3.55615	11.7627	0.0145547	0.0690211	1	CDP-diacylglycerol--serine O-phosphatidyltransferase 2	BLASTED, MAPPED, ANNOTATED
PeffR13_005846	Peff_R13_v2-251	40197..41361	53.1503	1.43534	2.70446	0.0145548	0.0690211	1	signal recognition particle 68 kda protein	BLASTED, MAPPED, ANNOTATED
PeffR13_002508	Peff_R13_v2-204	complement(68686..70714)	35.9248	1.29813	2.45911	0.0145449	0.0690211	1	Regulator of nonsense transcripts 1	BLASTED, MAPPED, ANNOTATED
PeffR13_003089	Peff_R13_v2-43	complement(33865..40203)	64.775	3.49526	11.2766	0.0146512	0.0694401	1	Hypothetical protein PHPALM_8747	BLASTED
PeffR13_000845	Peff_R13_v2-15	34835..35809	57.2866	1.57058	2.97024	0.0146643	0.0694635	1	Splicing factor U2af large subunit	BLASTED, MAPPED, ANNOTATED
PeffR13_008202	Peff_R13_v2-727	complement(134..496)	47.609	1.13326	2.19353	0.0146893	0.0695441	1	hypothetical protein PC110_g11372, partial	BLASTED, MAPPED
PeffR13_006095	Peff_R13_v2-373	complement(3366..5107)	98.0406	2.5333	5.78895	0.0147162	0.0695685	1	Mitochondrial 37S ribosomal protein RSM27	BLASTED, MAPPED, ANNOTATED
PeffR13_000618	Peff_R13_v2-9	89090..90254	189.853	2.1026	4.29484	0.0147187	0.0695685	1	54S ribosomal protein L24	BLASTED, MAPPED, ANNOTATED
PeffR13_007873	Peff_R13_v2-444	complement(10064..10531)	766.707	-1.17012	-2.2503	0.0147129	0.0695685	1	40s ribosomal protein s16	BLASTED, MAPPED, ANNOTATED
PeffR13_000897	Peff_R13_v2-11	29920..31881	60.9989	3.5023	11.3318	0.0147572	0.0697021	1	50S ribosomal protein L4	BLASTED, MAPPED, ANNOTATED
PeffR13_004925	Peff_R13_v2-42	73542..75941	167.57	3.49539	11.2776	0.0147632	0.0697021	1	small nuclear ribonucleoprotein Sm D2	BLASTED, MAPPED, ANNOTATED
PeffR13_008391	Peff_R13_v2-445	complement(1987..4581)	20.0871	-1.02472	-2.03456	0.014786	0.0697712	1	hypothetical protein PHPALM_31677	BLASTED, MAPPED, ANNOTATED
PeffR13_003078	Peff_R13_v2-43	complement(7608..9743)	33.1551	2.30722	4.94929	0.0148024	0.0698103	1	Crinkler (CRN) family protein	BLASTED
PeffR13_003618	Peff_R13_v2-29	37696..49099	21.6305	2.52536	5.75717	0.014823	0.0698695	1	Cell-cell adhesion protein	BLASTED
PeffR13_007973	Peff_R13_v2-52	10926..12293	31.2678	2.54058	5.81821	0.0148631	0.0700202	1	hypothetical protein PC110_g16587	BLASTED
PeffR13_007226	Peff_R13_v2-442	complement(7106..9229)	6.74824	3.50943	11.3879	0.0149022	0.0701661	1	hypothetical protein PC110_g16939	BLASTED, MAPPED, ANNOTATED
PeffR13_006099	Peff_R13_v2-373	7659..9464	46.7756	3.48451	11.1929	0.014933	0.070244	1	Serine protease family S33	BLASTED, MAPPED, ANNOTATED
PeffR13_006712	Peff_R13_v2-362	23640..25671	40.6657	2.10491	4.30171	0.0149366	0.070244	1	Autophagy-related protein 3	BLASTED, MAPPED, ANNOTATED
PeffR13_003032	Peff_R13_v2-229	20199..24254	41.7942	2.10199	4.293	0.014949	0.070244	1	Type 2 DNA topoisomerase 6 subunit B	BLASTED, MAPPED, ANNOTATED
PeffR13_003503	Peff_R13_v2-236	9036..13973	34.8239	1.85183	3.60957	0.0149561	0.070244	1	NAD-dependent malic enzyme, putative	BLASTED, MAPPED, ANNOTATED
PeffR13_005814	Peff_R13_v2-364	complement(29993..31913)	15.8148	1.83574	3.56953	0.0149612	0.070244	1	hypothetical protein PC110_g6074	BLASTED
PeffR13_001849	Peff_R13_v2-191	73295..75929	24.1228	1.37184	2.588	0.0149678	0.070244	1	hypothetical protein PHYSODRAFT_313348	BLASTED
PeffR13_004273	Peff_R13_v2-45	complement(1372..4056)	37.5533	3.48448	11.1927	0.0149995	0.070318	1	hypothetical protein PHYSODRAFT_298444	BLASTED, MAPPED, ANNOTATED
PeffR13_006058	Peff_R13_v2-697	46243..48746	25.1721	2.56209	5.90562	0.0149999	0.070318	1	hypothetical protein PC110_g17180	BLASTED
PeffR13_004562	Peff_R13_v2-46	60542..61237	32.2656	1.57173	2.97261	0.0150646	0.0705832	1	hypothetical protein PHYSODRAFT_309794	BLASTED, MAPPED, ANNOTATED
PeffR13_000009	Peff_R13_v2-174	complement(12584..14458)	32.4122	1.65758	3.15487	0.0151254	0.0707521	1	hypothetical protein PC110_g1810	BLASTED, MAPPED, ANNOTATED
PeffR13_007023	Peff_R13_v2-53	36796..38310	130.192	1.53558	2.89905	0.0151238	0.0707521	1	Non-histone protein 10	BLASTED, MAPPED, ANNOTATED
PeffR13_007511	Peff_R13_v2-259	2132..3639	5.89705	-1.53645	-2.90079	0.0151107	0.0707521	1	hypothetical protein PC110_g6286	BLASTED
PeffR13_002183	Peff_R13_v2-26	complement(55622..58350)	12.5634	-1.31278	-2.4842	0.0151522	0.0708393	1	hypothetical protein L916_21312	BLASTED, MAPPED, ANNOTATED
PeffR13_000615	Peff_R13_v2-9	80867..83551	80.3331	1.28493	2.43669	0.0152278	0.0711542	1	hypothetical protein PC110_g11000	BLASTED, MAPPED, ANNOTATED
PeffR13_006980	Peff_R13_v2-59	complement(12653..15036)	22.7441	3.47906	11.1507	0.0152528	0.0712323	1	hypothetical protein PC110_g289	BLASTED, MAPPED, ANNOTATED
PeffR13_000724	Peff_R13_v2-190	14984..16480	20.3471	2.51608	5.72025	0.0152956	0.0713935	1	Polyribonucleotide nucleotidyltransferase	BLASTED, MAPPED, ANNOTATED
PeffR13_007792	Peff_R13_v2-401	complement(16067..19036)	44.8385	1.63973	3.11607	0.0153912	0.0717629	1	SEC1 family transporter SLY1	BLASTED, MAPPED, ANNOTATED
PeffR13_005147	Peff_R13_v2-258	29434..30945	175.401	1.02957	2.04142	0.0153915	0.0717629	1	Calcineurin-like phosphoesterase	BLASTED, MAPPED, ANNOTATED
PeffR13_002666	Peff_R13_v2-179	complement(136910..137386)	20.4876	2.50812	5.68877	0.0154267	0.0718883	1	E3 ubiquitin-protein ligase HERC6	BLASTED, MAPPED, ANNOTATED
PeffR13_000993	Peff_R13_v2-3	178720..180096	67.0749	1.82028	3.53149	0.0154956	0.0721649	1	serine/threonine-protein phosphatase 2A regulatory subunit B', putative	BLASTED, MAPPED, ANNOTATED
PeffR13_008218	Peff_R13_v2-358	complement(18506..22921)	192.883	-1.76657	-3.40245	0.0155028	0.0721649	1	iron sulfur cluster assembly protein 1	BLASTED, MAPPED, ANNOTATED
PeffR13_005171	Peff_R13_v2-371	20442..21182	92.3191	1.22124	2.33147	0.0155129	0.0721729	1	hypothetical protein F443_20933	BLASTED
PeffR13_001876	Peff_R13_v2-177	18355..20523	20.1252	-0.911669	-1.88122	0.0155317	0.0722213	1	P-type ATPase (P-ATPase) Superfamily	BLASTED, MAPPED, ANNOTATED
PeffR13_006289	Peff_R13_v2-709	30231..32187	102.02	3.63169	12.395	0.0155526	0.0722404	1	hypothetical protein PC110_g1725	BLASTED
PeffR13_005196	Peff_R13_v2-62	50769..52304	18.4615	-1.02218	-2.03098	0.0155488	0.0722404	1	Vacuolar protein sorting-associated protein 52 A	BLASTED
PeffR13_005733	Peff_R13_v2-347	complement(36516..37909)	37.6034	2.08659	4.24742	0.0156777	0.0727821	1	Fatty acid amide hydrolase	BLASTED, MAPPED, ANNOTATED
PeffR13_003678	Peff_R13_v2-76	41145..42225	48.5452	2.50275	5.66763	0.0156961	0.0727888	1	cop8 (constitutive photomorphogenic) homolog	BLASTED, MAPPED, ANNOTATED
PeffR13_005657	Peff_R13_v2-58	57184..58263	54.1321	1.80806	3.50172	0.0156959	0.0727888	1	uroporphyrinogen decarboxylase	BLASTED, MAPPED, ANNOTATED
PeffR13_003463	Peff_R13_v2-241	complement(29972..34602)	55.0518	2.50585	5.67985	0.0157908	0.0731493	1	Ribosomal protein L1	BLASTED, MAPPED, ANNOTATED
PeffR13_003831	Peff_R13_v2-33	41388..41795	347.655	1.19851	2.29502	0.0157824	0.0731493	1	Proteasome subunit beta type-1	BLASTED, MAPPED, ANNOTATED
PeffR13_002082	Peff_R13_v2-6	13715..16291	18.9371	2.11473	4.33109	0.0158155	0.0732241	1	hypothetical protein PC110_g3164	BLASTED
PeffR13_007424	Peff_R13_v2-375	complement(13924..14781)	213.165	2.54607	5.84042	0.0158518	0.0733134	1	hypothetical protein PC110_g4126	BLASTED
PeffR13_003369	Peff_R13_v2-206	complement(78943..80453)	23.7344	2.49746	5.64692	0.0158486	0.0733134	1	hypothetical protein L915_19842	BLASTED, MAPPED, ANNOTATED
PeffR13_004465	Peff_R13_v2-276	complement(5564..6451)	153.149	2.20307	4.60458	0.0158614	0.0733184	1	Crinkler (CRN) family protein	BLASTED, MAPPED, ANNOTATED
PeffR13_006569	Peff_R13_v2-327	38754..40215	95.1752	1.53483	2.89754	0.015894	0.07343	1	Transmembrane protein	BLASTED, MAPPED, ANNOTATED
PeffR13_003988	Peff_R13_v2-31	complement(64602..67012)	66.4494	3.46484	11.0413	0.0159233	0.0735046	1	NADH-cytochrome b5 reductase 2	BLASTED, MAPPED, ANNOTATED
PeffR13_000257	Peff_R13_v2-2	complement(117881..119233)	43.44	2.07745	4.2206	0.0159273	0.0735046	1	U3 small nucleolar RNA-associated protein 18	BLASTED
PeffR13_006364	Peff_R13_v2-281	complement(20801..23026)	28.7401	2.51227	5.70517	0.0159378	0.0735137	1	ATP-dependent RNA helicase SUPV3L1	BLASTED, MAPPED, ANNOTATED
PeffR13_004698	Peff_R13_v2-286	complement(55756..57159)	109.486	1.16512	2.24252	0.0159665	0.0736067	1	Phosphatidylinositol kinase	BLASTED, MAPPED, ANNOTATED
PeffR13_000821	Peff_R13_v2-4	complement(153900..156290)	40.9995	1.65472	3.14862	0.0159906	0.0736783	1	ferrochelatase	BLASTED, MAPPED, ANNOTATED
PeffR13_004048	Peff_R13_v2-232	39059..39982	41.0854	3.48654	11.2086	0.0160233	0.0737498	1	hypothetical protein PHMEG_00022303	BLASTED, MAPPED, ANNOTATED
PeffR13_001208	Peff_R13_v2-182	83790..84851	24.7565	3.44618	10.8994	0.0160207	0.0737498	1	AGC protein kinase	BLASTED, MAPPED, ANNOTATED
PeffR13_004493	Peff_R13_v2-252	complement(32632..33919)	80.8071	3.45065	10.9333	0.0161759	0.0743728	1	transmembrane protein, putative	BLASTED, MAPPED, ANNOTATED
PeffR13_002612	Peff_R13_v2-10	61532..67978	104.887	1.50828	2.8447	0.0161677	0.0743728	1	Telomere-associated protein RIF1	BLASTED, MAPPED, ANNOTATED
PeffR13_004809	Peff_R13_v2-25	complement(68670..70868)	61.5842	2.07388	4.21018	0.0162267	0.0745665	1	ubiquitin-conjugating enzyme	BLASTED, MAPPED, ANNOTATED
PeffR13_008408	Peff_R13_v2-505	complement(6237..7115)	36.3367	1.01307	2.0182	0.0163541	0.0751121	1	Guanylyl cyclase inhibitory protein	BLASTED, MAPPED, ANNOTATED
PeffR13_000697	Peff_R13_v2-183	108529..109765	24.6119	3.46002	11.0045	0.0163788	0.0751852	1	myosin-like protein	BLASTED, MAPPED, ANNOTATED
PeffR13_006344	Peff_R13_v2-315	23050..23541	107.182	1.41999	2.67584	0.0164146	0.0753094	1	coatomer subunit epsilon, putative	BLASTED, MAPPED, ANNOTATED
PeffR13_002359	Peff_R13_v2-21	118142..121716	51.6001	2.48328	5.59166	0.0164331	0.0753541	1	probable protein phosphatase 2c 52-like	BLASTED, MAPPED, ANNOTATED
PeffR13_005419	Peff_R13_v2-285	complement(23874..24896)	117.261	2.07907	4.22535	0.0164792	0.0754949	1	ADP-ribosylation factor	BLASTED, MAPPED, ANNOTATED
PeffR13_001439	Peff_R13_v2-188	complement(111576..112913)	23.1127	1.53218	2.89222	0.0164813	0.0754949	1	MMS19 nucleotide excision repair protein	BLASTED, MAPPED, ANNOTATED
PeffR13_001249	Peff_R13_v2-202	complement(23492..25312)	149.948	1.10366	2.14899	0.0165192	0.0756283	1	fatty acid desaturase family, Zn-binding site	BLASTED, MAPPED, ANNOTATED
PeffR13_000394	Peff_R13_v2-176	51614..60451	47.8063	2.48265	5.58922	0.0165359	0.0756644	1	Methylosome protein 50	BLASTED, MAPPED, ANNOTATED
PeffR13_007625	Peff_R13_v2-372	complement(21073..22316)	38.2644	2.51189	5.70367	0.0165701	0.0757803	1	UTP-glucose-1-phosphate uridylyltransferase	BLASTED, MAPPED, ANNOTATED
PeffR13_002345	Peff_R13_v2-21	complement(45146..45607)	11.4294	2.49223	5.62646	0.0166356	0.0759996	1	hypothetical protein PPTG_02665	BLASTED, MAPPED
PeffR13_003411	Peff_R13_v2-207	complement(69346..70878)	16.8773	-1.28509	-2.43697	0.0166357	0.0759996	1	hypothetical protein L917_19746	BLASTED
PeffR13_005404	Peff_R13_v2-390	18970..21236	145.062	1.79119	3.46099	0.0166649	0.0760925	1	Uncharacterized conserved protein	BLASTED
PeffR13_003205	Peff_R13_v2-319	20478..25365	40.792	2.05867	4.16602	0.0167484	0.0764333	1	cystathionine beta-synthase	BLASTED, MAPPED, ANNOTATED
PeffR13_004737	Peff_R13_v2-282	2230..5901	88.5155	1.12983	2.18833	0.0168515	0.0768633	1	Coatomer subunit delta	BLASTED, MAPPED, ANNOTATED
PeffR13_005362	Peff_R13_v2-244	complement(38946..40397)	27.5101	1.22434	2.33649	0.0169385	0.0772191	1	hypothetical protein PC110_g4714	BLASTED
PeffR13_001688	Peff_R13_v2-13	complement(56822..60559)	22.1975	1.48853	2.80603	0.0169571	0.0772631	1	conserved hypothetical protein	BLASTED
PeffR13_001908	Peff_R13_v2-193	37088..38096	38.9636	2.4654	5.52281	0.0169849	0.0773489	1	ATP-dependent protease HslVU, ATPase subunit	BLASTED, MAPPED, ANNOTATED
PeffR13_004850	Peff_R13_v2-310	24771..26739	15.0113	2.47003	5.54054	0.0170516	0.0776115	1	trehalose-phosphatase	BLASTED, MAPPED, ANNOTATED
PeffR13_004084	Peff_R13_v2-242	55354..56659	57.9443	2.4588	5.49758	0.0170944	0.0777651	1	Thioredoxin protein	BLASTED, MAPPED, ANNOTATED
PeffR13_002049	Peff_R13_v2-195	complement(33023..36146)	31.0394	3.41	10.6295	0.0171665	0.0780518	1	mesA protein	BLASTED
PeffR13_004005	Peff_R13_v2-233	complement(9534..11768)	54.6108	2.46176	5.5089	0.0172526	0.0783605	1	N-carbamoylputrescine amidase	BLASTED, MAPPED, ANNOTATED
PeffR13_005055	Peff_R13_v2-301	complement(32437..33585)	42.9995	1.16961	2.24951	0.0172464	0.0783605	1	Hypothetical protein PHPALM_11087	BLASTED
PeffR13_003148	Peff_R13_v2-27	40442..41769	30.8736	2.4801	5.57935	0.0173019	0.0785017	1	serine/threonine protein kinase	BLASTED, MAPPED, ANNOTATED
PeffR13_003624	Peff_R13_v2-29	complement(59694..60476)	58.4672	2.4577	5.49341	0.017301	0.0785017	1	protein phosphatase 1 regulatory subunit, putative	BLASTED
PeffR13_002584	Peff_R13_v2-23	81716..84255	71.9349	2.46448	5.51927	0.0173309	0.0785918	1	hypothetical protein L916_16202	BLASTED
PeffR13_008035	Peff_R13_v2-376	complement(19837..21006)	120.615	2.04317	4.12149	0.0173542	0.078656	1	ER membrane protein complex subunit 4	BLASTED, MAPPED, ANNOTATED
PeffR13_006885	Peff_R13_v2-222	complement(17184..18129)	29.1883	-0.997712	-1.99683	0.017396	0.078804	1	exosome complex exonuclease RRP41-like protein	BLASTED, MAPPED
PeffR13_005298	Peff_R13_v2-689	complement(60070..64053)	47.1279	3.41167	10.6418	0.0174287	0.0788275	1	hypothetical protein PC110_g9212	BLASTED
PeffR13_003633	Peff_R13_v2-231	complement(2576..3706)	93.3869	3.41092	10.6363	0.0174229	0.0788275	1	Eukaryotic translation initiation factor 4E type 2	BLASTED, MAPPED, ANNOTATED
PeffR13_006371	Peff_R13_v2-253	20904..22196	19.3886	1.65605	3.15153	0.0174282	0.0788275	1	hypothetical protein PC110_g18397	BLASTED, MAPPED, ANNOTATED
PeffR13_005738	Peff_R13_v2-234	complement(16366..17569)	59.1625	2.45333	5.4768	0.0174595	0.0789253	1	phytochrome-associated serine/threonine protein phosphatase	BLASTED, MAPPED, ANNOTATED
PeffR13_004782	Peff_R13_v2-268	19937..22444	45.7147	2.45912	5.49881	0.0175459	0.0792744	1	cell adhesion complex protein bystatin	BLASTED
PeffR13_006118	Peff_R13_v2-382	complement(20433..20675)	212.198	0.995482	1.99375	0.017577	0.079345	1	Cysteine-rich protein	BLASTED
PeffR13_000071	Peff_R13_v2-174	complement(166219..167172)	12.4486	-1.07947	-2.11327	0.01758	0.079345	1	hypothetical protein PC110_g1557	BLASTED
PeffR13_003075	Peff_R13_v2-264	60699..61993	233.753	2.46406	5.51769	0.0176456	0.0795994	1	30S ribosomal protein S17	BLASTED, MAPPED, ANNOTATED
PeffR13_001794	Peff_R13_v2-14	88450..89703	128.85	1.90239	3.73831	0.0176706	0.0796401	1	hypothetical protein PPTG_16028	BLASTED, MAPPED, ANNOTATED
PeffR13_000497	Peff_R13_v2-8	134111..136420	74.5722	1.68371	3.21252	0.0176731	0.0796401	1	Peroxidase protein	BLASTED, MAPPED, ANNOTATED
PeffR13_002313	Peff_R13_v2-686	complement(52896..55674)	38.9035	3.40874	10.6202	0.0177163	0.0797513	1	D-3-phosphoglycerate dehydrogenase	BLASTED, MAPPED, ANNOTATED
PeffR13_002170	Peff_R13_v2-26	complement(10203..10869)	725.997	-1.15513	-2.22704	0.0177112	0.0797513	1	V-type H(+)-translocating pyrophosphatase	BLASTED, MAPPED, ANNOTATED
PeffR13_000453	Peff_R13_v2-8	29979..31055	35.1965	1.40322	2.64491	0.017754	0.0798789	1	Transcription initiation factor TFIID subunit 5	BLASTED, MAPPED, ANNOTATED
PeffR13_006179	Peff_R13_v2-267	36103..37090	171.792	1.77423	3.42055	0.0178552	0.0802926	1	Peptidyl-prolyl cis-trans isomerase	BLASTED, MAPPED, ANNOTATED
PeffR13_007127	Peff_R13_v2-73	complement(44530..45402)	77.5105	2.03913	4.10997	0.0178692	0.0803132	1	short-chain dehydrogenase/reductase SDR	BLASTED, MAPPED, ANNOTATED
PeffR13_000557	Peff_R13_v2-1	138706..140867	60.5771	2.44103	5.43028	0.0179386	0.0805835	1	DNase I-like protein	BLASTED, MAPPED, ANNOTATED
PeffR13_003847	Peff_R13_v2-238	923..3068	70.9412	2.44844	5.45824	0.0180349	0.0809735	1	Replication protein A 32 kDa subunit	BLASTED, MAPPED, ANNOTATED
PeffR13_000997	Peff_R13_v2-3	complement(187663..189466)	23.9808	2.46168	5.50859	0.0180493	0.0809962	1	Crooked neck protein 1	BLASTED, MAPPED, ANNOTATED
PeffR13_003019	Peff_R13_v2-212	complement(74347..75102)	24.7877	3.39795	10.5411	0.0181885	0.0813441	1	Pre-mRNA-splicing factor ATP-dependent RNA helicase PRP43	BLASTED, MAPPED, ANNOTATED
PeffR13_006090	Peff_R13_v2-55	complement(58390..60416)	27.8602	3.39156	10.4945	0.0181379	0.0813441	1	hypothetical protein AM587_10014083	BLASTED, MAPPED
PeffR13_000964	Peff_R13_v2-3	64698..66062	111.149	2.64067	6.23621	0.0181822	0.0813441	1	hypothetical protein PHYSODRAFT_566348	BLASTED, MAPPED, ANNOTATED
PeffR13_002727	Peff_R13_v2-225	complement(49221..51109)	36.1533	2.04008	4.11269	0.0181617	0.0813441	1	Transcriptional adapter 2-alpha	BLASTED, MAPPED, ANNOTATED
PeffR13_003818	Peff_R13_v2-33	complement(3908..9505)	73.3295	1.78084	3.43627	0.0181459	0.0813441	1	hypothetical protein F443_13159	BLASTED, MAPPED
PeffR13_000230	Peff_R13_v2-2	complement(31780..33171)	52.2766	1.61337	3.05966	0.018193	0.0813441	1	AGC protein kinase	BLASTED, MAPPED, ANNOTATED
PeffR13_003281	Peff_R13_v2-266	complement(15212..16804)	18.3517	1.23661	2.35644	0.0181893	0.0813441	1	E3 ubiquitin-protein ligase listerin	BLASTED, MAPPED, ANNOTATED
PeffR13_007571	Peff_R13_v2-720	13891..15771	10.443	-1.35601	-2.55976	0.0182352	0.0814904	1	hypothetical protein PPTG_10765	BLASTED
PeffR13_004398	Peff_R13_v2-255	complement(21174..24326)	30.9906	3.40022	10.5577	0.018272	0.0815991	1	Nucleolar GTP-binding protein 2	BLASTED, MAPPED, ANNOTATED
PeffR13_006829	Peff_R13_v2-333	21156..22166	35.6821	2.0349	4.09794	0.0182873	0.0815991	1	Peptidylprolyl isomerase domain and WD repeat-containing protein 1	BLASTED, MAPPED, ANNOTATED
PeffR13_003491	Peff_R13_v2-297	complement(32141..36975)	26.3201	2.03116	4.08732	0.018288	0.0815991	1	Kinesin-like protein	BLASTED, MAPPED, ANNOTATED
PeffR13_003796	Peff_R13_v2-209	complement(26571..33491)	50.3696	2.44946	5.46211	0.0183102	0.0816559	1	serine protease family S33, putative	BLASTED, MAPPED, ANNOTATED
PeffR13_004654	Peff_R13_v2-56	67737..68708	28.8631	1.77364	3.41916	0.0184396	0.0821645	1	general transcription factor IIH subunit, putative	BLASTED, MAPPED, ANNOTATED
PeffR13_003500	Peff_R13_v2-236	complement(3301..5793)	24.3433	-1.02215	-2.03095	0.0184433	0.0821645	1	hypothetical protein PC110_g603	BLASTED, MAPPED, ANNOTATED
PeffR13_000861	Peff_R13_v2-15	complement(73746..76837)	97.8683	1.5112	2.85047	0.01853	0.0824908	1	Serine-threonine kinase receptor-associated protein	BLASTED, MAPPED, ANNOTATED
PeffR13_000145	Peff_R13_v2-175	39598..42756	39.9936	1.31692	2.49134	0.0185358	0.0824908	1	phosphatidylinositol-3,4,5-trisphosphate 3-phosphatase, putative	BLASTED, MAPPED, ANNOTATED
PeffR13_006924	Peff_R13_v2-324	22131..23180	38.4744	1.39827	2.63585	0.0185508	0.082515	1	hypothetical protein PC110_g8046	BLASTED, MAPPED, ANNOTATED
PeffR13_000863	Peff_R13_v2-15	complement(78355..81060)	24.9839	2.42982	5.38825	0.0185976	0.0826804	1	Structural maintenance of chromosomes protein 5	BLASTED, MAPPED, ANNOTATED
PeffR13_003751	Peff_R13_v2-201	complement(43312..46623)	52.7388	3.42047	10.7069	0.0187724	0.0834148	1	hypothetical protein L915_18305	BLASTED
PeffR13_008145	Peff_R13_v2-426	complement(16666..17925)	35.392	1.74171	3.34431	0.0187905	0.0834518	1	U3 small nucleolar RNA-associated protein 15	BLASTED, MAPPED, ANNOTATED
PeffR13_002215	Peff_R13_v2-17	17995..20850	21.0104	2.02458	4.06873	0.0188069	0.0834817	1	Kinesin-2	BLASTED, MAPPED, ANNOTATED
PeffR13_006214	Peff_R13_v2-350	20968..25327	39.4448	2.4601	5.50254	0.0188293	0.0835382	1	transmembrane protein, putative	BLASTED, MAPPED, ANNOTATED
PeffR13_000182	Peff_R13_v2-175	165423..170192	19.4748	3.37602	10.382	0.0188442	0.0835611	1	hypothetical protein PC110_g12956	BLASTED
PeffR13_005699	Peff_R13_v2-261	47089..49455	83.6853	-0.965031	-1.9521	0.0189507	0.0839902	1	hypothetical protein L915_04506	BLASTED, MAPPED, ANNOTATED
PeffR13_005276	Peff_R13_v2-272	complement(36779..37518)	12.3104	2.42799	5.38142	0.018988	0.084112	1	hypothetical protein PC110_g20051	BLASTED
PeffR13_004938	Peff_R13_v2-51	complement(47132..47697)	26.7505	3.3627	10.2866	0.0190111	0.084161	1	hypothetical protein PC110_g10090	BLASTED, MAPPED, ANNOTATED
PeffR13_002477	Peff_R13_v2-19	complement(80906..83134)	99.986	1.77137	3.41378	0.0190186	0.084161	1	hypothetical protein PHMEG_0001193	BLASTED
PeffR13_002219	Peff_R13_v2-17	35691..37327	137.411	2.4332	5.40092	0.0190597	0.0842664	1	Mitochondrial 54S ribosomal protein MRPL51	BLASTED, MAPPED, ANNOTATED
PeffR13_003025	Peff_R13_v2-229	8589..10549	26.4864	2.0136	4.0379	0.0190641	0.0842664	1	Phosphatidylinositide phosphatase SAC1	BLASTED, MAPPED, ANNOTATED
PeffR13_007451	Peff_R13_v2-111	14042..15229	21.2906	-1.07461	-2.10615	0.0190718	0.0842664	1	hypothetical protein PHYSODRAFT_257007	BLASTED
PeffR13_008147	Peff_R13_v2-377	15743..16121	41.383	2.42505	5.37048	0.0190855	0.0842837	1	hypothetical protein, variant 1	BLASTED, MAPPED, ANNOTATED
PeffR13_004024	Peff_R13_v2-233	complement(62319..63877)	60.6124	2.74812	6.71839	0.0191347	0.0844575	1	hypothetical protein L915_02866	BLASTED
PeffR13_006195	Peff_R13_v2-279	25177..27174	9021.56	-1.24654	-2.37271	0.01916	0.0845258	1	40S ribosomal protein S30	BLASTED, MAPPED, ANNOTATED
PeffR13_002161	Peff_R13_v2-187	117068..117989	122.98	1.07402	2.10528	0.0191964	0.0845997	1	E3 ubiquitin-protein ligase march6	BLASTED, MAPPED, ANNOTATED
PeffR13_002443	Peff_R13_v2-22	113257..114428	3.20024	-1.79506	-3.4703	0.019191	0.0845997	1	serine/threonine protein kinase	BLASTED, MAPPED, ANNOTATED
PeffR13_007195	Peff_R13_v2-357	complement(24667..26636)	78.8023	2.42861	5.38375	0.0193164	0.0850853	1	Small nuclear ribonucleoprotein-associated protein	BLASTED, MAPPED, ANNOTATED
PeffR13_002955	Peff_R13_v2-35	complement(69201..76492)	66.6338	2.4208	5.3547	0.0193327	0.0851131	1	oxidoreductase, putative	BLASTED, MAPPED, ANNOTATED
PeffR13_000903	Peff_R13_v2-11	39091..41151	29.1152	2.43751	5.41705	0.0193557	0.0851273	1	hypothetical protein F444_18302	BLASTED
PeffR13_008605	Peff_R13_v2-756	3215..4783	31.8804	1.17327	2.25522	0.0193522	0.0851273	1	hypothetical protein PPTG_12889	BLASTED
PeffR13_001363	Peff_R13_v2-189	complement(36796..38709)	30.9652	3.50429	11.3474	0.0194306	0.0854131	1	hypothetical protein PC110_g2173	BLASTED
PeffR13_000313	Peff_R13_v2-7	complement(31087..33632)	40.9987	1.76436	3.39724	0.019452	0.0854637	1	regulator of chromosome condensation (RCC1)-like protein	BLASTED
PeffR13_006082	Peff_R13_v2-55	complement(31777..32055)	31.1123	2.43298	5.40008	0.0194788	0.0855377	1	hypothetical protein, variant 5	BLASTED, MAPPED, ANNOTATED
PeffR13_007008	Peff_R13_v2-706	complement(29222..34573)	23.7722	2.4928	5.62869	0.0195729	0.0858335	1	hypothetical protein PC110_g20297	BLASTED
PeffR13_005295	Peff_R13_v2-689	52760..55115	481.735	2.19232	4.57041	0.0195761	0.0858335	1	---NA---	NO-BLAST
PeffR13_003752	Peff_R13_v2-201	complement(46766..48110)	15.2846	1.4534	2.73853	0.0195636	0.0858335	1	hypothetical protein PC110_g14906	BLASTED, MAPPED, ANNOTATED
PeffR13_003820	Peff_R13_v2-33	complement(15582..16901)	24.3949	2.4171	5.34097	0.0196238	0.085999	1	conserved oligomeric Golgi complex subunit 6, putative	BLASTED, MAPPED, ANNOTATED
PeffR13_002568	Peff_R13_v2-23	47856..49106	42.2148	3.34693	10.1748	0.0196748	0.0861784	1	polycomb protein, putative	BLASTED, MAPPED, ANNOTATED
PeffR13_002794	Peff_R13_v2-698	complement(37999..39954)	47.8243	3.50071	11.3193	0.0196891	0.0861976	1	Conserved protein Mo25	BLASTED
PeffR13_003178	Peff_R13_v2-687	26532..28284	60.2154	3.74569	13.4142	0.0197095	0.0862427	1	hypothetical protein PHMEG_00037303	BLASTED
PeffR13_006883	Peff_R13_v2-222	13116..14036	31.9713	3.34694	10.1749	0.0197828	0.0864757	1	CTL protein	BLASTED, MAPPED, ANNOTATED
PeffR13_003297	Peff_R13_v2-266	complement(45156..47071)	35.5626	2.41365	5.32819	0.0197739	0.0864757	1	Ankyrin repeat-containing protein YAR1	BLASTED, MAPPED, ANNOTATED
PeffR13_006507	Peff_R13_v2-369	complement(9587..11293)	92.1371	1.42205	2.67966	0.0199324	0.0870853	1	Transcription elongation factor S-II	BLASTED, MAPPED, ANNOTATED
PeffR13_002324	Peff_R13_v2-686	complement(86240..87245)	28.4848	3.33491	10.0904	0.0199893	0.087201	1	Transcription factor IIS, N-terminal	BLASTED, MAPPED, ANNOTATED
PeffR13_008226	Peff_R13_v2-411	21806..23293	45.4027	1.74277	3.34678	0.0199778	0.087201	1	mannosyl-oligosaccharide alpha-1,2-mannosidase, putative	BLASTED, MAPPED, ANNOTATED
PeffR13_008359	Peff_R13_v2-569	complement(5339..5986)	1344.24	-1.64176	-3.12047	0.0199843	0.087201	1	---NA---	NO-BLAST
PeffR13_004572	Peff_R13_v2-216	3832..7917	76.5471	1.60551	3.04302	0.0200233	0.0873054	1	hypothetical protein AM587_10014046	BLASTED, MAPPED, ANNOTATED
PeffR13_002056	Peff_R13_v2-195	75260..76266	87.5283	2.00607	4.01686	0.0200679	0.0874114	1	6,7-dimethyl-8-ribityllumazine synthase	BLASTED, MAPPED, ANNOTATED
PeffR13_002273	Peff_R13_v2-5	124467..125369	37.2416	1.28983	2.44499	0.0200661	0.0874114	1	P-type ATPase (P-ATPase) Superfamily	BLASTED, MAPPED, ANNOTATED
PeffR13_000706	Peff_R13_v2-183	complement(127507..131512)	159.78	-1.51996	-2.86784	0.0200865	0.0874481	1	CMGC/CDK/CDC2 protein kinase	BLASTED, MAPPED, ANNOTATED
PeffR13_000271	Peff_R13_v2-2	152610..153515	86.9881	1.76184	3.3913	0.0201595	0.0877211	1	Heat shock protein sti1	BLASTED, MAPPED, ANNOTATED
PeffR13_003334	Peff_R13_v2-262	34482..36186	12.7397	3.32812	10.043	0.0202065	0.0878813	1	hypothetical protein PC110_g20268	BLASTED
PeffR13_001063	Peff_R13_v2-203	complement(87031..89277)	60.798	3.32685	10.0342	0.0202639	0.0880866	1	hypothetical protein PC110_g7004	BLASTED, MAPPED
PeffR13_005878	Peff_R13_v2-288	30627..31280	29.7017	2.40868	5.30987	0.0203149	0.0882636	1	Anaphase-promoting complex subunit cdc20	BLASTED, MAPPED, ANNOTATED
PeffR13_000238	Peff_R13_v2-2	63276..65349	96.2876	0.977539	1.9691	0.0203515	0.088378	1	Prolyl endopeptidase	BLASTED, MAPPED, ANNOTATED
PeffR13_007368	Peff_R13_v2-429	complement(17705..20113)	90.3729	2.4953	5.63846	0.0204002	0.0885002	1	hypothetical protein PC110_g8172	BLASTED
PeffR13_002685	Peff_R13_v2-24	40407..44483	54.5131	1.57665	2.98276	0.0203969	0.0885002	1	beta-ketoacyl-acyl-carrier-protein synthase II	BLASTED, MAPPED, ANNOTATED
PeffR13_004639	Peff_R13_v2-56	28682..29758	21.1803	3.32669	10.033	0.0204433	0.0886426	1	secreted RxLR effector peptide protein, putative	BLASTED
PeffR13_004099	Peff_R13_v2-273	28560..30093	13.716	1.9959	3.98863	0.0204847	0.0887772	1	conserved hypothetical protein	BLASTED, MAPPED
PeffR13_006398	Peff_R13_v2-421	3542..7310	137.28	1.9956	3.98782	0.0205044	0.0888181	1	homebox domain-containing protein	BLASTED, MAPPED, ANNOTATED
PeffR13_005475	Peff_R13_v2-36	complement(62403..69080)	33.3917	3.33083	10.0619	0.0205932	0.089158	1	general transcription factor IIH subunit, putative	BLASTED, MAPPED, ANNOTATED
PeffR13_003660	Peff_R13_v2-231	66148..68327	23.5602	1.62475	3.08389	0.0206145	0.0891927	1	hypothetical protein F441_09797	BLASTED, MAPPED, ANNOTATED
PeffR13_002738	Peff_R13_v2-197	complement(17392..18996)	89.9549	1.01492	2.02079	0.020622	0.0891927	1	Callose synthase 3	BLASTED, MAPPED, ANNOTATED
PeffR13_005987	Peff_R13_v2-74	25886..28264	29.7435	3.31689	9.96515	0.0206703	0.0893569	1	Glucosidase 2 subunit beta	BLASTED, MAPPED
PeffR13_007155	Peff_R13_v2-304	23572..25506	53.3401	-0.82616	-1.77296	0.0207059	0.0894655	1	hypothetical protein PC110_g3613	BLASTED, MAPPED
PeffR13_001189	Peff_R13_v2-182	complement(29612..30475)	18.6767	-1.07198	-2.10232	0.020757	0.0896414	1	Sulfate Permease	BLASTED, MAPPED, ANNOTATED
PeffR13_000998	Peff_R13_v2-3	190526..194524	26.4803	2.39596	5.26326	0.0207863	0.089723	1	Selenoprotein O	BLASTED
PeffR13_000058	Peff_R13_v2-174	138235..142038	60.7432	3.32156	9.99746	0.0208731	0.0900526	1	Maternal embryonic leucine zipper kinase	BLASTED, MAPPED, ANNOTATED
PeffR13_003467	Peff_R13_v2-241	complement(40184..41580)	19.3527	1.56715	2.96318	0.0208838	0.0900537	1	General vesicular transport factor	BLASTED, MAPPED, ANNOTATED
PeffR13_004623	Peff_R13_v2-69	15901..17403	13.4379	3.30837	9.90648	0.0209385	0.0901539	1	DNA mismatch repair protein Msh6	BLASTED, MAPPED, ANNOTATED
[truncated: 6,610 more rows]

## Sheet: RxLR
Name	Chromosome	Region	Max group mean	Log₂ fold change	Fold change	P-value	FDR p-value	Bonferroni
PeffR13_008164	Peff_R13_v2-106	complement(7046..7831)	0	#NUM!	#NUM!	#NUM!	#NUM!	#NUM!	RxLR effector protein
PeffR13_002369	Peff_R13_v2-180	8532..8807	0	#NUM!	#NUM!	#NUM!	#NUM!	#NUM!	RxLR effector candidate protein
PeffR13_002542	Peff_R13_v2-192	89233..89565	0	#NUM!	#NUM!	#NUM!	#NUM!	#NUM!	RxLR effector protein
PeffR13_007254	Peff_R13_v2-269	39139..39372	0	#NUM!	#NUM!	#NUM!	#NUM!	#NUM!	RxLR effector candidate protein
PeffR13_007987	Peff_R13_v2-313	complement(26732..26959)	0	#NUM!	#NUM!	#NUM!	#NUM!	#NUM!	RxLR effector protein
PeffR13_006673	Peff_R13_v2-338	27681..27954	0	#NUM!	#NUM!	#NUM!	#NUM!	#NUM!	RxLR effector protein
PeffR13_007718	Peff_R13_v2-387	12341..13076	0	#NUM!	#NUM!	#NUM!	#NUM!	#NUM!	RxLR effector protein
PeffR13_004284	Peff_R13_v2-45	28215..28508	0	#NUM!	#NUM!	#NUM!	#NUM!	#NUM!	secreted RxLR effector peptide protein, putative
PeffR13_008377	Peff_R13_v2-521	2695..2925	0	#NUM!	#NUM!	#NUM!	#NUM!	#NUM!	RxLR effector candidate protein
PeffR13_007214	Peff_R13_v2-63	complement(47700..49303)	0	#NUM!	#NUM!	#NUM!	#NUM!	#NUM!	RxLR effector protein
PeffR13_006545	Peff_R13_v2-87	10977..11663	0	#NUM!	#NUM!	#NUM!	#NUM!	#NUM!	RxLR effector candidate protein
PeffR13_000517	Peff_R13_v2-1	17700..18220	49.831	-4.15378	-17.7997	0	0	0	Secreted RxLR effector peptide protein
PeffR13_002429	Peff_R13_v2-22	81927..83063	217.39	-4.63559	-24.8571	0	0	0	RxLR effector protein
PeffR13_004415	Peff_R13_v2-255	complement(63898..65727)	28.6189	-2.39942	-5.27592	3.03702e-12	2.51342e-10	2.61396e-08	secreted RxLR effector peptide protein, putative
PeffR13_008099	Peff_R13_v2-518	11701..12690	4.31145	-4.27967	-19.4227	7.63222e-07	1.95347e-05	0.00656905	RxLR effector candidate protein
PeffR13_000981	Peff_R13_v2-3	129885..130691	13.5828	-1.95305	-3.87192	0.000874057	0.0075745	1	RxLR23 effector
PeffR13_002238	Peff_R13_v2-17	complement(114378..115439)	108.143	2.84806	7.20032	0.000979357	0.00829658	1	RxLR effector protein
PeffR13_006543	Peff_R13_v2-300	complement(44803..44988)	38.5843	-2.60244	-6.07315	0.00109096	0.00908112	1	RxLR effector candidate protein
PeffR13_005660	Peff_R13_v2-58	complement(65581..67635)	50.638	2.81508	7.0376	0.00110379	0.0091702	1	RxLR effector protein
PeffR13_002668	Peff_R13_v2-24	1994..2473	252.504	2.13136	4.38129	0.00179762	0.0136921	1	RXLR-class effector Avh60
PeffR13_007797	Peff_R13_v2-394	complement(19695..20672)	103.107	2.77572	6.84816	0.0018501	0.0140545	1	RxLR-like protein
PeffR13_000359	Peff_R13_v2-7	complement(140545..142383)	58.299	2.35245	5.10692	0.00201124	0.0150397	1	secreted RxLR effector peptide protein, putative
PeffR13_006431	Peff_R13_v2-81	complement(43568..44578)	94.1213	4.14163	17.6504	0.00400428	0.0259819	1	RXLR effector family protein, putative
PeffR13_000983	Peff_R13_v2-3	complement(138450..140876)	116.019	-1.86927	-3.65349	0.00599281	0.0354991	1	secreted RxLR effector peptide protein, putative
PeffR13_003407	Peff_R13_v2-207	51371..52256	209.057	1.84726	3.59815	0.00707024	0.040088	1	RxLR-like protein
PeffR13_007368	Peff_R13_v2-429	complement(17705..20113)	21.1803	3.32669	10.033	0.0204433	0.0886426	1	secreted RxLR effector peptide protein, putative
PeffR13_001485	Peff_R13_v2-196	73980..74600	69.4929	3.1378	8.80181	0.028044	0.111028	1	RxLR effector
PeffR13_001642	Peff_R13_v2-181	71571..73203	32.3132	1.79022	3.45868	0.039767	0.141261	1	RxLR-like protein
PeffR13_007032	Peff_R13_v2-53	65943..66596	176.182	1.54749	2.92308	0.0419492	0.146533	1	RXLR-class effector Avh60
PeffR13_001300	Peff_R13_v2-178	36742..36936	172.348	2.80871	7.00656	0.0490184	0.163322	1	RxLR-like protein
PeffR13_000200	Peff_R13_v2-175	complement(219004..219632)	16.6624	-1.67454	-3.19217	0.0560589	0.180847	1	RxLR effector protein
PeffR13_007716	Peff_R13_v2-387	complement(6971..7729)	46.9941	2.71015	6.54391	0.0572253	0.183783	1	secreted RxLR effector peptide protein, putative
PeffR13_008106	Peff_R13_v2-549	5700..6666	61.4512	1.62013	3.07402	0.0588319	0.18803	1	RxLR effector protein
PeffR13_007313	Peff_R13_v2-66	complement(31156..33069)	12.401	2.39251	5.25071	0.0951577	0.263013	1	secreted RxLR effector peptide protein, putative
PeffR13_007633	Peff_R13_v2-475	complement(16277..17266)	25.4564	2.38393	5.21958	0.096507	0.265548	1	RxLR effector protein
PeffR13_007741	Peff_R13_v2-346	33227..33709	52.1993	2.36794	5.16204	0.0996463	0.272099	1	secreted RxLR effector peptide protein 55
PeffR13_008541	Peff_R13_v2-753	3206..4409	26.239	2.23729	4.71511	0.118048	0.30576	1	Secreted RxLR effector peptide protein
PeffR13_007840	Peff_R13_v2-307	30277..31257	4.75884	-1.63696	-3.1101	0.123892	0.316234	1	RxLR effector candidate protein
PeffR13_001535	Peff_R13_v2-12	35240..36841	14.5401	2.19892	4.59136	0.124093	0.316557	1	Secreted RxLR effector peptide protein
PeffR13_007322	Peff_R13_v2-66	51286..53553	14.4837	1.534	2.89587	0.134425	0.334393	1	secreted RxLR effector peptide protein, putative
PeffR13_007096	Peff_R13_v2-711	8854..10122	6.61315	-1.28751	-2.44107	0.140404	0.344487	1	Secreted RxLR effector peptide protein
PeffR13_008449	Peff_R13_v2-589	complement(3305..4891)	40.4452	0.957092	1.94139	0.163282	0.380961	1	secreted RxLR effector peptide protein, putative
PeffR13_003267	Peff_R13_v2-71	complement(44785..45402)	31.4359	1.85579	3.6195	0.193711	0.431264	1	RxLR effector protein
PeffR13_003136	Peff_R13_v2-185	complement(118570..120615)	13.7372	1.30307	2.46754	0.210307	0.455261	1	secreted RxLR effector peptide protein, putative
PeffR13_005342	Peff_R13_v2-44	complement(16002..17276)	13.7009	-0.82701	-1.774	0.225519	0.477735	1	RxLR effector protein
PeffR13_005958	Peff_R13_v2-208	complement(77848..78405)	8.04075	-1.22892	-2.34392	0.238121	0.493819	1	RxLR effector candidate protein
PeffR13_006971	Peff_R13_v2-714	complement(13164..14183)	13.6145	1.62158	3.07712	0.258593	0.522589	1	secreted RxLR effector peptide protein, putative
PeffR13_006610	Peff_R13_v2-408	3612..6605	25.146	0.616287	1.53293	0.264427	0.528988	1	Putative RxLR effector
PeffR13_004014	Peff_R13_v2-233	complement(36019..36876)	33.3954	7.27676	155.068	0.315509	0.578726	1	RxLR effector protein
PeffR13_006130	Peff_R13_v2-702	complement(10155..10604)	46.8838	6.84803	115.202	0.344762	0.596216	1	RxLR effector protein
PeffR13_001417	Peff_R13_v2-188	complement(27821..29182)	5.54378	-0.811738	-1.75532	0.350981	0.599453	1	Secreted RxLR effector peptide protein
PeffR13_005468	Peff_R13_v2-36	633..1580	18.7265	6.72042	105.45	0.353863	0.600236	1	secreted RxLR effector peptide protein, putative
PeffR13_007101	Peff_R13_v2-711	25498..26799	15.1426	6.68941	103.208	0.356176	0.601616	1	Secreted RxLR effector peptide protein
PeffR13_007479	Peff_R13_v2-386	complement(14374..15459)	17.0794	6.68288	102.742	0.356608	0.601829	1	RxLR effector protein
PeffR13_008075	Peff_R13_v2-482	complement(12228..13373)	11.399	1.30442	2.46984	0.360413	0.602883	1	Secreted RxLR effector peptide protein
PeffR13_000812	Peff_R13_v2-4	complement(135524..136735)	19.5415	6.59497	96.668	0.362926	0.603602	1	RxLR-like protein
PeffR13_005771	Peff_R13_v2-275	13834..15045	17.8036	6.59394	96.5989	0.363085	0.603602	1	secreted RxLR effector peptide protein, putative
PeffR13_005188	Peff_R13_v2-62	complement(32202..33569)	11.2227	1.30056	2.46324	0.363546	0.603945	1	secreted RxLR effector peptide protein, putative
PeffR13_004677	Peff_R13_v2-205	76838..77302	34.2682	6.45263	87.5863	0.373297	0.607553	1	RxLR effector protein
PeffR13_004320	Peff_R13_v2-217	complement(20148..21275)	12.5986	6.27293	77.3287	0.386768	0.615243	1	RxLR effector protein
PeffR13_004298	Peff_R13_v2-283	13010..13996	9.49305	-0.73105	-1.65985	0.39451	0.618195	1	RxLR-like protein
PeffR13_006186	Peff_R13_v2-267	complement(53373..53741)	52.9903	6.05415	66.448	0.4036	0.622654	1	RxLR-like protein
PeffR13_006921	Peff_R13_v2-324	complement(5581..7008)	7.53894	5.86028	58.0924	0.418888	0.6291	1	Secreted RxLR effector peptide protein
PeffR13_007673	Peff_R13_v2-336	complement(36940..37512)	14.7382	-0.688666	-1.61179	0.419237	0.629185	1	Secreted RxLR effector peptide protein
PeffR13_000928	Peff_R13_v2-11	complement(106082..107398)	10.2588	5.85409	57.8439	0.420019	0.629374	1	secreted RxLR effector peptide protein, putative
PeffR13_007924	Peff_R13_v2-98	complement(26561..27229)	102.443	0.411817	1.33036	0.428205	0.633779	1	RXLR-class effector Avh60
PeffR13_005853	Peff_R13_v2-251	complement(55844..56368)	18.4045	5.73543	53.2766	0.428815	0.633998	1	RxLR effector protein
PeffR13_007651	Peff_R13_v2-342	4511..5464	11.8725	5.59703	48.4033	0.440171	0.639523	1	RxLR effector protein
PeffR13_007432	Peff_R13_v2-696	complement(37875..39384)	6.89159	5.46104	44.0492	0.451371	0.646336	1	RxLR effector protein
PeffR13_007407	Peff_R13_v2-466	4321..5777	7.97994	5.45171	43.7653	0.452121	0.646786	1	secreted RxLR effector peptide protein, putative
PeffR13_004088	Peff_R13_v2-242	complement(64521..65696)	15.5138	1.0704	2.10001	0.453795	0.647624	1	secreted RxLR effector peptide protein, putative
PeffR13_004878	Peff_R13_v2-198	89031..90053	6.03927	5.32209	40.0044	0.463049	0.651965	1	RxLR effector protein
PeffR13_006131	Peff_R13_v2-702	complement(11522..11968)	16.2466	5.2709	38.6099	0.467298	0.653814	1	RxLR effector protein
PeffR13_006420	Peff_R13_v2-81	7462..7831	19.4704	5.26181	38.3675	0.468868	0.654891	1	RxLR effector candidate protein
PeffR13_007690	Peff_R13_v2-416	complement(6899..7459)	14.1723	5.24422	37.9025	0.469535	0.655354	1	RxLR effector protein
PeffR13_006078	Peff_R13_v2-55	complement(17576..17860)	23.5478	5.21823	37.2257	0.472805	0.656554	1	RxLR effector candidate protein
PeffR13_001288	Peff_R13_v2-202	97164..97817	17.2075	1.00879	2.01222	0.48029	0.660254	1	RxLR effector candidate protein
PeffR13_002432	Peff_R13_v2-22	93141..94305	5.10085	5.11615	34.6829	0.480644	0.660531	1	secreted RxLR effector peptide protein, putative
PeffR13_001418	Peff_R13_v2-188	complement(29185..30345)	5.33991	5.09688	34.2227	0.482075	0.661125	1	RxLR effector protein
PeffR13_008016	Peff_R13_v2-70	complement(32856..33191)	19.6687	5.0086	32.1913	0.490376	0.66572	1	RxLR effector candidate protein
PeffR13_007764	Peff_R13_v2-348	complement(14370..15921)	7.53549	4.88828	29.6155	0.500238	0.671587	1	RxLR-like protein
PeffR13_007565	Peff_R13_v2-292	complement(33342..34761)	4.18925	4.84617	28.7635	0.506139	0.673834	1	RxLR effector protein
PeffR13_005617	Peff_R13_v2-351	20114..20380	23.7585	4.81224	28.095	0.506859	0.674472	1	RxLR effector candidate protein
PeffR13_007996	Peff_R13_v2-113	complement(2335..3468)	3.93254	4.77147	27.3121	0.510445	0.676672	1	Secreted RxLR effector peptide protein
PeffR13_008564	Peff_R13_v2-737	complement(11655..12455)	5.33892	4.73124	26.561	0.514082	0.678467	1	RxLR effector protein
PeffR13_007790	Peff_R13_v2-401	complement(12012..13208)	3.94182	4.52289	22.9893	0.532877	0.692189	1	RxLR effector protein
PeffR13_008348	Peff_R13_v2-430	4515..4766	17.6949	4.52099	22.9591	0.533725	0.692876	1	RxLR effector candidate protein
PeffR13_002919	Peff_R13_v2-16	125416..126345	3.77619	4.4792	22.3036	0.537135	0.695939	1	Secreted RxLR effector peptide protein
PeffR13_001584	Peff_R13_v2-184	complement(29044..30522)	11.4726	0.624388	1.54156	0.542039	0.698952	1	secreted RxLR effector peptide protein, putative
PeffR13_001341	Peff_R13_v2-178	complement(145683..147434)	7.26511	-0.525374	-1.43931	0.543097	0.699209	1	Secreted RxLR effector peptide protein
PeffR13_002687	Peff_R13_v2-24	49772..50269	7.94838	4.37275	20.717	0.54667	0.701387	1	RxLR effector candidate precursor
PeffR13_003746	Peff_R13_v2-201	complement(31748..32851)	2.34551	4.11032	17.2715	0.571088	0.719566	1	RxLR effector protein
PeffR13_008511	Peff_R13_v2-496	9609..10013	10.219	4.02802	16.3138	0.579432	0.726358	1	RXLR-class effector Avh60
PeffR13_007569	Peff_R13_v2-292	complement(52429..52989)	5.54808	3.83444	14.2653	0.597324	0.739882	1	RxLR effector protein
PeffR13_001116	Peff_R13_v2-18	121940..123151	1.52949	3.63031	12.3832	0.617104	0.75532	1	Secreted RxLR effector peptide protein
PeffR13_007570	Peff_R13_v2-292	complement(53117..54536)	1.71105	3.63019	12.3821	0.619215	0.756828	1	RxLR effector protein
PeffR13_000937	Peff_R13_v2-11	complement(123642..125044)	1.1698	3.51115	11.4015	0.628459	0.76368	1	RxLR effector protein
PeffR13_005615	Peff_R13_v2-351	17404..18325	2.84291	3.51585	11.4387	0.629009	0.764133	1	RxLR effector protein
PeffR13_000315	Peff_R13_v2-7	complement(35949..36224)	5.04732	3.26457	9.61026	0.652856	0.782718	1	secreted RxLR effector peptide protein, putative
PeffR13_007995	Peff_R13_v2-96	complement(20577..21629)	7.4132	-0.409213	-1.32796	0.696197	0.816928	1	secreted RxLR effector peptide protein, putative
PeffR13_002405	Peff_R13_v2-180	164726..165076	2.77378	2.52293	5.74749	0.72836	0.84192	1	RxLR-like protein
PeffR13_008362	Peff_R13_v2-460	complement(10862..11782)	0.958124	2.46136	5.50735	0.734655	0.845054	1	RxLR effector protein
PeffR13_008305	Peff_R13_v2-318	30690..31390	1.25991	2.46118	5.50666	0.734653	0.845054	1	RxLR effector protein
PeffR13_006908	Peff_R13_v2-57	23410..24714	9.23074	-0.303823	-1.23441	0.733575	0.845054	1	RxLR effector protein
PeffR13_005455	Peff_R13_v2-249	complement(10098..10469)	12.9329	-0.494843	-1.40917	0.734169	0.845054	1	secreted RxLR effector peptide protein, putative
PeffR13_000199	Peff_R13_v2-175	complement(217979..218839)	21.6858	0.283673	1.21729	0.738888	0.848288	1	secreted RxLR effector peptide protein, putative
PeffR13_004463	Peff_R13_v2-276	complement(268..1107)	0.75446	2.16315	4.47892	0.765845	0.865942	1	Secreted RxLR effector peptide protein
PeffR13_004585	Peff_R13_v2-216	complement(47259..48260)	3.95203	-0.418177	-1.33624	0.773324	0.872574	1	secreted RxLR effector peptide protein, putative
PeffR13_008606	Peff_R13_v2-506	complement(4489..7110)	14.4581	0.164712	1.12094	0.775863	0.873835	1	RxLR effector protein
PeffR13_006689	Peff_R13_v2-227	complement(26690..26983)	2.03008	1.98499	3.95859	0.784798	0.880787	1	Secreted RxLR effector peptide protein
PeffR13_007562	Peff_R13_v2-292	complement(3959..4792)	0.634843	1.78825	3.45397	0.805623	0.895855	1	Secreted RxLR effector peptide protein
PeffR13_005874	Peff_R13_v2-288	complement(24008..24385)	19.1727	0.353367	1.27754	0.805822	0.895855	1	RxLR effector family protein
PeffR13_004635	Peff_R13_v2-56	12119..13481	20.7842	-0.153494	-1.11226	0.807782	0.897333	1	RxLR effector protein
PeffR13_000049	Peff_R13_v2-174	117025..117309	1.12644	1.11767	2.16996	0.877922	0.95128	1	RxLR effector candidate protein
PeffR13_001406	Peff_R13_v2-188	complement(11203..11790)	7.91649	-0.192249	-1.14254	0.893952	0.964554	1	secreted RxLR effector, putative
PeffR13_008399	Peff_R13_v2-108	complement(24531..24710)	1.07264	0.936204	1.91349	0.89778	0.965732	1	RxLR effector candidate protein
PeffR13_006093	Peff_R13_v2-55	complement(69606..69851)	0.948526	0.728354	1.65675	0.920332	0.98125	1	RxLR effector candidate protein
PeffR13_007564	Peff_R13_v2-292	complement(32654..33214)	0.284647	0.692154	1.61569	0.924501	0.98125	1	RxLR effector protein
PeffR13_006220	Peff_R13_v2-224	12743..12961	0.259594	-0.665792	-1.58644	0.927561	0.98125	1	RxLR effector candidate protein
PeffR13_008435	Peff_R13_v2-551	1596..2327	0.0776653	-0.665792	-1.58644	0.92756	0.98125	1	RxLR effector candidate protein
PeffR13_005658	Peff_R13_v2-58	complement(60317..61762)	10.575	0.0668576	1.04743	0.936867	0.988794	1	Secreted RxLR effector peptide protein
PeffR13_006355	Peff_R13_v2-281	6061..6606	7.00029	-0.113646	-1.08196	0.936993	0.988805	1	RxLR effector protein
PeffR13_005056	Peff_R13_v2-301	34546..36314	3.27829	-0.112367	-1.081	0.937737	0.989106	1	Secreted RxLR effector peptide protein
PeffR13_008510	Peff_R13_v2-496	8359..8739	0.335301	0.489914	1.40436	0.946516	0.994197	1	RXLR-class effector Avh60
PeffR13_006702	Peff_R13_v2-227	78489..78782	0.329182	0.19309	1.14321	0.978877	0.99869	1	Secreted RxLR effector peptide protein
PeffR13_008577	Peff_R13_v2-767	555..1559	8.90814	-0.0453622	-1.03194	0.966306	0.99869	1	RXLR effector family protein, putative
PeffR13_008592	Peff_R13_v2-532	7833..8117	0.311538	-0.171638	-1.12634	0.981246	0.99869	1	RxLR effector candidate protein
PeffR13_006674	Peff_R13_v2-338	27970..33747	0.0378357	-0.17182	-1.12648	0.981225	0.99869	1	RxLR effector candidate protein

## Sheet: CRN
Name	Chromosome	Region	Max group mean	Log₂ fold change	Fold change	P-value	FDR p-value	Bonferroni
PeffR13_000223	Peff_R13_v2-2	15683..17275	0	#NUM!	#NUM!	#NUM!	#NUM!	#NUM!	Crinkler (CRN)
PeffR13_000992	Peff_R13_v2-3	164179..164493	0	#NUM!	#NUM!	#NUM!	#NUM!	#NUM!	Crinkler (CRN) family protein
PeffR13_008141	Peff_R13_v2-701	38259..39023	0	#NUM!	#NUM!	#NUM!	#NUM!	#NUM!	Crinkler (CRN) family protein
PeffR13_008607	Peff_R13_v2-736	11903..12247	0	#NUM!	#NUM!	#NUM!	#NUM!	#NUM!	Crinkler (CRN) family protein
PeffR13_003530	Peff_R13_v2-77	complement(17626..19453)	225.156	1.56417	2.95708	0.000951695	0.00811014	1	Crinkler (CRN)
PeffR13_004377	Peff_R13_v2-691	29665..31818	47.1013	2.73129	6.64048	0.00256893	0.0183596	1	Crinkler (CRN) family protein
PeffR13_007499	Peff_R13_v2-105	complement(23066..25234)	46.4578	1.80046	3.4833	0.00475084	0.0296953	1	Crinkler (CRN) family protein
PeffR13_008256	Peff_R13_v2-591	284..2206	53.5273	1.78367	3.443	0.00529412	0.0324086	1	Crinkler (CRN) family protein
PeffR13_004925	Peff_R13_v2-42	73542..75941	33.1551	2.30722	4.94929	0.0148024	0.0698103	1	Crinkler (CRN) family protein
PeffR13_007424	Peff_R13_v2-375	complement(13924..14781)	153.149	2.20307	4.60458	0.0158614	0.0733184	1	Crinkler (CRN) family protein
PeffR13_004910	Peff_R13_v2-42	29281..31680	23.51	2.35717	5.12365	0.0341497	0.126529	1	Crinkler (CRN) family protein
PeffR13_002895	Peff_R13_v2-16	19403..23930	50.6044	0.764895	1.69925	0.0952264	0.263118	1	Crinkler (CRN)
PeffR13_001903	Peff_R13_v2-177	72210..73547	15.6164	2.00038	4.00104	0.164213	0.382511	1	Crinkler (CRN) family protein
PeffR13_007602	Peff_R13_v2-101	complement(4732..7715)	7.45709	1.67074	3.18379	0.244996	0.503386	1	Crinkler (CRN) family protein
PeffR13_008544	Peff_R13_v2-412	20509..22635	21.3652	7.78157	220.032	0.283936	0.551159	1	Crinkler (CRN) family protein
PeffR13_000015	Peff_R13_v2-174	complement(39248..41326)	10.1101	6.7728	109.35	0.350233	0.598962	1	crinkler (CRN) family protein, putative
PeffR13_003546	Peff_R13_v2-77	complement(50606..52655)	6.96434	5.65789	50.4886	0.435811	0.63663	1	Crinkler (CRN)
PeffR13_003685	Peff_R13_v2-28	complement(3705..4612)	9.59836	5.31185	39.7214	0.464609	0.652347	1	Crinkler (CRN) family protein
PeffR13_006219	Peff_R13_v2-224	10369..11103	12.5732	5.13189	35.0632	0.479063	0.659649	1	CRN-like protein
PeffR13_000118	Peff_R13_v2-174	complement(326746..327114)	10.3158	4.60305	24.3028	0.525831	0.687502	1	Crinkler (CRN)
PeffR13_008423	Peff_R13_v2-150	2768..3022	33.2144	0.828647	1.77602	0.562693	0.713636	1	Crinkler (CRN) family protein
PeffR13_008185	Peff_R13_v2-352	36359..37186	3.26605	4.10856	17.2505	0.571591	0.720085	1	Crinkler (CRN) family protein
PeffR13_000117	Peff_R13_v2-174	complement(325699..325953)	8.61022	3.85243	14.4444	0.59574	0.738519	1	Crinkler (CRN)
PeffR13_000119	Peff_R13_v2-174	complement(327586..328047)	1.30157	2.07848	4.22362	0.774783	0.873608	1	crinkler (CRN) family protein
PeffR13_008089	Peff_R13_v2-109	complement(28241..28582)	13.367	0.189277	1.14019	0.895839	0.965732	1	Crinkler (CRN) family protein
PeffR13_007601	Peff_R13_v2-101	complement(3865..4101)	0.134757	-0.661606	-1.58184	0.927828	0.98125	1	Crinkler (CRN) family protein
PeffR13_004757	Peff_R13_v2-282	56568..56858	0.195364	-0.665792	-1.58644	0.927558	0.98125	1	Crinkler (CRN) family protein
PeffR13_008473	Peff_R13_v2-458	complement(6626..7129)	0.255391	0.486102	1.40066	0.946819	0.994197	1	Crinkler (CRN)
PeffR13_004416	Peff_R13_v2-277	3750..4010	0.495021	0.484027	1.39864	0.947067	0.994197	1	Crinkler (CRN) family protein
PeffR13_001612	Peff_R13_v2-184	116436..116750	0.283403	-0.174799	-1.12881	0.980904	0.99869	1	Crinkler (CRN) family protein
PeffR13_001613	Peff_R13_v2-184	116831..118567	0.0373299	-0.175085	-1.12903	0.980886	0.99869	1	Crinkler (CRN) family protein
